# Supplementary material for: PP2A in LepR+ mesenchymal stem cells contributes to embryonic and postnatal endochondral ossification through Runx2 dephosphorylation
Source: Commun Biol. 2021 Jun 2;4:658. doi: 10.1038/s42003-021-02175-1 (PMC8172534; doi:10.1038/s42003-021-02175-1)
Supplement: Supplementary file 3 — Supplementary Data 1 [file 42003_2021_2175_MOESM3_ESM.xlsx]

## Sheet: Fig.1c
	Tomato+ cell / DAPI (%) in SOC
		distal femur epiphysis					proximal tibia epiphysis					proximal humerus epiphysis
	E18.5	0	0	0		E18.5	0	0	0		E18.5	0	0	0
	P7	31.48	6.61	30.44		P7	0	0	0		P7	0	0	0
	P15	35.59	41.29	75.83		P15	82.8679	71.0571	66.4597		P15	60.8577	89.6369	66.6887
	P30	91.88	56.83	87.84		P30	90.0716	80.3768	74.9771		P30	59.7704	56.5102	94.5247

## Sheet: Fig. 5b, c, d
	cortical thickness between Lepr-cre; Ppp2r1a fl/fl mice and relative WT littermates
	WT	Lepr-cre; Ppp2r1a fl/fl mice
	0.2	0.196
	0.245	0.23
	0.211	0.187
	trabecular bone volume fraction				trabecular thickness				trabecular number				trabecular spacing
	WT	Lepr-cre; Ppp2r1a fl/fl mice			WT	Lepr-cre; Ppp2r1a fl/fl mice			WT	Lepr-cre; Ppp2r1a fl/fl mice			WT	Lepr-cre; Ppp2r1a fl/fl mice
	39.644	34.33			0.091	0.077			4.6	4.4			0.17	0.207
	38.24	23.3			0.084	0.062			4.68	3.77			0.174	0.2
	39.11	28.7			0.079	0.067			4.3	4.2			0.175	0.188
	trabecular structure model index				bone mineral density
	WT	Lepr-cre; Ppp2r1a fl/fl mice			WT	Lepr-cre; Ppp2r1a fl/fl mice
	1.085	2.16			105.103	72.823
	0.733	1.68			107.766	77.936
	0.8	1.4			106.366	78.7
	fat volume/bone volume (%)
	WT	Lepr-cre; Ppp2r1a fl/fl mice
	2.43494	6.90178
	4.291	5.359
	4.33	6.54

## Sheet: Fig. 6b, c, g, h
	PP2A KO MSCs exhibit decreased proliferation
		WT and PP2A KO MSCs cell number
		WT			PP2A KO
	day 0	4000	4000	4000	4000	4000	4000
	day 1	1050	2500	2100	2000	2650	2500
	day 4	12900	18200	19200	4650	4100	3250
	day 7	14200	14000	14900	5450	5950	5200
	Corresponding percentage of necrosis, late apoptosis, early apoptosis and live stages
		WT			PP2A KO
	necrosis	0.29	2.1	1.97	2.3	3.18	2.66
	late apoptosis	0.7	4.03	3.95	6.16	10.25	10.92
	early apoptosis	14	11.72	12.58	25.48	22.38	23.44
	live	84.92	82.15	81.5	66.06	64.19	62.98
	Aliarin Red S percentage (%)								Oil Red O positive cell (%)								Alcian blue percentage (%)
		WT			PP2A KO					WT			PP2A KO					WT			PP2A KO
	day 0	0	0	0	0	0	0		day 0	0	1.88679	2.45098	1.62602	0.952381	1.08696		day 0	1.00308e-05	0	3.34359e-06	6.68717e-06	0	3.34359e-06
	day 7	73.1352	61.7735	46.2893	39.3994	32.1228	47.0809		day 7	1.80995	3.28467	1.97629	11.0577	11.5385	13.8889		day 7	30.7116	34.8258	34.114	28.0511	20.7702	25.6638
	day 14	92.0576	98.1217	90.3578	64.2135	71.0824	61.2799		day 14	21.3836	17.7515	20.9524	55.0296	43.3735	50.5747		day 21	79.3423	81.8683	82.1891	37.3305	27.9886	25.017
	qPCR analysis of transcript levels of genes normalized based on β-actin amplification
		Osteogenesis								Adipogenesis								Chondrogenesis
		Runx2								Pparg								Sox9
		WT			PP2A KO					WT			PP2A KO					WT			PP2A KO
	day 0	1	1	1.1	1	1.1	0.9		day 0	1	1	1	1	1	1		day 0	1	1.1	1	0.8	1	0.9
	day 3	7.31722	4.02246	0.831182	2.89386	3.6726	2.38111		day 3	9.75706	4.08515	4.25161	8.28048	8.02422	6.15955		day 3	0.184233	0.20326	0.113338	0.708029	0.6369	0.189399
	day7	14.3064	14.8918	14.5976	1.23316	2.52646	5.21119		day7	1.52103	1.64362	1.65162	15.97	8.41743	20.4058		day7	7.88385	7.08025	6.3403	1.70486	3.2564	0.792213
		Alp								Adipoq								Col2a1
		WT			PP2A KO					WT			PP2A KO					WT			PP2A KO
	day 0	1.1	1.2	1	1	1.1	0.9		day 0	1	1	1	1	1	1		day 0	1.1	1	0.9	1.2	1	1
	day 3	2.10841	5.81467	1.13327	1.22575	0.188011	0.112334		day 3	4.03446	4.31313	2.19327	11.3201	13.313	15.9821		day 3	1.6529	1.14061	2.62151	0.122266	0.15056	0.0249442
	day7	2.89814	0.798549	1.24722	1.31079	1.01884	1.00472		day7	0.258872	0.428975	0.394468	12.0549	10.0605	13.1135		day7	1.92652	2.45105	2.62399	0.191366	0.169341	0.118767

## Sheet: Fig, 7g
	Quantification of phospho Ser472 Runx2 percentage (%) in hypertrophic chondrocyte of POC (E18.5) and SOC (P15)
	POC (E18.5)						SOC (P15)
	WT	Lepr-cre; Ppp2r1a fl/fl mice					WT	Lepr-cre; Ppp2r1a fl/fl mice
	31.5789	91.6667					11.1111	61.9048
	43.75	86.6667					33.3333	88.8889
	60	91.6667					25	85.7143
	50	75					30	87.5
	50	75
		84.2105

## Sheet: Suppl Fig. S2
Original data from Hakelien, A. M. et al. The regulatory landscape of osteogenic differentiation. Stem Cells 32, 2780-2793 (ref.27).
Gene	Expected count (ERR329499)	Expected count (ERR329500)	Expected count (ERR329501)	Expected count (ERR329502)	TPM (ERR329499)	TPM (ERR329500)	TPM (ERR329501)	TPM (ERR329502)	FPKM (ERR329499)	FPKM (ERR329500)	FPKM (ERR329501)	FPKM (ERR329502)	Fold change (28d_0d)	PPEE (28d_0d)	Description	GO (BP)	GO (MF)	GO (CC)	Pathway (KEGG)	EC number
A1BG	2	6	1	1	0.13	0.45	0.06	0.07	0.05	0.16	0.03	0.03	0.525889	0.718915	alpha-1-B glycoprotein	GO:0002576;GO:0008150	GO:0003674	GO:0005576;GO:0005615;GO:0031093;GO:0070062;GO:0072562	NA	NA
A1BG-AS1	1.34	8.32	0	2.08	0.07	0.51	0	0.12	0.03	0.19	0	0.04	0.235209	0.224714	A1BG antisense RNA 1	NA	NA	NA	NA	NA
A1CF	0	0	1	0	0	0	0.01	0	0	0	0	0	1.68627	1	APOBEC1 complementation factor	GO:0006397;GO:0016554;GO:0016556;GO:0050821	GO:0000166;GO:0003723;GO:0003727;GO:0005515	GO:0005654;GO:0005737;GO:0005783;GO:0030895	NA	NA
A2M	8064.99	232	1295.06	34	200.9	6.42	31.14	0.92	73.8	2.36	12.7	0.33	34.156	0.0723625	alpha-2-macroglobulin	GO:0001869;GO:0002576;GO:0007597;GO:0010951;GO:0022617;GO:0043547;GO:0048863;GO:0051056	GO:0002020;GO:0004867;GO:0005096;GO:0005102;GO:0005515;GO:0019838;GO:0019899;GO:0019959;GO:0019966;GO:0043120;GO:0048306	GO:0005576;GO:0005829;GO:0031093;GO:0070062;GO:0072562	hsa04610	NA
A2M-AS1	4.01	35	2.94	4	0.22	2.09	0.15	0.23	0.08	0.77	0.06	0.08	0.207983	0.248208	A2M antisense RNA 1 (head to head)	NA	NA	NA	NA	NA
A2ML1	0	1	1	1	0	0.03	0.03	0.03	0	0.01	0.01	0.01	0.72323	1	alpha-2-macroglobulin like 1	GO:0010951;GO:0052548	GO:0004867;GO:0030414	GO:0005615;GO:0070062	NA	NA
A2MP1	0	0	0	0	0	0	0	0	0	0	0	0	NA	NA	alpha-2-macroglobulin pseudogene 1	NA	NA	NA	NA	NA
A3GALT2	0	0	0	0	0	0	0	0	0	0	0	0	NA	NA	alpha 1,3-galactosyltransferase 2	GO:0006688;GO:0030259	GO:0046872;GO:0047276	GO:0016021;GO:0031982;GO:0032580	NA	NA
A4GALT	634	187	533	241	35.69	11.7	28.98	14.67	13.11	4.31	11.81	5.28	2.70375	0	alpha 1,4-galactosyltransferase	GO:0001576;GO:0006486;GO:0006688;GO:0007009	GO:0008378;GO:0015643;GO:0050512	GO:0016020;GO:0030173;GO:0070062	hsa00603;hsa01100	2.4.1.228
A4GNT	4	2	3	3	0.27	0.15	0.19	0.22	0.1	0.05	0.08	0.08	1.29862	1	alpha-1,4-N-acetylglucosaminyltransferase	GO:0005975;GO:0006493;GO:0009101;GO:0016266;GO:0050680	GO:0008375	GO:0000139;GO:0016020;GO:0016021	NA	NA
AA06	0	0	0	0	0	0	0	0	0	0	0	0	NA	NA	uncharacterized LOC100506677	NA	NA	NA	NA	NA
AAAS	591	600	608	670	38.1	43.22	37.99	46.99	14	15.9	15.49	16.91	0.941774	0.930559	aladin WD repeat nucleoporin	GO:0006406;GO:0006409;GO:0006913;GO:0007077;GO:0007612;GO:0009566;GO:0010827;GO:0015031;GO:0016032;GO:0016925;GO:0019083;GO:0031047;GO:0046822;GO:0075733;GO:1900034	GO:0003674	GO:0005634;GO:0005635;GO:0005643;GO:0005654;GO:0005737;GO:0005813;GO:0016020;GO:0031965	hsa03013	NA
AACS	545	753	423	690	19.12	29.36	14.33	26.18	7.02	10.8	5.84	9.42	0.666596	1.93839e-08	acetoacetyl-CoA synthetase	GO:0001889;GO:0006631;GO:0007584;GO:0014074;GO:0032024;GO:0034201;GO:0042493;GO:0042594;GO:0045471;GO:0046951;GO:0050872;GO:0060612;GO:0071333;GO:0071394;GO:0071397	GO:0005524;GO:0030729;GO:0047760	GO:0005829	hsa00650	6.2.1.16
AACSP1	2	21	1	3	0.11	1.26	0.05	0.18	0.04	0.46	0.02	0.06	0.17541	0.167168	acetoacetyl-CoA synthetase pseudogene 1	NA	NA	NA	NA	NA
AADAC	0	1	0	0	0	0.08	0	0	0	0.03	0	0	0.60132	1	arylacetamide deacetylase	GO:0006805;GO:0010898	GO:0003824;GO:0004806;GO:0016298;GO:0017171;GO:0019213	GO:0005789;GO:0016021;GO:0031090	NA	NA
AADACL2	0	0	0	0	0	0	0	0	0	0	0	0	NA	NA	arylacetamide deacetylase like 2	GO:0009056	GO:0016787;GO:0052689	GO:0005576;GO:0016021	NA	NA
AADACL2-AS1	2.06	2.1	0	2.98	0.36	0.41	0	0.56	0.13	0.15	0	0.2	0.529511	1	AADACL2 antisense RNA 1	NA	NA	NA	NA	NA
AADACL3	0	0	0	0	0	0	0	0	0	0	0	0	NA	NA	arylacetamide deacetylase like 3	GO:0009056	GO:0016787	NA	NA	NA
AADACL4	1	0	0	0	0.08	0	0	0	0.03	0	0	0	1.64161	1	arylacetamide deacetylase like 4	GO:0009056	GO:0016787;GO:0052689	GO:0016021	NA	NA
AADACP1	0	0	0	1	0	0	0	0.1	0	0	0	0.04	0.599315	1	arylacetamide deacetylase pseudogene 1	NA	NA	NA	NA	NA
AADAT	277	138	149	130	14.19	7.74	7.26	7.35	5.21	2.85	2.96	2.64	1.56615	0.453041	aminoadipate aminotransferase	GO:0006103;GO:0006536;GO:0006554;GO:0006569;GO:0009058;GO:0019441;GO:0033512;GO:0070189;GO:0097052	GO:0016212;GO:0030170;GO:0042803;GO:0047536	GO:0005759	hsa00300;hsa00310;hsa00380;hsa01100	2.6.1.39;2.6.1.7
AAED1	231	188	304	210	22.67	20.52	28.84	22.29	8.33	7.55	11.76	8.02	1.34503	0.477369	AhpC/TSA antioxidant enzyme domain containing 1	GO:0055114;GO:0098869	GO:0016209	NA	NA	NA
AAGAB	889	1048	875	1092	32.43	42.35	30.75	42.94	11.91	15.58	12.54	15.45	0.821846	1	alpha- and gamma-adaptin binding protein	GO:0015031	GO:0005515	GO:0005654;GO:0005737;GO:0005829	NA	NA
AAK1	1088.41	2003.91	986.43	2194.91	5.87	12.01	5.14	12.81	2.16	4.42	2.09	4.61	0.49205	0	AP2 associated kinase 1	GO:0006468;GO:0006897;GO:0032880;GO:0045747;GO:0046777;GO:0050821;GO:2000369	GO:0004674;GO:0005112;GO:0005524;GO:0035612	GO:0005737;GO:0005905;GO:0019897;GO:0030136;GO:0031252;GO:0043195	NA	NA
AAMDC	180	196	239	242	38.13	48.51	50.32	58.01	14.01	17.85	20.52	20.87	0.958205	0.8729	adipogenesis associated Mth938 domain containing	GO:0043066;GO:0045600;GO:0045944	NA	GO:0005737	NA	NA
AAMP	1249	1286	1118	1427	80.61	92.26	69.7	99.59	29.61	33.95	28.41	35.83	0.868309	0.152036	angio associated migratory cell protein	GO:0001525;GO:0010595;GO:0014909;GO:0030154;GO:0042273	GO:0008201;GO:0051082	GO:0005737;GO:0005886;GO:0009986;GO:0015630;GO:0030687;GO:0045171	NA	NA
AANAT	0	0	0	0	0	0	0	0	0	0	0	0	NA	NA	aralkylamine N-acetyltransferase	GO:0006474;GO:0007623;GO:0009648;GO:0010043;GO:0030187;GO:0032868;GO:0034097;GO:0034695;GO:0046219;GO:0046688;GO:0051412;GO:0051592;GO:0071320	GO:0004059;GO:0004060;GO:0071889	GO:0005829;GO:0048471	hsa00380;hsa01100	2.3.1.87
AAR2	792	693	852	779	37.22	35.87	38.6	39.45	13.67	13.2	15.74	14.19	1.11472	0.811254	AAR2 splicing factor homolog	GO:0000244	NA	NA	NA	NA
AARD	1	0	1	3	0.07	0	0.06	0.21	0.02	0	0.03	0.08	0.774487	1	alanine and arginine rich domain containing protein	GO:0030324	NA	NA	NA	NA
AARS	5892	3479	5305	4469	205.26	134.69	178.44	168.36	75.4	49.56	72.74	60.57	1.40159	0.00206815	alanyl-tRNA synthetase	GO:0001942;GO:0006400;GO:0006418;GO:0006419;GO:0006450;GO:0006457;GO:0008033;GO:0021680;GO:0030968;GO:0043200;GO:0043524;GO:0050885	GO:0000049;GO:0002161;GO:0004813;GO:0005524;GO:0008270;GO:0016597	GO:0005737;GO:0005829;GO:0016020;GO:0070062	hsa00970	6.1.1.7
AARS2	238.75	267.42	246.97	412.22	5.78	7.2	5.78	10.8	2.13	2.65	2.35	3.89	0.713093	0.561802	alanyl-tRNA synthetase 2, mitochondrial	GO:0006400;GO:0033108;GO:0070143	GO:0000049;GO:0004813;GO:0005524;GO:0008270;GO:0016597	GO:0005739	hsa00970	6.1.1.7
AARSD1	440.31	463.53	515.68	479.62	38.61	45.2	43.7	45.48	14.18	16.63	17.82	16.36	1.01339	0.926107	alanyl-tRNA synthetase domain containing 1	GO:0006419;GO:0006450;GO:0008150	GO:0000049;GO:0002196;GO:0003674;GO:0004813;GO:0005524;GO:0046872	GO:0005634;GO:0005737	NA	NA
AASDH	218	177	280	200	7.33	6.84	9.19	7.53	2.69	2.52	3.75	2.71	1.32119	0.482364	aminoadipate-semialdehyde dehydrogenase	GO:0006631;GO:0019482;GO:0043041	GO:0005524;GO:0016878	NA	NA	NA
AASDHPPT	783	871	968	903	31.98	39.54	38.18	39.88	11.75	14.55	15.56	14.35	0.987728	0.927159	aminoadipate-semialdehyde dehydrogenase-phosphopantetheinyl transferase	GO:0015939;GO:0019878	GO:0000287;GO:0005515;GO:0008897	GO:0005829;GO:0070062	NA	NA
AASS	1629.42	691.2	964.14	667.62	32.08	15.12	18.32	14.22	11.79	5.56	7.47	5.11	1.88613	0.109065	aminoadipate-semialdehyde synthase	GO:0006554;GO:0033512;GO:0051262;GO:0055114	GO:0047130;GO:0047131	GO:0005739;GO:0005759;GO:0043231	hsa00300;hsa00310;hsa01100	1.5.1.8;1.5.1.9
AATBC	1	4	0	2	0.03	0.11	0	0.05	0.01	0.04	0	0.02	0.329035	1	apoptosis associated transcript in bladder cancer	NA	NA	NA	NA	NA
AATF	918	911	825	1042	50.46	55.66	43.8	61.94	18.54	20.48	17.86	22.28	0.888236	0.658123	apoptosis antagonizing transcription factor	GO:0006974;GO:0007155;GO:0007346;GO:0032929;GO:0040016;GO:0042254;GO:0042985;GO:0043066;GO:0045944;GO:2000378	GO:0003700;GO:0005515;GO:0043522;GO:0044822;GO:0048156	GO:0005634;GO:0005730;GO:0005737;GO:0005794;GO:0005813;GO:0005925	NA	NA
AATK	0	1	0	0	0	0.03	0	0	0	0.01	0	0	0.60132	1	apoptosis associated tyrosine kinase	GO:0006468	GO:0004674;GO:0005524	GO:0016021;GO:0048471	NA	NA
AATK-AS1	0	0	0	0	0	0	0	0	0	0	0	0	NA	NA	AATK antisense RNA 1	NA	NA	NA	NA	NA
ABALON	25.94	32.59	19.26	13.22	1.61	2.25	1.15	0.89	0.59	0.83	0.47	0.32	0.981398	0.790866	apoptotic BCL2L1-antisense long non-coding RNA	NA	NA	NA	NA	NA
ABAT	55	293	33	62	1.32	7.84	0.77	1.61	0.49	2.88	0.31	0.58	0.248975	0.420664	4-aminobutyrate aminotransferase	GO:0001666;GO:0007568;GO:0007620;GO:0007626;GO:0009449;GO:0009450;GO:0010039;GO:0014053;GO:0021549;GO:0031652;GO:0032024;GO:0033602;GO:0035094;GO:0035640;GO:0042135;GO:0042493;GO:0045471;GO:0045776;GO:0045964;GO:0048148;GO:0070474;GO:0090331;GO:0097151;GO:1902722;GO:1904450	GO:0003867;GO:0030170;GO:0032145;GO:0042803;GO:0046872;GO:0047298;GO:0051536	GO:0005739;GO:0005759;GO:0032144;GO:0043005;GO:0070062	hsa00250;hsa00280;hsa00410;hsa00640;hsa00650;hsa01100	2.6.1.19;2.6.1.22
ABCA1	3480	439	1793	300	38.13	5.34	18.96	3.56	14.01	1.97	7.73	1.28	7.03222	3.10212e-05	ATP binding cassette subfamily A member 1	GO:0002790;GO:0006497;GO:0006911;GO:0007040;GO:0007186;GO:0007584;GO:0008203;GO:0010745;GO:0010875;GO:0010887;GO:0015917;GO:0016197;GO:0030819;GO:0032367;GO:0032489;GO:0033344;GO:0033700;GO:0034380;GO:0034616;GO:0038027;GO:0042157;GO:0042493;GO:0042632;GO:0043691;GO:0045332;GO:0050702;GO:0055091;GO:0055098;GO:0060155;GO:0071222;GO:0071300;GO:0071397;GO:0090107;GO:0098656	GO:0005102;GO:0005515;GO:0005524;GO:0005543;GO:0005548;GO:0008509;GO:0015485;GO:0016887;GO:0017127;GO:0019905;GO:0031267;GO:0034185;GO:0034186;GO:0034188;GO:0042626;GO:0051117;GO:0090554;GO:0090556	GO:0005789;GO:0005794;GO:0005886;GO:0005887;GO:0009897;GO:0030139;GO:0034364;GO:0045121;GO:0045335;GO:0048471	hsa02010;hsa04975	NA
ABCA10	91	4	73	11	1.66	0.08	1.29	0.22	0.61	0.03	0.52	0.08	9.94743	3.33067e-16	ATP binding cassette subfamily A member 10	GO:0006869;GO:0055085	GO:0005524;GO:0042626	GO:0016021;GO:0043231	hsa02010	NA
ABCA11P	60	54	80.93	97.47	3.74	3.74	4.87	6.57	1.37	1.38	1.99	2.36	0.932023	0.802507	ATP binding cassette subfamily A member 11, pseudogene	GO:0006810	GO:0005215;GO:0005524;GO:0016887	GO:0016021	NA	NA
ABCA12	9	6	8	5	0.13	0.08	0.11	0.07	0.05	0.03	0.04	0.02	1.47396	1	ATP binding cassette subfamily A member 12	GO:0006869;GO:0010875;GO:0019725;GO:0031424;GO:0032940;GO:0033700;GO:0035627;GO:0043129;GO:0045055;GO:0048286;GO:0055085;GO:0055088;GO:0061436;GO:0072659;GO:2000010	GO:0005102;GO:0005319;GO:0005524;GO:0034040;GO:0034191;GO:0042626	GO:0005737;GO:0005743;GO:0005829;GO:0005886;GO:0016021;GO:0097209	hsa02010	NA
ABCA13	44.01	4	16	3	0.29	0.03	0.1	0.02	0.11	0.01	0.04	0.01	7.10844	0.00780801	ATP binding cassette subfamily A member 13	GO:0033344;GO:0033700;GO:0055085	GO:0005524;GO:0042626	GO:0016021;GO:0043231	hsa02010	NA
ABCA17P	0	1	0	0	0	0.03	0	0	0	0.01	0	0	0.60132	1	ATP binding cassette subfamily A member 17, pseudogene	NA	NA	NA	NA	NA
ABCA2	1709	1144	1170	1539	24.16	17.97	15.96	23.53	8.88	6.61	6.51	8.46	1.06265	0.93645	ATP binding cassette subfamily A member 2	GO:0006357;GO:0006629;GO:0006810;GO:0032383;GO:0033344;GO:0033700;GO:0042493;GO:0042632;GO:0048545;GO:0055085	GO:0000166;GO:0005524;GO:0016887;GO:0042626	GO:0005764;GO:0005765;GO:0005768;GO:0005815;GO:0010008;GO:0016020;GO:0016021;GO:0016023;GO:0043190	hsa02010;hsa04142	NA
ABCA3	25	23	3	14	0.44	0.45	0.05	0.26	0.16	0.16	0.02	0.09	0.745794	0.643531	ATP binding cassette subfamily A member 3	GO:0006810;GO:0006869;GO:0042493;GO:0044267;GO:0051384;GO:0055085	GO:0005215;GO:0005319;GO:0005524;GO:0042626	GO:0005615;GO:0005886;GO:0016020;GO:0016021;GO:0097208;GO:0097232;GO:0097233	hsa02010	NA
ABCA4	46	18	20	14	0.72	0.31	0.3	0.24	0.27	0.12	0.12	0.09	1.98436	0.289947	ATP binding cassette subfamily A member 4	GO:0001523;GO:0006649;GO:0006810;GO:0006869;GO:0007601;GO:0007603;GO:0045332;GO:0045494;GO:0055085	GO:0005215;GO:0005395;GO:0005524;GO:0016887;GO:0042626;GO:0090555	GO:0005887;GO:0016020;GO:0043231;GO:0097381	hsa02010	NA
ABCA5	250	215	198	228	3.34	3.22	2.58	3.42	1.23	1.18	1.05	1.23	1.0044	1	ATP binding cassette subfamily A member 5	GO:0006869;GO:0010745;GO:0033344;GO:0034375;GO:0043691;GO:0055085	GO:0005524;GO:0042626	GO:0000139;GO:0005764;GO:0005765;GO:0005770;GO:0016021;GO:0031902;GO:0043231	hsa02010	NA
ABCA6	2012	8	1767	10	43.96	0.19	37.27	0.24	16.15	0.07	15.19	0.09	192.81	0	ATP binding cassette subfamily A member 6	GO:0006869;GO:0055085	GO:0005524;GO:0042626	GO:0016021;GO:0043231	hsa02010	NA
ABCA7	184	89	145	43	3.12	1.67	2.37	0.79	1.14	0.62	0.97	0.28	2.46254	3.76788e-06	ATP binding cassette subfamily A member 7	GO:0006909;GO:0007613;GO:0010875;GO:0015917;GO:0018149;GO:0033344;GO:0033700;GO:0034380;GO:0034504;GO:0038027;GO:0042985;GO:0045332;GO:0050766;GO:0055085;GO:0070374;GO:1900223;GO:1901076;GO:1902430;GO:1902995	GO:0005215;GO:0005524;GO:0016887;GO:0034188;GO:0042626;GO:0090554;GO:0090556	GO:0000139;GO:0001891;GO:0005794;GO:0005886;GO:0009986;GO:0016021;GO:0016324;GO:0030054;GO:0031901;GO:0032587;GO:0043190;GO:0043231	hsa02010	NA
ABCA8	1636	16	2419	15	32.05	0.34	45.7	0.31	11.78	0.13	18.63	0.11	125.285	0	ATP binding cassette subfamily A member 8	GO:0006810;GO:0006855;GO:0006869;GO:0042908;GO:0055085	GO:0005524;GO:0008559;GO:0042626	GO:0005743;GO:0005886;GO:0016021	hsa02010	NA
ABCA9	1311.81	26.46	879.09	25.85	24.05	0.54	15.56	0.51	8.83	0.2	6.34	0.18	40.3611	0	ATP binding cassette subfamily A member 9	GO:0006869;GO:0055085	GO:0005524;GO:0042626	GO:0005743;GO:0016021	hsa02010	NA
ABCA9-AS1	0	0	0	0	0	0	0	0	0	0	0	0	NA	NA	ABCA9 antisense RNA 1	NA	NA	NA	NA	NA
ABCB1	8	8	3	1	0.2	0.22	0.07	0.03	0.07	0.08	0.03	0.01	1.17484	0.697696	ATP binding cassette subfamily B member 1	GO:0000086;GO:0002481;GO:0002485;GO:0002489;GO:0002591;GO:0006810;GO:0006855;GO:0042493;GO:0042908;GO:0045332;GO:0055085;GO:0072089;GO:0099040	GO:0005215;GO:0005524;GO:0008559;GO:0042626;GO:0090554;GO:0090555;GO:0099038	GO:0005886;GO:0009986;GO:0016020;GO:0016021;GO:0016324;GO:0070062	hsa02010;hsa04976	NA
ABCB10	305	497	338	625	9.19	16.64	9.83	20.37	3.38	6.12	4.01	7.33	0.572778	8.09355e-05	ATP binding cassette subfamily B member 10	GO:0006810;GO:0055085	GO:0005215;GO:0005524;GO:0042626;GO:0042803	GO:0005743;GO:0032592	hsa02010	NA
ABCB11	0	3	0	1	0	0.08	0	0.03	0	0.03	0	0.01	0.273403	1	ATP binding cassette subfamily B member 11	GO:0006699;GO:0006810;GO:0015721;GO:0015722;GO:0035725	GO:0005215;GO:0005524;GO:0008554;GO:0015126;GO:0015432	GO:0005886;GO:0005887;GO:0016020;GO:0045177;GO:0046581;GO:0070062	hsa02010;hsa04976	NA
ABCB4	2	11	1	0	0.06	0.36	0.03	0	0.02	0.13	0.01	0	0.358068	0.375795	ATP binding cassette subfamily B member 4	GO:0002481;GO:0002485;GO:0002489;GO:0002591;GO:0006629;GO:0006810;GO:0006855;GO:0032376;GO:0032782;GO:0042493;GO:0042908;GO:0045332;GO:0055085;GO:0055088;GO:0061092;GO:1901557;GO:1903413;GO:2001140	GO:0005515;GO:0005524;GO:0005548;GO:0008525;GO:0008559;GO:0042626;GO:0090554	GO:0005737;GO:0005886;GO:0005887;GO:0016020;GO:0016324;GO:0030136;GO:0045121;GO:0046581;GO:0070062	hsa02010;hsa04976	NA
ABCB5	43.03	3.14	14.63	6.34	2.09	0.18	0.71	0.21	0.77	0.07	0.29	0.08	5.27947	0.0322722	ATP binding cassette subfamily B member 5	GO:0002481;GO:0002485;GO:0002489;GO:0002591;GO:0006855;GO:0030154;GO:0042391;GO:0042908;GO:0048058;GO:0055085	GO:0005524;GO:0008559;GO:0015562;GO:0042626	GO:0005886;GO:0005887	hsa02010	NA
ABCB6	597	575	371	490	23.09	24.71	13.85	20.49	8.48	9.09	5.65	7.37	0.899722	0.884553	ATP binding cassette subfamily B member 6 (Langereis blood group)	GO:0006779;GO:0006810;GO:0006879;GO:0007420;GO:0015886;GO:0043588;GO:0055085	GO:0005524;GO:0015232;GO:0015439;GO:0015562;GO:0020037	GO:0000139;GO:0005739;GO:0005740;GO:0005741;GO:0005743;GO:0005768;GO:0005783;GO:0005789;GO:0005794;GO:0005886;GO:0010008;GO:0031307;GO:0043190;GO:0070062	hsa02010	NA
ABCB7	542	327	476	308	25.14	16.86	21.35	15.45	9.24	6.2	8.7	5.56	1.59401	0.000473361	ATP binding cassette subfamily B member 7	GO:0006810;GO:0006879;GO:0015886;GO:0055085	GO:0005524;GO:0015232;GO:0042626	GO:0005739;GO:0005743;GO:0016021	hsa02010	NA
ABCB8	475	510	349	560	11.85	14.04	8.49	15.02	4.35	5.16	3.46	5.4	0.764188	0.0794519	ATP binding cassette subfamily B member 8	GO:0006810;GO:0055085	GO:0005215;GO:0005524;GO:0042626	GO:0005634;GO:0005730;GO:0005739;GO:0005740;GO:0005743;GO:0016020;GO:0043190	hsa02010	NA
ABCB9	82	96	90	73	2.81	4.17	2.9	2.7	1.03	1.53	1.18	0.97	1.01694	0.999741	ATP binding cassette subfamily B member 9	GO:0002481;GO:0002485;GO:0002489;GO:0002591;GO:0015031;GO:0015833;GO:0035672;GO:0055085	GO:0005515;GO:0005524;GO:0015421;GO:0015440;GO:0022891;GO:0042803	GO:0005764;GO:0005765;GO:0016021;GO:0030176	hsa02010;hsa04142	NA
ABCC1	2193	3260	1882	3019	38.58	63.73	31.96	57.45	14.17	23.45	13.03	20.67	0.645714	0	ATP binding cassette subfamily C member 1	GO:0006691;GO:0006810;GO:0009235;GO:0015889;GO:0035461;GO:0042493;GO:0055085;GO:0098656	GO:0005215;GO:0005524;GO:0015420;GO:0016887;GO:0042626;GO:0043225	GO:0005886;GO:0005887;GO:0016020;GO:0016323;GO:0070062	hsa02010;hsa04977	NA
ABCC10	389	514	265	447	8.96	13.14	5.89	11.12	3.29	4.83	2.4	4	0.675029	0.0113945	ATP binding cassette subfamily C member 10	GO:0055085;GO:0098656	GO:0005524;GO:0043225	GO:0005765;GO:0005886;GO:0016021	hsa02010	NA
ABCC11	2	1	2	1	0.05	0.03	0.05	0.03	0.02	0.01	0.02	0.01	1.56794	1	ATP binding cassette subfamily C member 11	GO:0015711;GO:0015865;GO:0055085;GO:0098656	GO:0005524;GO:0008514;GO:0015216;GO:0043225	GO:0005886;GO:0005887;GO:0070062	hsa02010	NA
ABCC12	0	0	0	0	0	0	0	0	0	0	0	0	NA	NA	ATP binding cassette subfamily C member 12	GO:0055085	GO:0005524;GO:0042626	GO:0005739;GO:0016021	hsa02010	NA
ABCC13	0	1	0	0	0	0.05	0	0	0	0.02	0	0	0.60132	1	ATP binding cassette subfamily C member 13 (pseudogene)	GO:0055085	GO:0005524;GO:0042626	GO:0016021	NA	NA
ABCC2	36	120	34	42	0.76	2.83	0.7	0.96	0.28	1.04	0.28	0.35	0.436587	0.399404	ATP binding cassette subfamily C member 2	GO:0006810;GO:0006855;GO:0006979;GO:0009408;GO:0015723;GO:0015732;GO:0030644;GO:0031427;GO:0043627;GO:0046685;GO:0048545;GO:0055085;GO:0070327;GO:0098656	GO:0005515;GO:0005524;GO:0008514;GO:0015127;GO:0019904;GO:0042626;GO:0043225	GO:0005886;GO:0005887;GO:0009986;GO:0016324	hsa02010;hsa04976	NA
ABCC3	1850	1860	1940	782	45.19	49.55	43.36	21.99	16.6	18.23	17.68	7.91	1.43388	0.859879	ATP binding cassette subfamily C member 3	GO:0006810;GO:0015721;GO:0055085;GO:0098656	GO:0005524;GO:0008514;GO:0015432;GO:0042626;GO:0043225	GO:0005886;GO:0005887;GO:0016020	hsa02010;hsa04976	NA
ABCC4	1706	1133	1186	769	33.92	24.99	22.92	16.78	12.46	9.2	9.35	6.04	1.50792	0.377462	ATP binding cassette subfamily C member 4	GO:0002576;GO:0008150;GO:0010243;GO:0014070;GO:0032310;GO:0042384;GO:0042493;GO:0048661;GO:0055085;GO:0055114;GO:0098656	GO:0005524;GO:0015662;GO:0016404;GO:0043225	GO:0005886;GO:0016020;GO:0016021;GO:0016323;GO:0031088	hsa02010;hsa04976	NA
ABCC5	1226	692	698	677	39.04	22.03	21.64	21.61	14.34	8.11	8.82	7.78	1.38821	0.750896	ATP binding cassette subfamily C member 5	GO:0006810;GO:0015711;GO:0030213;GO:0055085;GO:0098656	GO:0005524;GO:0008514;GO:0043225	GO:0005886;GO:0005887;GO:0016020	hsa02010	NA
ABCC5-AS1	0	0	0	0	0	0	0	0	0	0	0	0	NA	NA	ABCC5 antisense RNA 1	NA	NA	NA	NA	NA
ABCC6	4.18	2	8.58	2	0.09	0.19	0.98	0.05	0.03	0.07	0.4	0.02	2.61253	1	ATP binding cassette subfamily C member 6	GO:0006810;GO:0007601;GO:0042493;GO:0055085;GO:0098656	GO:0005215;GO:0005524;GO:0042626;GO:0043225	GO:0005634;GO:0005789;GO:0005886;GO:0016021;GO:0016323;GO:0016324;GO:0016328	hsa02010	NA
ABCC6P1	0.82	1	0	0	0.04	0.05	0	0	0.01	0.02	0	0	0.917688	1	ATP binding cassette subfamily C member 6 pseudogene 1	NA	NA	NA	NA	NA
ABCC6P2	1	0	1.42	1	0.18	0	0.24	0.19	0.06	0	0.1	0.07	1.56788	1	ATP binding cassette subfamily C member 6 pseudogene 2	NA	NA	NA	NA	NA
ABCC8	0	0	0	0	0	0	0	0	0	0	0	0	NA	NA	ATP binding cassette subfamily C member 8	GO:0006813;GO:0007165;GO:0009268;GO:0010043;GO:0032496;GO:0032868;GO:0042493;GO:0043268;GO:0046676;GO:0050796;GO:0055085;GO:0071310;GO:0071805;GO:0098656	GO:0005267;GO:0005524;GO:0008281;GO:0015272;GO:0019905;GO:0043225;GO:0044325	GO:0005886;GO:0008076;GO:0030672;GO:0042383	hsa02010;hsa04930	NA
ABCC9	1671.25	1527.96	936.48	841.88	23.14	23.5	12.51	12.61	8.5	8.65	5.1	4.54	1.08819	0.939616	ATP binding cassette subfamily C member 9	GO:0006813;GO:0007165;GO:0010107;GO:0051607;GO:0055085;GO:0098656;GO:1903779	GO:0005215;GO:0005267;GO:0005524;GO:0008281;GO:0015459;GO:0043225;GO:0044325	GO:0005886;GO:0008076;GO:0008282;GO:0030017;GO:0042383	hsa02010	NA
ABCD1	182	245	179	224	5.78	8.64	5.49	7.69	2.12	3.18	2.24	2.77	0.768257	1	ATP binding cassette subfamily D member 1	GO:0006635;GO:0007031;GO:0015910;GO:0015919;GO:0033540;GO:0036109;GO:0042758;GO:0042760;GO:0043651;GO:0055085	GO:0005215;GO:0005324;GO:0005325;GO:0005515;GO:0005524;GO:0016887;GO:0019899;GO:0042626;GO:0042803	GO:0005737;GO:0005739;GO:0005777;GO:0005778;GO:0005779;GO:0005829;GO:0016020;GO:0048471	hsa02010;hsa04146	NA
ABCD2	16	4	10	0	0.35	0.1	0.21	0	0.13	0.04	0.09	0	4.96395	1	ATP binding cassette subfamily D member 2	GO:0000038;GO:0006635;GO:0015909;GO:0032000;GO:0042760;GO:0055085	GO:0005324;GO:0005515;GO:0005524;GO:0042626;GO:0042803	GO:0005777;GO:0005778;GO:0005829;GO:0016021;GO:0043231	hsa02010;hsa04146	NA
ABCD3	907	1299	857	1347	29.18	47.63	26.62	48.88	10.72	17.53	10.85	17.59	0.664322	0	ATP binding cassette subfamily D member 3	GO:0006633;GO:0006635;GO:0007031;GO:0014070;GO:0015910;GO:0042493;GO:0042760;GO:0055085	GO:0005324;GO:0005515;GO:0005524;GO:0016887;GO:0042626;GO:0042803;GO:0043621	GO:0005743;GO:0005777;GO:0005778;GO:0005782;GO:0005829;GO:0016020;GO:0016021;GO:0043231	hsa02010;hsa04146	NA
ABCD4	594	263	458	227	22.4	10.91	16.57	9.17	8.23	4.02	6.75	3.3	2.12886	2.62601e-12	ATP binding cassette subfamily D member 4	GO:0009235;GO:0055085	GO:0005524;GO:0042626	GO:0005765;GO:0005777;GO:0005778;GO:0005789;GO:0016021;GO:0043190	hsa02010;hsa04146	NA
ABCE1	1601	2815	1908	2608	44.31	86.57	50.98	78.06	16.28	31.85	20.78	28.08	0.647362	3.64331e-07	ATP binding cassette subfamily E member 1	GO:0000054;GO:0006413;GO:0006415;GO:0016032;GO:0055085;GO:0060702	GO:0005506;GO:0005515;GO:0005524;GO:0016887;GO:0043024;GO:0060698	GO:0005737;GO:0005739;GO:0005759;GO:0005852;GO:0016020	NA	NA
ABCF1	2209	2450	2046	2756	74.24	91.51	66.39	100.17	27.27	33.67	27.07	36.04	0.813861	0.00358342	ATP binding cassette subfamily F member 1	GO:0006412;GO:0006954;GO:0055085	GO:0005515;GO:0005524;GO:0008135;GO:0016887;GO:0044822	GO:0005635;GO:0005654;GO:0005737;GO:0005829;GO:0005840;GO:0016020	NA	NA
ABCF2	1593	1847	1506	2055	57.18	68.9	53.73	79.22	21.01	25.35	21.9	28.5	0.79116	4.05756e-05	ATP binding cassette subfamily F member 2	GO:0006810	GO:0005215;GO:0005524;GO:0016887	GO:0005740;GO:0016020;GO:0043190	NA	NA
ABCF3	744	855	715	882	33.88	43.27	31.44	43.44	12.45	15.92	12.82	15.63	0.837149	1	ATP binding cassette subfamily F member 3	GO:0051607;GO:0098609	GO:0005524;GO:0016887;GO:0098641	GO:0005913;GO:0016020	NA	NA
ABCG1	2	0	0	0	0.08	0	0	0	0.03	0	0	0	2.28323	1	ATP binding cassette subfamily G member 1	GO:0006355;GO:0008203;GO:0009720;GO:0010033;GO:0010745;GO:0010872;GO:0010875;GO:0010887;GO:0032367;GO:0033344;GO:0033700;GO:0033993;GO:0034374;GO:0034375;GO:0034436;GO:0042157;GO:0042632;GO:0042987;GO:0043691;GO:0045542;GO:0055085;GO:0055091;GO:0055099;GO:1901998	GO:0005524;GO:0005543;GO:0005548;GO:0015485;GO:0017127;GO:0019534;GO:0034041;GO:0034437;GO:0042803;GO:0043531;GO:0046982;GO:0046983	GO:0000139;GO:0005654;GO:0005739;GO:0005768;GO:0005789;GO:0005794;GO:0005886;GO:0005887;GO:0009897;GO:0016021;GO:0043231;GO:0055037	hsa02010	NA
ABCG2	14	12	32	18	0.37	0.35	0.84	0.52	0.13	0.13	0.34	0.19	1.5218	0.607481	ATP binding cassette subfamily G member 2 (Junior blood group)	GO:0006810;GO:0006855;GO:0006879;GO:0015886;GO:0042493;GO:0042908;GO:0046415	GO:0005215;GO:0005515;GO:0005524;GO:0008559;GO:0015232;GO:0042626;GO:0042803	GO:0005634;GO:0005886;GO:0016021;GO:0031966	hsa02010;hsa04976	NA
ABCG4	2	5	3	6	0.06	0.18	0.09	0.21	0.02	0.07	0.04	0.08	0.521474	1	ATP binding cassette subfamily G member 4	GO:0033344;GO:0055085	GO:0005524;GO:0017127;GO:0034041;GO:0042803;GO:0046982	GO:0005886;GO:0016021	hsa02010	NA
ABCG5	1	0	0	0	0.04	0	0	0	0.02	0	0	0	1.64161	1	ATP binding cassette subfamily G member 5	GO:0007584;GO:0007588;GO:0010212;GO:0010949;GO:0015918;GO:0030299;GO:0033344;GO:0042493;GO:0042632;GO:0045796;GO:0055085	GO:0005524;GO:0016887;GO:0017127;GO:0042626;GO:0046982	GO:0005886;GO:0016324;GO:0043190;GO:0043235	hsa02010;hsa04975;hsa04976	NA
ABCG8	0	0	0	0	0	0	0	0	0	0	0	0	NA	NA	ATP binding cassette subfamily G member 8	GO:0007584;GO:0007588;GO:0010949;GO:0015914;GO:0015918;GO:0030299;GO:0033344;GO:0042493;GO:0042632;GO:0045796;GO:0055085	GO:0005524;GO:0016887;GO:0017127;GO:0042626;GO:0046982	GO:0005886;GO:0016324;GO:0043190;GO:0043235	hsa02010;hsa04975;hsa04976	NA
ABHD1	1	0	0	0	0.08	0	0	0	0.03	0	0	0	1.64161	1	abhydrolase domain containing 1	GO:0008150	GO:0003674;GO:0052689	GO:0016021	NA	NA
ABHD10	348	478	423	648	14.8	22.54	17.37	29.76	5.44	8.29	7.08	10.71	0.685045	0.269111	abhydrolase domain containing 10	GO:0019391;GO:0052695	GO:0004553;GO:0102390	GO:0005739;GO:0005759;GO:0005829	NA	NA
ABHD11	111.59	158.44	97.2	285.73	8.94	14.24	7.68	25.21	3.28	5.24	3.13	9.07	0.468911	0.128333	abhydrolase domain containing 11	GO:0008150	GO:0003674;GO:0016787	GO:0005575;GO:0005739	NA	NA
ABHD11-AS1	0	4	7	2	0	1.23	1.87	0.6	0	0.45	0.76	0.21	1.16329	0.605757	ABHD11 antisense RNA 1 (tail to tail)	NA	NA	NA	NA	NA
ABHD12	556	947	432	956	31.97	60.28	23.87	58.7	11.74	22.18	9.73	21.12	0.515926	0	abhydrolase domain containing 12	GO:0006660;GO:0007628;GO:0010996;GO:0046464;GO:0046475;GO:0052651	GO:0004622;GO:0047372	GO:0005886;GO:0016021;GO:0032281	NA	NA
ABHD12B	3	0	2	4	0.24	0	0.16	0.35	0.09	0	0.06	0.13	1.16958	1	abhydrolase domain containing 12B	NA	GO:0016787	NA	NA	NA
ABHD13	457	492	534	451	9.97	11.93	11.25	10.65	3.66	4.39	4.59	3.83	1.05083	0.912261	abhydrolase domain containing 13	NA	GO:0016787	GO:0016020;GO:0016021	NA	NA
ABHD14A	216	86.15	239.35	91	23.56	10.45	25.24	10.73	8.66	3.85	10.29	3.86	2.55423	0	abhydrolase domain containing 14A	NA	GO:0016787	GO:0005737;GO:0016021;GO:0070062	NA	NA
ABHD14A-ACY1	0	14.48	66.97	0	0	1.01	4.07	0	0	0.37	1.66	0	4.42997	0.2471	ABHD14A-ACY1 readthrough	NA	NA	NA	NA	NA
ABHD14B	889	667	1160	464	47.46	39	59.62	26.45	17.44	14.35	24.31	9.52	1.81495	0.0402457	abhydrolase domain containing 14B	GO:0045944;GO:0050427	GO:0005515;GO:0016787	GO:0005634;GO:0005730;GO:0005737;GO:0005829;GO:0070062	NA	NA
ABHD15	282.31	223.3	223.66	272.31	9.8	8.62	7.5	10.22	3.6	3.17	3.06	3.68	1.01364	0.924841	abhydrolase domain containing 15	NA	GO:0016787	GO:0005576;GO:0016020	NA	NA
ABHD16A	672	496	509	487	39.24	32.19	28.76	30.73	14.41	11.85	11.72	11.06	1.19228	0.518348	abhydrolase domain containing 16A	GO:0052651;GO:1905344	GO:0047372	GO:0016021	NA	NA
ABHD16B	32	51	27	50	2.13	3.78	1.74	3.6	0.78	1.39	0.71	1.3	0.587042	1	abhydrolase domain containing 16B	NA	GO:0016787	NA	NA	NA
ABHD17A	361	499	462	570	27.47	42.21	33.95	46.9	10.09	15.53	13.84	16.87	0.771017	0.370298	abhydrolase domain containing 17A	GO:0008150	GO:0016787	GO:0005576;GO:0016020	NA	NA
ABHD17B	267	308	264.23	282	10.03	13.11	9.59	12.52	3.69	4.82	3.91	4.5	0.898157	1	abhydrolase domain containing 17B	NA	GO:0016787	GO:0005576;GO:0016020	NA	NA
ABHD17C	258	239	320	293	12.83	13.21	15.37	15.76	4.71	4.86	6.27	5.67	1.08665	0.871861	abhydrolase domain containing 17C	NA	GO:0016787	NA	NA	NA
ABHD18	80	68	74	67	4.3	4.06	3.84	3.9	1.58	1.5	1.57	1.4	1.13462	1	abhydrolase domain containing 18	NA	NA	GO:0005576	NA	NA
ABHD2	8087.11	3734.91	4442.76	2969.33	106.66	54.64	56.51	42.36	39.18	20.11	23.04	15.24	1.84622	0.588986	abhydrolase domain containing 2	GO:0007340;GO:0009611;GO:0030336;GO:0032570;GO:0043401;GO:0046464;GO:0048240	GO:0003707;GO:0042562;GO:0047372	GO:0001669;GO:0016021;GO:0036126;GO:0097524	NA	NA
ABHD3	123	102	88	141	7.72	6.75	5.13	9.09	2.84	2.49	2.09	3.27	0.861352	0.816681	abhydrolase domain containing 3	GO:0006629;GO:0006656;GO:0046470	GO:0004623;GO:0008970;GO:0052739;GO:0052740	GO:0005575;GO:0005886;GO:0016021	NA	NA
ABHD4	3530	1480	2727	1147	164.89	76.84	123.01	57.94	60.57	28.27	50.15	20.84	2.36541	5.96412e-13	abhydrolase domain containing 4	GO:0006629;GO:0006644;GO:0016042;GO:0019915	GO:0016787;GO:0052689	GO:0005789;GO:0005811	NA	NA
ABHD5	877	1314	1098	1057	18.96	31.56	22.91	24.71	6.96	11.61	9.34	8.89	0.834278	0.815903	abhydrolase domain containing 5	GO:0006631;GO:0006654;GO:0008654;GO:0010891;GO:0010898;GO:0030154;GO:0051006	GO:0003841;GO:0042171;GO:0052689	GO:0005634;GO:0005737;GO:0005811;GO:0005829;GO:0043231	NA	NA
ABHD6	168	114	114	85	8.24	6.21	5.4	4.51	3.03	2.29	2.2	1.62	1.40187	0.371499	abhydrolase domain containing 6	GO:0009395;GO:0030336;GO:0046464;GO:0046889;GO:0060292;GO:2000124	GO:0004620;GO:0047372	GO:0005739;GO:0005886;GO:0016021;GO:0032281;GO:0070062	NA	NA
ABHD8	195	143	171	176	10.99	8.96	9.31	10.72	4.04	3.3	3.79	3.86	1.14047	1	abhydrolase domain containing 8	NA	GO:0016787	GO:0070062	NA	NA
ABI1	1427	1486	1361.95	1530.86	45.71	53	42.08	53.12	16.79	19.5	17.15	19.11	0.921147	1	abl interactor 1	GO:0001756;GO:0006928;GO:0007169;GO:0008154;GO:0008285;GO:0016032;GO:0018108;GO:0035855;GO:0038096;GO:0048010;GO:0048813;GO:0061098;GO:0072673;GO:0098609	GO:0005515;GO:0008092;GO:0030296;GO:0032403;GO:0098641	GO:0005622;GO:0005634;GO:0005783;GO:0005829;GO:0005856;GO:0005913;GO:0014069;GO:0030027;GO:0030175;GO:0030426;GO:0031209;GO:0045211;GO:0070062	NA	NA
ABI2	1455.14	1570.63	1546.67	1463.95	26.19	31.35	26.74	28.48	9.62	11.54	10.9	10.25	0.987617	0.951336	abl interactor 2	GO:0006928;GO:0007010;GO:0008154;GO:0016032;GO:0016477;GO:0016601;GO:0018108;GO:2000601	GO:0003677;GO:0005515;GO:0008093;GO:0017124;GO:0019900;GO:0031625;GO:0032403;GO:0048365;GO:0070064	GO:0005737;GO:0005829;GO:0005856;GO:0030027;GO:0030175;GO:0031209	hsa04810	NA
ABI3	0	1	0	1	0	0.06	0	0.06	0	0.02	0	0.02	0.428894	1	ABI family member 3	GO:0006928;GO:0030334	GO:0005515	GO:0005622;GO:0005737;GO:0016020;GO:0030027	NA	NA
ABI3BP	5443	7896	3218	10390	141.11	227.47	80.54	291.32	51.84	83.7	32.83	104.81	0.468023	0.00247078	ABI family member 3 binding protein	GO:0010811;GO:0030198	GO:0005518;GO:0008201	GO:0005614;GO:0005615;GO:0031012	NA	NA
ABL1	2987	3904	2569	4702	60.73	88.37	50.4	103.96	22.31	32.52	20.55	37.4	0.641989	6.1501e-05	ABL proto-oncogene 1, non-receptor tyrosine kinase	GO:0001922;GO:0001934;GO:0002322;GO:0002333;GO:0006298;GO:0006355;GO:0006464;GO:0006914;GO:0006974;GO:0006975;GO:0006979;GO:0007050;GO:0007067;GO:0007173;GO:0007204;GO:0008306;GO:0008630;GO:0010506;GO:0018108;GO:0021587;GO:0022408;GO:0030035;GO:0030036;GO:0030041;GO:0030100;GO:0030155;GO:0030514;GO:0030516;GO:0031113;GO:0032956;GO:0033690;GO:0034446;GO:0034599;GO:0034976;GO:0035791;GO:0038083;GO:…	GO:0000287;GO:0003677;GO:0003785;GO:0004515;GO:0004672;GO:0004713;GO:0004715;GO:0005080;GO:0005515;GO:0005524;GO:0008022;GO:0017124;GO:0019905;GO:0030145;GO:0051015;GO:0051019;GO:0070064;GO:0070097	GO:0001726;GO:0005634;GO:0005654;GO:0005730;GO:0005737;GO:0005739;GO:0005783;GO:0005829;GO:0015629;GO:0030426;GO:0031234;GO:0031965;GO:0043025;GO:0045202;GO:0048471	hsa04012;hsa04110;hsa04360;hsa04722;hsa05130;hsa05131;hsa05200;hsa05220;hsa05416	2.7.10.2
ABL2	1540.18	2137.43	1324.98	1741.2	15.01	23.83	12.81	18.44	5.51	8.77	5.22	6.64	0.735209	0.0209997	ABL proto-oncogene 2, non-receptor tyrosine kinase	GO:0006464;GO:0007155;GO:0007165;GO:0007169;GO:0007204;GO:0010506;GO:0010863;GO:0010976;GO:0016477;GO:0018108;GO:0030036;GO:0030100;GO:0030155;GO:0038083;GO:0042127;GO:0045087;GO:0051353;GO:0071300;GO:2000145;GO:2000249	GO:0000287;GO:0003785;GO:0004672;GO:0004713;GO:0004715;GO:0005515;GO:0005524;GO:0030145;GO:0051015	GO:0005829;GO:0015629;GO:0031234	hsa04012;hsa05416	2.7.10.2
ABLIM1	714	398	949	722	11.74	7.1	15.09	12.4	4.31	2.61	6.15	4.46	1.48529	0.708069	actin binding LIM protein 1	GO:0007010;GO:0007601;GO:0009887;GO:0030032;GO:0042384	GO:0003779;GO:0008270	GO:0001725;GO:0005737;GO:0015629;GO:0030027	hsa04360	NA
ABLIM2	3	0	1	0	0.12	0	0.03	0	0.04	0	0.01	0	3.61111	1	actin binding LIM protein family member 2	GO:0006351;GO:0030036	GO:0003779;GO:0008270	GO:0005737;GO:0015629	hsa04360	NA
ABLIM3	600	1714	838	1014	16.42	53.53	22.93	31.19	6.03	19.7	9.35	11.22	0.529415	0.364863	actin binding LIM protein family member 3	GO:0006351;GO:0030032;GO:0030036;GO:0042384;GO:0045944;GO:1903955	GO:0003779;GO:0008270	GO:0001725;GO:0005737;GO:0030027	hsa04360	NA
ABO	0	0	0	0	0	0	0	0	0	0	0	0	NA	NA	ABO blood group (transferase A, alpha 1-3-N-acetylgalactosaminyltransferase; transferase B, alpha 1-3-galactosyltransferase)	GO:0006486	GO:0004380;GO:0004381;GO:0046872	GO:0005576;GO:0016021;GO:0032580	hsa00601;hsa01100	2.4.1.37;2.4.1.40
ABR	3930	3019	2592	3596	87.21	76.31	55.28	88.19	32.04	28.08	22.54	31.73	0.976071	0.96267	active BCR-related	GO:0002692;GO:0007264;GO:0007420;GO:0030036;GO:0032496;GO:0035023;GO:0042472;GO:0043065;GO:0043114;GO:0043314;GO:0043547;GO:0050728;GO:0050766;GO:0050885;GO:0051056;GO:0060313	GO:0005085;GO:0005089;GO:0005096	GO:0005829;GO:0005886;GO:0016020	NA	NA
ABRA	1	0	0	0	0.04	0	0	0	0.02	0	0	0	1.64161	1	actin binding Rho activating protein	GO:0000060;GO:0006351;GO:0035025;GO:0045944;GO:0051091	GO:0003779	GO:0005886;GO:0015629;GO:0030017	NA	NA
ABRACL	452	312	375	188	65.8	50.54	52.82	29.59	24.17	18.6	21.53	10.65	1.64401	0.0159497	ABRA C-terminal like	NA	NA	NA	NA	NA
ABT1	286	257	328	282	14.85	14.83	16.45	15.83	5.46	5.46	6.71	5.7	1.13799	0.825568	activator of basal transcription 1	GO:0000447;GO:0000472;GO:0000480;GO:0006357;GO:0006366;GO:0021522;GO:0034462	GO:0000166;GO:0003677;GO:0003713;GO:0003723;GO:0005515;GO:0044822	GO:0005634;GO:0005667;GO:0005730	NA	NA
ABTB1	464	220	398	249	27.73	14.58	23.03	16.1	10.19	5.37	9.39	5.79	1.82502	3.32121e-10	ankyrin repeat and BTB domain containing 1	GO:0006414;GO:0030162;GO:0042787;GO:0043161	GO:0003746;GO:0031625	GO:0005730;GO:0005737;GO:0005886;GO:0019005	NA	NA
ABTB2	98	326	51	83	2.32	8.56	1.16	2.12	0.85	3.15	0.47	0.76	0.362679	0.571046	ankyrin repeat and BTB domain containing 2	GO:0030162;GO:0042787;GO:0043161;GO:0097237	GO:0003674;GO:0031625;GO:0046982	GO:0005575;GO:0005634;GO:0005654;GO:0005737;GO:0019005	NA	NA
ACAA1	813	710	800	694	52.56	51.19	50.13	48.56	19.31	18.84	20.44	17.47	1.14526	1	acetyl-CoA acyltransferase 1	GO:0000038;GO:0006635;GO:0008206;GO:0033540;GO:0036109	GO:0003988;GO:0005515;GO:0008775;GO:0016401	GO:0005777;GO:0005782;GO:0016020;GO:0043231	hsa00071;hsa00280;hsa01040;hsa01100;hsa03320;hsa04146	2.3.1.16
ACAA2	1076	1230	1344	1301	65.67	83.45	79.24	85.87	24.13	30.71	32.3	30.89	0.956953	0.930347	acetyl-CoA acyltransferase 2	GO:0006635;GO:0006695;GO:0071456;GO:1901029;GO:1902109	GO:0003988;GO:0005515;GO:0044822	GO:0005739;GO:0005743;GO:0070062	hsa00062;hsa00071;hsa00280;hsa01100	2.3.1.16
ACACA	3986	2485	1641	2065	47.7	32.94	18.97	26.42	17.52	12.12	7.73	9.5	1.21638	0.953354	acetyl-CoA carboxylase alpha	GO:0001894;GO:0006084;GO:0006633;GO:0006768;GO:0006853;GO:0031325;GO:0035338;GO:0044268;GO:0051289;GO:0055088;GO:0071380;GO:2001295	GO:0003989;GO:0004075;GO:0005515;GO:0005524;GO:0046872	GO:0005730;GO:0005737;GO:0005739;GO:0005829;GO:0015629;GO:0070062	hsa00061;hsa00620;hsa00640;hsa01100;hsa04910	6.3.4.14;6.4.1.2
ACACB	256	145	208	78	3.19	2.01	2.5	1.05	1.17	0.74	1.02	0.38	2.06315	0.000106443	acetyl-CoA carboxylase beta	GO:0006084;GO:0006633;GO:0006768;GO:0006853;GO:0010629;GO:0010884;GO:0010906;GO:0014070;GO:0031325;GO:0031667;GO:0031999;GO:0042493;GO:0043086;GO:0051289;GO:0060421;GO:0097009;GO:2001295	GO:0003989;GO:0004075;GO:0005515;GO:0005524;GO:0009374;GO:0046872	GO:0005634;GO:0005739;GO:0005741;GO:0005829;GO:0012505	hsa00061;hsa00620;hsa00640;hsa01100;hsa04910;hsa04920	6.3.4.14;6.4.1.2
ACAD10	500	303	460	211	14.43	9.68	12.79	6.56	5.3	3.56	5.22	2.36	1.85879	2.02282e-10	acyl-CoA dehydrogenase family member 10	GO:0006635;GO:0033539;GO:0055088	GO:0000062;GO:0003995;GO:0009055;GO:0016787;GO:0050660;GO:0052890	GO:0005739;GO:0005759	NA	NA
ACAD11	1078.6	569.28	605.49	597.21	31.37	19.05	17.75	19.32	11.52	7.01	7.24	6.95	1.42543	0.715399	acyl-CoA dehydrogenase family member 11	GO:0006635;GO:0033539;GO:0055088	GO:0000062;GO:0003995;GO:0004466;GO:0009055;GO:0017099;GO:0050660;GO:0052890;GO:0070991	GO:0005634;GO:0005743;GO:0005777;GO:0031966	NA	NA
ACAD8	421	213	433	211	22.49	12.65	22.34	12.19	8.26	4.65	9.11	4.39	2.00598	1.11022e-16	acyl-CoA dehydrogenase family member 8	GO:0006351;GO:0006355;GO:0006574;GO:0006629;GO:0009083;GO:0033539;GO:0055088	GO:0000062;GO:0003995;GO:0009055;GO:0050660;GO:0052890	GO:0005739;GO:0005759	hsa00280;hsa01100	1.3.99.-
ACAD9	662	644	698	746	29.94	32.32	30.4	36.27	11	11.89	12.39	13.05	0.976296	0.932093	acyl-CoA dehydrogenase family member 9	GO:0032981;GO:0033539;GO:0055088	GO:0000062;GO:0003995;GO:0005515;GO:0009055;GO:0050660;GO:0052890	GO:0005634;GO:0005739;GO:0005743;GO:0030425	NA	NA
ACADL	26	6	36	9	1.22	0.31	1.64	0.46	0.45	0.12	0.67	0.16	3.85511	0.00121218	acyl-CoA dehydrogenase, long chain	GO:0001659;GO:0006635;GO:0019254;GO:0033539;GO:0042413;GO:0042758;GO:0044242;GO:0045717;GO:0046322;GO:0051289;GO:0055088;GO:0055114;GO:0090181	GO:0000062;GO:0003995;GO:0004466;GO:0009055;GO:0016401;GO:0050660;GO:0052890	GO:0005739;GO:0005759;GO:0031966	hsa00071;hsa01100;hsa03320	1.3.99.13
ACADM	536	655	645	599	24.04	32.56	27.86	29.04	8.83	11.98	11.36	10.45	0.942331	0.901922	acyl-CoA dehydrogenase, C-4 to C-12 straight chain	GO:0006635;GO:0019254;GO:0033539;GO:0045329;GO:0051791;GO:0051793;GO:0055088;GO:0055114	GO:0000062;GO:0003995;GO:0009055;GO:0042802;GO:0050660;GO:0052890;GO:0070991	GO:0005634;GO:0005739;GO:0005759;GO:0030424;GO:0070062	hsa00071;hsa00280;hsa00410;hsa00640;hsa01100;hsa03320	1.3.99.3
ACADS	93	37	106	42	5.64	2.49	6.21	2.75	2.07	0.92	2.53	0.99	2.48855	0.999888	acyl-CoA dehydrogenase, C-2 to C-3 short chain	GO:0006635;GO:0033539;GO:0046359;GO:0055088	GO:0000062;GO:0003995;GO:0004085;GO:0009055;GO:0050660	GO:0005634;GO:0005739;GO:0005759	hsa00071;hsa00280;hsa00650;hsa01100	1.3.99.2
ACADSB	615.13	510.04	635.29	544.86	11.97	11.03	11.93	11.46	4.4	4.06	4.86	4.12	1.18227	0.127255	acyl-CoA dehydrogenase, short/branched chain	GO:0006631;GO:0009083;GO:0033539;GO:0055088	GO:0000062;GO:0003995;GO:0009055;GO:0050660;GO:0052890	GO:0005739;GO:0005759;GO:0070062	hsa00071;hsa00280;hsa01100	1.3.99.12
ACADVL	2308	4508.99	2706	4951	118.62	256.45	133.7	273.62	43.58	94.36	54.51	98.44	0.529932	6.66134e-16	acyl-CoA dehydrogenase, very long chain	GO:0001659;GO:0006635;GO:0015980;GO:0030855;GO:0033539;GO:0036498;GO:0042760;GO:0045717;GO:0046322;GO:0055088;GO:0090181	GO:0000062;GO:0003995;GO:0004466;GO:0009055;GO:0017099;GO:0050660;GO:0052890	GO:0005634;GO:0005730;GO:0005737;GO:0005739;GO:0005743;GO:0005759;GO:0042645	hsa00071;hsa01100	1.3.99.-
ACAN	0	76	0	141	0	1.11	0	2.01	0	0.41	0	0.72	0.00686544	0	aggrecan	GO:0001501;GO:0006508;GO:0007155;GO:0007417;GO:0018146;GO:0022617;GO:0030198;GO:0042340	GO:0005201;GO:0005515;GO:0005540;GO:0030246;GO:0046872	GO:0005576;GO:0005578;GO:0005796;GO:0031012;GO:0043202	NA	NA
ACAP1	3	1	8	5	0.14	0.05	0.36	0.25	0.05	0.02	0.15	0.09	1.68103	0.76188	ArfGAP with coiled-coil, ankyrin repeat and PH domains 1	GO:0015031;GO:0043547	GO:0005096;GO:0046872	GO:0016020;GO:0055038	hsa04144	NA
ACAP2	2330	1463.04	2154.08	1659	37.5	26.16	33.46	28.87	13.77	9.63	13.64	10.39	1.42981	0	ArfGAP with coiled-coil, ankyrin repeat and PH domains 2	GO:0036010;GO:0043547;GO:1990090	GO:0005096;GO:0017137;GO:0046872	GO:0010008;GO:0016020	hsa04144	NA
ACAP3	715	702	561	786	22.11	24.13	16.75	26.29	8.12	8.88	6.83	9.46	0.851625	0.581889	ArfGAP with coiled-coil, ankyrin repeat and PH domains 3	GO:0043547	GO:0005096;GO:0046872	NA	hsa04144	NA
ACAT1	1212	1061	1305	1166	66.84	65.04	69.52	69.54	24.56	23.93	28.34	25.02	1.12817	0.740087	acetyl-CoA acetyltransferase 1	GO:0001889;GO:0006085;GO:0006550;GO:0006635;GO:0007420;GO:0009083;GO:0009725;GO:0014070;GO:0015936;GO:0015937;GO:0042594;GO:0046356;GO:0046951;GO:0046952;GO:0051260;GO:0060612;GO:0072229;GO:1902224;GO:1902860	GO:0003985;GO:0016830;GO:0016885;GO:0019899;GO:0042803;GO:0046872;GO:0050662	GO:0005739;GO:0005743;GO:0005759;GO:0070062	hsa00071;hsa00072;hsa00280;hsa00310;hsa00380;hsa00620;hsa00630;hsa00640;hsa00650;hsa00900;hsa01100	2.3.1.9
ACAT2	500.07	677.88	195.17	989.77	38.32	57.81	14.46	81.99	14.08	21.27	5.9	29.5	0.409821	0.0306761	acetyl-CoA acetyltransferase 2	GO:0006629;GO:0006635	GO:0003985	GO:0005634;GO:0005730;GO:0005737;GO:0005739;GO:0070062	hsa00071;hsa00072;hsa00280;hsa00310;hsa00380;hsa00620;hsa00630;hsa00640;hsa00650;hsa00900;hsa01100;hsa04975	2.3.1.9
ACBD3	1458	1925	1745	1618	47.59	69.82	54.99	57.11	17.48	25.69	22.42	20.55	0.90461	0.912067	acyl-CoA binding domain containing 3	GO:0006694;GO:0006810	GO:0000062;GO:0005515;GO:0034237	GO:0000139;GO:0005739;GO:0005794;GO:0016020;GO:0016021	NA	NA
ACBD4	177	77.89	172	71	11.16	5.49	10.44	4.92	4.1	2.02	4.26	1.77	2.32348	0.00614397	acyl-CoA binding domain containing 4	NA	GO:0000062;GO:0008289	NA	NA	NA
ACBD5	654.65	700.37	665.83	730.49	19.05	22.92	19.19	23.27	7	8.43	7.83	8.37	0.92056	1	acyl-CoA binding domain containing 5	GO:0006810;GO:0030242	GO:0000062;GO:0003674;GO:0008289	GO:0005634;GO:0005654;GO:0005777;GO:0005778;GO:0016020;GO:0016021;GO:0043231	NA	NA
ACBD6	844	509	795	572	62.03	41.59	56.46	45.46	22.79	15.3	23.02	16.36	1.50938	2.17554e-09	acyl-CoA binding domain containing 6	NA	GO:0000062;GO:0008289	GO:0005737	NA	NA
ACBD7	33.75	100.12	20.25	140.32	1.17	3.85	0.68	5.24	0.43	1.41	0.28	1.89	0.226754	1.04276e-09	acyl-CoA binding domain containing 7	NA	GO:0000062;GO:0008289	NA	NA	NA
ACCS	216	125	207	69	11.69	7.52	10.82	4.04	4.3	2.77	4.41	1.45	2.16638	1.97377e-07	1-aminocyclopropane-1-carboxylate synthase homolog (inactive)	GO:0009058	GO:0030170;GO:0042803	NA	NA	NA
ACCSL	1	0	2	0	0.06	0	0.13	0	0.02	0	0.05	0	3.01415	1	1-aminocyclopropane-1-carboxylate synthase homolog (inactive) like	GO:0009058	GO:0003824;GO:0030170	NA	NA	NA
ACD	277	181	205	328	15.79	11.47	11.29	20.22	5.8	4.22	4.6	7.28	0.938631	0.866598	adrenocortical dysplasia homolog	GO:0000723;GO:0001501;GO:0001655;GO:0006886;GO:0007004;GO:0016233;GO:0030326;GO:0031848;GO:0032202;GO:0032211;GO:0032212;GO:0035282;GO:0051973;GO:0060381;GO:0070198;GO:0070200	GO:0005515;GO:0042162;GO:0044877;GO:0070182	GO:0000783;GO:0000784;GO:0005634;GO:0005654;GO:0005737;GO:0070187	NA	NA
ACE	179	22	365	101	4.17	0.62	8.21	2.55	1.53	0.23	3.35	0.92	4.40776	0.0379789	angiotensin I converting enzyme	GO:0001822;GO:0001974;GO:0002003;GO:0002005;GO:0002019;GO:0002446;GO:0002474;GO:0003081;GO:0003084;GO:0007283;GO:0008217;GO:0010608;GO:0010629;GO:0014910;GO:0019229;GO:0032091;GO:0032092;GO:0032943;GO:0042312;GO:0042447;GO:0043171;GO:0050435;GO:0050482;GO:0060047;GO:0060177;GO:0060218;GO:0061098;GO:0071838;GO:1900086;GO:1902033;GO:1903597;GO:2000170	GO:0004175;GO:0004180;GO:0008144;GO:0008237;GO:0008238;GO:0008240;GO:0008241;GO:0008270;GO:0031404;GO:0031434;GO:0031711;GO:0051019;GO:0070573	GO:0005576;GO:0005615;GO:0005764;GO:0005768;GO:0005886;GO:0009897;GO:0016021;GO:0070062	hsa04614;hsa05142;hsa05410	3.4.15.1
ACE2	1	3	0	0	0.03	0.11	0	0	0.01	0.04	0	0	0.549214	0.696226	angiotensin I converting enzyme 2	GO:0001817;GO:0002003;GO:0002005;GO:0003051;GO:0003081;GO:0015827;GO:0019229;GO:0032800;GO:0042127;GO:0042312;GO:0046718;GO:0046813;GO:0050727;GO:0060452;GO:1903598;GO:1903779;GO:2000379	GO:0001618;GO:0001948;GO:0004175;GO:0004180;GO:0004181;GO:0005515;GO:0008270	GO:0005576;GO:0005615;GO:0005737;GO:0005886;GO:0009986;GO:0016021;GO:0045121;GO:0070062	hsa04614;hsa04974	3.4.17.-
ACER1	0	0	0	0	0	0	0	0	0	0	0	0	NA	NA	alkaline ceramidase 1	GO:0006665;GO:0008544;GO:0010446;GO:0019216;GO:0030148;GO:0030154;GO:0030216;GO:0046512;GO:0046514;GO:0071277	GO:0017040;GO:0071633	GO:0005783;GO:0005789;GO:0016021	hsa00600;hsa01100	3.5.1.23
ACER2	44	32	27	38	1.8	1.46	1.07	1.68	0.66	0.54	0.44	0.61	1.0029	1	alkaline ceramidase 2	GO:0001953;GO:0006672;GO:0006919;GO:0008284;GO:0010942;GO:0030148;GO:0032526;GO:0033629;GO:0035690;GO:0046512;GO:0090285	GO:0017040;GO:0071633	GO:0000139;GO:0005794;GO:0030173	hsa00600;hsa01100	3.5.1.23
ACER3	383.55	767.3	388.58	716.17	6	13.33	5.86	12.11	2.2	4.9	2.39	4.36	0.519719	0	alkaline ceramidase 3	GO:0006672;GO:0008284;GO:0030148;GO:0046512;GO:0071602	GO:0070774	GO:0005789;GO:0030173;GO:0030176	hsa00600	3.5.1.-
ACHE	0	3	1	3	0	0.18	0.04	0.13	0	0.07	0.02	0.05	0.337609	1	acetylcholinesterase (Cartwright blood group)	GO:0001507;GO:0001919;GO:0002076;GO:0006260;GO:0006581;GO:0006656;GO:0007155;GO:0007399;GO:0007416;GO:0007517;GO:0008283;GO:0009611;GO:0031623;GO:0032223;GO:0042136;GO:0042982;GO:0045212;GO:0050714;GO:0051262;GO:0060041	GO:0001540;GO:0003990;GO:0004104;GO:0005515;GO:0005518;GO:0016787;GO:0017171;GO:0042166;GO:0042803;GO:0043236;GO:0043621	GO:0005576;GO:0005605;GO:0005615;GO:0005634;GO:0005794;GO:0005886;GO:0009986;GO:0016020;GO:0030054;GO:0031225;GO:0031594;GO:0043083;GO:0045202;GO:0048471	hsa00564	3.1.1.7
ACIN1	3514.04	2851.51	2629	2965.55	101.07	93.75	69.48	95.16	37.13	34.49	28.32	34.23	1.04791	0.950593	apoptotic chromatin condensation inducer 1	GO:0006397;GO:0006921;GO:0008380;GO:0030218;GO:0030263;GO:0045657	GO:0000166;GO:0003676;GO:0005515;GO:0016887;GO:0019899;GO:0044822	GO:0005634;GO:0005654;GO:0005730;GO:0005737;GO:0005829;GO:0005886;GO:0016607;GO:0061574	hsa03013;hsa03015;hsa03040	NA
ACKR1	784	36	264	8	46.53	2.35	15.1	0.51	17.09	0.86	6.16	0.18	22.6761	0.000397491	atypical chemokine receptor 1 (Duffy blood group)	GO:0006952;GO:0006954;GO:0007186;GO:0032642;GO:0070098	GO:0004872;GO:0004888;GO:0004930;GO:0019957	GO:0005769;GO:0005886;GO:0016021;GO:0055037	hsa05144	NA
ACKR2	3	0	0	0	0.12	0	0	0	0.04	0	0	0	2.92484	1	atypical chemokine receptor 2	GO:0006898;GO:0006935;GO:0006954;GO:0006955;GO:0007186;GO:0007275;GO:0070098	GO:0004950;GO:0005044;GO:0016493;GO:0019957	GO:0005769;GO:0005884;GO:0005886;GO:0005887;GO:0055037	NA	NA
ACKR3	51	313	26	53	2.86	19.51	1.41	3.21	1.05	7.18	0.57	1.16	0.211371	0.425143	atypical chemokine receptor 3	GO:0001525;GO:0001570;GO:0006935;GO:0007155;GO:0007186;GO:0016032;GO:0031623;GO:0070098;GO:0070374;GO:1902230	GO:0005044;GO:0005515;GO:0015026;GO:0016494;GO:0019958	GO:0005768;GO:0005769;GO:0005886;GO:0005905;GO:0009986;GO:0016021;GO:0043231;GO:0048471;GO:0055037	hsa04060	NA
ACKR4	24	12	81	6	1.2	0.67	3.92	0.33	0.44	0.25	1.6	0.12	5.55128	0.104792	atypical chemokine receptor 4	GO:0006898;GO:0006935;GO:0006955;GO:0007186;GO:0070098	GO:0004950;GO:0005044;GO:0005515;GO:0019956	GO:0005769;GO:0005886;GO:0005887;GO:0055037	NA	NA
ACLY	5842	9496	3977	8458	155.99	281.64	102.55	244.16	57.3	103.63	41.81	87.84	0.542065	2.10139e-08	ATP citrate lyase	GO:0006085;GO:0006101;GO:0006107;GO:0006633;GO:0006695;GO:0008610;GO:0031325;GO:0035338	GO:0003878;GO:0005515;GO:0005524;GO:0046872;GO:0048037	GO:0005654;GO:0005737;GO:0005829;GO:0005886;GO:0009346;GO:0016020;GO:0070062	hsa00020;hsa01100	2.3.3.8
ACMSD	0	0	0	0	0	0	0	0	0	0	0	0	NA	NA	aminocarboxymuconate semialdehyde decarboxylase	GO:0006569;GO:0046874;GO:0051259;GO:1904984;GO:1905004;GO:1905012	GO:0001760;GO:0008270;GO:0016787	GO:0005829;GO:0070062	hsa00380;hsa01100	4.1.1.45
ACO1	2365	3287	2308	2921	77.57	119.75	73.07	103.52	28.5	44.06	29.79	37.24	0.750586	8.9302e-08	aconitase 1	GO:0006099;GO:0006101;GO:0006417;GO:0006879;GO:0009791;GO:0010040;GO:0050892	GO:0003723;GO:0003994;GO:0005515;GO:0030350;GO:0046872;GO:0051539	GO:0005737;GO:0005739;GO:0005783;GO:0005794;GO:0005829;GO:0070062	hsa00020;hsa00630;hsa01100	4.2.1.3
ACO2	1368.24	1504.56	1410.06	1478.4	58.38	71.35	58.1	68.22	21.45	26.25	23.69	24.54	0.929344	0.800373	aconitase 2	GO:0006091;GO:0006099;GO:0006101;GO:0006102	GO:0003994;GO:0005506;GO:0051538;GO:0051539	GO:0005634;GO:0005739;GO:0005759;GO:0043209	hsa00020;hsa00630;hsa01100	4.2.1.3
ACOT1	200.84	129.31	126.53	84.29	14.89	10.66	9.06	6.76	5.47	3.92	3.69	2.43	1.51443	0.385772	acyl-CoA thioesterase 1	GO:0000038;GO:0001676;GO:0006637;GO:0035338	GO:0016290;GO:0047617;GO:0052689	GO:0005829	hsa01040	3.1.2.2
ACOT11	0	10.82	3	5	0	0.47	0.11	0.22	0	0.17	0.04	0.08	0.265599	0.264146	acyl-CoA thioesterase 11	GO:0006631;GO:0006637;GO:0009266;GO:0009409;GO:0035338;GO:0035556	GO:0008289;GO:0047617;GO:0052689	GO:0005737;GO:0005829;GO:0070062	NA	NA
ACOT12	0	1	0	0	0	0.07	0	0	0	0.02	0	0	0.60132	1	acyl-CoA thioesterase 12	GO:0006084;GO:0006090;GO:0006631;GO:0006637;GO:0035338	GO:0003986;GO:0005524;GO:0008289;GO:0047617;GO:0052689	GO:0005829	hsa00620	3.1.2.1
ACOT13	540.97	462.16	641.35	345.27	15.3	14.5	17.49	10.54	5.62	5.34	7.13	3.79	1.46443	0.115046	acyl-CoA thioesterase 13	GO:0035338;GO:0051289	GO:0047617	GO:0005634;GO:0005739;GO:0005819;GO:0005829;GO:0070062	NA	NA
ACOT2	751.16	549.69	684.47	529.71	50.59	41.16	44.57	38.55	18.59	15.15	18.17	13.87	1.32391	0.999993	acyl-CoA thioesterase 2	GO:0000038;GO:0001676;GO:0006637;GO:0035338	GO:0005102;GO:0016290;GO:0047617;GO:0052689	GO:0005739;GO:0005759;GO:0070062	hsa01040	3.1.2.2
ACOT4	6	1	7	2	0.44	0.08	0.49	0.16	0.16	0.03	0.2	0.06	3.21769	1	acyl-CoA thioesterase 4	GO:0000038;GO:0001676;GO:0006104;GO:0006637;GO:0032788;GO:0032789;GO:0035338;GO:0043648;GO:0043649;GO:0046459	GO:0004778;GO:0005102;GO:0016290;GO:0047617;GO:0052689	GO:0005777;GO:0005782	hsa01040	3.1.2.2
ACOT6	0	1	0	0	0	0.13	0	0	0	0.05	0	0	0.60132	1	acyl-CoA thioesterase 6	GO:0035338	GO:0047617;GO:0052689	GO:0005782;GO:0005829	NA	NA
ACOT7	181	973	194	1272	13.85	82.76	14.53	105.78	5.09	30.45	5.92	38.06	0.167232	0	acyl-CoA thioesterase 7	GO:0015937;GO:0035338;GO:0036114;GO:0036116;GO:0051792;GO:1900535	GO:0000062;GO:0005515;GO:0016290;GO:0036042;GO:0042803;GO:0047617;GO:0052689	GO:0005654;GO:0005737;GO:0005739;GO:0005829;GO:0070062	hsa01040	3.1.2.2
ACOT8	203.05	178.7	210.81	158.39	20.9	20.45	20.97	17.63	7.68	7.53	8.55	6.34	1.22441	1	acyl-CoA thioesterase 8	GO:0006637;GO:0006699;GO:0016032;GO:0016559;GO:0033540;GO:0035338;GO:0036109;GO:0043649;GO:0045225	GO:0003986;GO:0005102;GO:0005515;GO:0016289;GO:0016290;GO:0033882;GO:0047617;GO:0052689;GO:0052815	GO:0005739;GO:0005782	hsa04146	3.1.2.27
ACOT9	738	1164	734	1277	50.73	88.86	48.75	94.86	18.64	32.7	19.88	34.13	0.601431	0	acyl-CoA thioesterase 9	GO:0006637;GO:0035338	GO:0003986;GO:0047617;GO:0052689	GO:0005739;GO:0005759	NA	NA
ACOX1	967.48	1014.47	946.77	904.52	14.71	17.14	13.89	14.88	5.4	6.31	5.66	5.35	0.994641	0.97566	acyl-CoA oxidase 1	GO:0000038;GO:0006091;GO:0006629;GO:0006693;GO:0007283;GO:0019395;GO:0033539;GO:0033540;GO:0036109	GO:0000062;GO:0003995;GO:0003997;GO:0005102;GO:0009055;GO:0030165;GO:0047485;GO:0050660;GO:0052890	GO:0005634;GO:0005654;GO:0005730;GO:0005739;GO:0005777;GO:0005778;GO:0005782;GO:0005886;GO:0016020;GO:0043231	hsa00071;hsa00592;hsa01040;hsa01100;hsa03320;hsa04146	1.3.3.6
ACOX2	170	63	167	62	8.65	3.56	8.2	3.41	3.18	1.31	3.34	1.23	2.66776	6.96272e-07	acyl-CoA oxidase 2	GO:0006699;GO:0033539;GO:0033540;GO:0055088	GO:0000062;GO:0003995;GO:0003997;GO:0005102;GO:0009055;GO:0016402;GO:0033791;GO:0050660;GO:0052890	GO:0005739;GO:0005777;GO:0005782;GO:0043231	hsa00120;hsa01100;hsa03320;hsa04146	1.17.99.3
ACOX3	384	487	349	458	15.85	22.24	13.92	20.37	5.82	8.18	5.67	7.33	0.772726	1	acyl-CoA oxidase 3, pristanoyl	GO:0033539;GO:0033540;GO:0055088	GO:0000062;GO:0003995;GO:0005102;GO:0009055;GO:0016402;GO:0050660;GO:0052890	GO:0005739;GO:0005777;GO:0005782;GO:0016020	hsa00071;hsa00592;hsa01040;hsa01100;hsa03320;hsa04146	1.3.3.6
ACOXL	4	0	4	0	0.2	0	0.19	0	0.07	0	0.08	0	6.31153	1	acyl-CoA oxidase-like	GO:0008150;GO:0033539;GO:0033540;GO:0055088	GO:0000062;GO:0003674;GO:0003995;GO:0009055;GO:0016402;GO:0050660;GO:0052890	GO:0005575;GO:0005777;GO:0005782	NA	NA
ACP1	1081	1066	1184	1085	83.17	91.84	87.56	90.82	30.55	33.79	35.7	32.67	1.05161	0.926278	acid phosphatase 1, soluble	GO:0035335	GO:0003993;GO:0004726;GO:0005515	GO:0005737;GO:0009898;GO:0070062	hsa00740;hsa04520	3.1.3.2;3.1.3.48
ACP2	579	748	549	689	31.78	45.64	29.13	40.9	11.67	16.79	11.88	14.71	0.782451	1	acid phosphatase 2, lysosomal	GO:0001501;GO:0007040;GO:0016311	GO:0003993	GO:0005764;GO:0005765;GO:0016020;GO:0016021;GO:0043202;GO:0070062	hsa00740;hsa04142	3.1.3.2
ACP5	16	5	7	1	1.29	0.45	0.55	0.09	0.48	0.17	0.22	0.03	3.22451	0.134489	acid phosphatase 5, tartrate resistant	GO:0006771;GO:0016311;GO:0032496;GO:0032691;GO:0032695;GO:0032720;GO:0032929;GO:0034097;GO:0045019;GO:0045453;GO:0050728;GO:0050830;GO:0060349	GO:0003993;GO:0008198;GO:0008199	GO:0005764;GO:0005829;GO:0016021;GO:0070062	hsa00740;hsa04142;hsa04380;hsa05323	3.1.3.2
ACP6	81	81	61	50	5.3	5.89	3.86	3.54	1.95	2.17	1.57	1.27	1.07603	0.859039	acid phosphatase 6, lysophosphatidic	GO:0006644;GO:0016311;GO:2001311	GO:0003993;GO:0052642	GO:0005737;GO:0005739	hsa00740	3.1.3.2
ACP7	2	14	0	13	0.08	0.61	0	0.55	0.03	0.23	0	0.2	0.120338	1	acid phosphatase 7, tartrate resistant (putative)	GO:0016311	GO:0003993;GO:0046872	GO:0005576	NA	NA
ACPP	6	3	2	0	0.35	0.22	0.07	0	0.13	0.08	0.03	0	2.08169	0.937121	acid phosphatase, prostate	GO:0006144;GO:0006772;GO:0009117;GO:0016311;GO:0046085;GO:0051930;GO:0060168	GO:0003993;GO:0008253;GO:0016791;GO:0042131;GO:0042802;GO:0052642	GO:0005615;GO:0005622;GO:0005634;GO:0005765;GO:0005886;GO:0012506;GO:0016021;GO:0030175;GO:0070062	hsa00740	3.1.3.2
ACPT	0	0	0	0	0	0	0	0	0	0	0	0	NA	NA	acid phosphatase, testicular	GO:0016311	GO:0003993	GO:0016021	hsa00740	3.1.3.2
ACR	0	0	0	0	0	0	0	0	0	0	0	0	NA	NA	acrosin	GO:0002077;GO:0007190;GO:0007338;GO:0007339;GO:0007340;GO:0048545	GO:0002020;GO:0003677;GO:0004040;GO:0004252;GO:0005507;GO:0005515;GO:0005537;GO:0008144;GO:0008270;GO:0042806	GO:0005576;GO:0005634;GO:0005798;GO:0043159;GO:0043234	NA	NA
ACRBP	3	1	2	0	0.19	0.07	0.12	0	0.07	0.03	0.05	0	2.5841	1	acrosin binding protein	GO:0008150;GO:0048240	GO:0003674	GO:0001669;GO:0002080;GO:0005576;GO:0005634	NA	NA
ACRC	50	42	66	49	1.83	1.71	2.34	1.94	0.67	0.63	0.95	0.7	1.27218	0.961529	acidic repeat containing	NA	NA	GO:0005634	NA	NA
ACRV1	0	2	1	5	0	0.24	0.1	0.58	0	0.09	0.04	0.21	0.297461	1	acrosomal vesicle protein 1	GO:0007275	NA	GO:0001669	NA	NA
ACSBG1	6	9	9	14	0.24	0.39	0.34	0.6	0.09	0.14	0.14	0.21	0.675326	1	acyl-CoA synthetase bubblegum family member 1	GO:0000038;GO:0001676;GO:0035338;GO:0042552;GO:0051384	GO:0004467;GO:0005524;GO:0031957;GO:0102391	GO:0005737;GO:0005783;GO:0005829;GO:0016023	NA	NA
ACSBG2	1	0	0	2	0.05	0	0	0.1	0.02	0	0	0.04	0.702403	1	acyl-CoA synthetase bubblegum family member 2	GO:0001676;GO:0006631;GO:0007275;GO:0007283;GO:0030154;GO:0035338	GO:0004467;GO:0005524;GO:0031957;GO:0047617;GO:0102391	GO:0005737;GO:0005739;GO:0005829;GO:0016020	hsa00071;hsa01100;hsa03320;hsa04146;hsa04920	6.2.1.3
ACSF2	1102	283	745	173	57.96	16.5	38.22	9.79	21.29	6.07	15.58	3.52	4.00707	4.3461e-10	acyl-CoA synthetase family member 2	GO:0006631;GO:0035338	GO:0003996;GO:0005524	GO:0005759	NA	NA
ACSF3	326	199	225	219	10.1	6.99	6.8	7.45	3.71	2.57	2.77	2.68	1.30506	0.43558	acyl-CoA synthetase family member 3	GO:0006631;GO:0006633;GO:0035338;GO:0090410	GO:0005524;GO:0016878;GO:0031957;GO:0090409	GO:0005739;GO:0005759	NA	NA
ACSL1	8625	1012	5444	993	262.31	33.86	160.12	32.68	96.36	12.46	65.28	11.76	6.9401	7.83129e-12	acyl-CoA synthetase long-chain family member 1	GO:0001676;GO:0006641;GO:0007584;GO:0008610;GO:0014070;GO:0015908;GO:0033211;GO:0034201;GO:0035338;GO:0036109;GO:0042178;GO:0042493;GO:0043651;GO:0044539;GO:0071902	GO:0004467;GO:0005524;GO:0102391	GO:0005739;GO:0005741;GO:0005778;GO:0005789;GO:0005886;GO:0016020;GO:0016021	hsa00071;hsa01100;hsa03320;hsa04146;hsa04920	6.2.1.3
ACSL3	3474	1956	1234	1642	93.76	58.71	31.98	47.8	34.44	21.6	13.04	17.2	1.28434	0.94719	acyl-CoA synthetase long-chain family member 3	GO:0001676;GO:0006633;GO:0007420;GO:0007584;GO:0014070;GO:0034379;GO:0035338;GO:0042998;GO:0044539;GO:0051047;GO:2001247	GO:0004467;GO:0005524;GO:0019901;GO:0019904;GO:0102391	GO:0005741;GO:0005778;GO:0005783;GO:0005789;GO:0005794;GO:0005811;GO:0016020;GO:0016021;GO:0048471	hsa00071;hsa01100;hsa03320;hsa04146;hsa04920	6.2.1.3
ACSL4	1998	4291	1866	3482	45.78	109.18	41.21	86.04	16.82	40.17	16.8	30.96	0.495469	3.74113e-11	acyl-CoA synthetase long-chain family member 4	GO:0001676;GO:0006629;GO:0006641;GO:0007584;GO:0015908;GO:0035338;GO:0060136;GO:0060996;GO:0070672	GO:0004467;GO:0005524;GO:0031957;GO:0047676;GO:0102391	GO:0005737;GO:0005741;GO:0005778;GO:0005789;GO:0005811;GO:0016020;GO:0016021;GO:0043025;GO:0044233;GO:0070062	hsa00071;hsa01100;hsa03320;hsa04146;hsa04920	6.2.1.3
ACSL5	209	100	398	114	7.26	3.86	13.34	4.28	2.67	1.42	5.44	1.54	2.84447	0.0924248	acyl-CoA synthetase long-chain family member 5	GO:0001676;GO:0035338	GO:0004467;GO:0005524;GO:0102391	GO:0005634;GO:0005730;GO:0005739;GO:0005741;GO:0005743;GO:0005789;GO:0016020;GO:0016021	hsa00071;hsa01100;hsa03320;hsa04146;hsa04920	6.2.1.3
ACSL6	11.36	14.43	12.06	11.34	0.21	0.28	0.21	0.22	0.08	0.1	0.09	0.08	0.912739	1	acyl-CoA synthetase long-chain family member 6	GO:0001676;GO:0006637;GO:0035338	GO:0004467;GO:0005524;GO:0042803;GO:0102391	GO:0005741;GO:0005778;GO:0005789;GO:0005886;GO:0016021	hsa00071;hsa01100;hsa03320;hsa04146;hsa04920	6.2.1.3
ACSM1	0	0	0	0	0	0	0	0	0	0	0	0	NA	NA	acyl-CoA synthetase medium-chain family member 1	GO:0006633;GO:0006805;GO:0015980;GO:0018874;GO:0019395;GO:0019605;GO:0042632	GO:0003996;GO:0005524;GO:0005525;GO:0015645;GO:0016405;GO:0046872;GO:0047760	GO:0005759;GO:0070062;GO:0072562	hsa00650;hsa01100	6.2.1.2
ACSM2A	1	0	0	0	0.03	0	0	0	0.01	0	0	0	1.64161	1	acyl-CoA synthetase medium-chain family member 2A	GO:0006631;GO:0036112;GO:0042593;GO:0070328	GO:0005524;GO:0046872;GO:0047760	GO:0005739;GO:0005759	hsa00650;hsa01100	6.2.1.2
ACSM2B	0	0	0	0	0	0	0	0	0	0	0	0	NA	NA	acyl-CoA synthetase medium-chain family member 2B	GO:0006631;GO:0006805	GO:0003674;GO:0005524;GO:0016405;GO:0046872;GO:0047760	GO:0005739;GO:0005759	hsa00650;hsa01100	6.2.1.2
ACSM3	8.6	7.71	26.55	9.69	0.47	0.47	1.58	0.58	0.17	0.17	0.64	0.21	1.96488	0.461531	acyl-CoA synthetase medium-chain family member 3	GO:0006633;GO:0008217;GO:0042632	GO:0003674;GO:0005524;GO:0015645;GO:0046872;GO:0047760	GO:0005575;GO:0005759	hsa00650;hsa01100	6.2.1.2
ACSM4	0	0	0	0	0	0	0	0	0	0	0	0	NA	NA	acyl-CoA synthetase medium-chain family member 4	GO:0006631;GO:0006637	GO:0004321;GO:0005524;GO:0046872;GO:0047760	GO:0005759	hsa00650;hsa01100	6.2.1.2
ACSM5	435	7	655	12	21.09	0.38	30.67	0.63	7.75	0.14	12.5	0.23	53.3967	0	acyl-CoA synthetase medium-chain family member 5	GO:0006631	GO:0005524;GO:0005525;GO:0046872;GO:0047760	GO:0005759	hsa00650;hsa01100	6.2.1.2
ACSM6	0	0	0	0	0	0	0	0	0	0	0	0	NA	NA	acyl-CoA synthetase medium-chain family member 6	GO:0006631;GO:0031647;GO:1903955	GO:0005524;GO:0005525;GO:0046872;GO:0047760	GO:0005739	NA	NA
ACSS1	26	14	64	6	0.83	0.52	1.95	0.21	0.3	0.19	0.8	0.07	4.30985	0.0614525	acyl-CoA synthetase short-chain family member 1	GO:0006069;GO:0006085;GO:0019413;GO:0019427;GO:0019542	GO:0003987;GO:0005515;GO:0005524;GO:0016208	GO:0005759	hsa00010;hsa00620;hsa00640;hsa01100	6.2.1.1
ACSS2	824	502	570	439	32.29	21.86	21.57	18.61	11.86	8.04	8.79	6.69	1.4679	0.114021	acyl-CoA synthetase short-chain family member 2	GO:0006069;GO:0008610;GO:0019413;GO:0019427;GO:0019542	GO:0003987;GO:0005524;GO:0016208	GO:0005654;GO:0005737;GO:0005829;GO:0043231	hsa00010;hsa00620;hsa00640;hsa01100	6.2.1.1
ACSS3	1213	290	1162	507	46.68	12.4	43.17	21.1	17.15	4.56	17.6	7.59	2.96244	0	acyl-CoA synthetase short-chain family member 3	GO:0008152	GO:0003987;GO:0005524	GO:0005739	hsa00640;hsa01100	6.2.1.17
ACTA1	1	1	2	1	0.08	0.09	0.15	0.09	0.03	0.03	0.06	0.03	1.29275	1	actin, alpha 1, skeletal muscle	GO:0006936;GO:0009612;GO:0009991;GO:0010226;GO:0010628;GO:0016049;GO:0030049;GO:0030240;GO:0043503;GO:0048545;GO:0048741;GO:0090131	GO:0005200;GO:0005515;GO:0005524;GO:0017022;GO:0043531	GO:0001725;GO:0005615;GO:0005829;GO:0005865;GO:0005884;GO:0015629;GO:0030017;GO:0030027;GO:0030175;GO:0044297;GO:0070062;GO:0072562	NA	NA
ACTA2	17221	13912.7	21795.5	20279.9	1450.4	1312.9	1782.83	1868.75	532.82	483.09	726.8	672.31	1.1415	0.98248	actin, alpha 2, smooth muscle, aorta	GO:0006936;GO:0008217;GO:0009615;GO:0010628;GO:0014829;GO:0072144;GO:0090131	GO:0005524;GO:0019901	GO:0005615;GO:0005737;GO:0005829;GO:0015629;GO:0030027;GO:0030175;GO:0030485;GO:0043234;GO:0044297;GO:0070062	hsa04270	NA
ACTA2-AS1	47.99	50.27	66.54	82.07	2.77	3.22	3.71	5.12	1.02	1.19	1.51	1.84	0.868343	0.787125	ACTA2 antisense RNA 1	NA	NA	NA	NA	NA
ACTB	59271	173814	72897.8	147688	3869.37	12614.3	4597.39	10425.9	1421.46	4641.5	1874.19	3750.87	0.41152	1.11022e-16	actin beta	GO:0001895;GO:0006928;GO:0007010;GO:0021762;GO:0034329;GO:0038096;GO:0043044;GO:0045815;GO:0048010;GO:0048013;GO:0070527	GO:0000978;GO:0000980;GO:0005200;GO:0005515;GO:0005524;GO:0019894;GO:0030957;GO:0031492;GO:0042802;GO:0050998	GO:0000790;GO:0005615;GO:0005654;GO:0005737;GO:0005829;GO:0005856;GO:0005886;GO:0005925;GO:0016020;GO:0030529;GO:0030863;GO:0035267;GO:0036464;GO:0043209;GO:0043234;GO:0070062;GO:0070688;GO:0072562;GO:0097433	hsa04145;hsa04510;hsa04520;hsa04530;hsa04670;hsa04810;hsa04971;hsa05100;hsa05110;hsa05130;hsa05131;hsa05410;hsa05412;hsa05414;hsa05416	NA
ACTBL2	1	4	0	1	0.04	0.19	0	0.05	0.02	0.07	0	0.02	0.37995	1	actin, beta like 2	GO:0008150	GO:0003674;GO:0005524	GO:0005615;GO:0005737;GO:0005856;GO:0070062	NA	NA
ACTC1	1	1971	7	523	0.03	68.97	0.21	17.81	0.01	25.38	0.09	6.41	0.00388879	5.12091e-06	actin, alpha, cardiac muscle 1	GO:0006915;GO:0010628;GO:0030048;GO:0030049;GO:0030240;GO:0031032;GO:0033275;GO:0042493;GO:0043066;GO:0045471;GO:0055003;GO:0055008;GO:0060047;GO:0060048;GO:0090131	GO:0005524;GO:0016887;GO:0017022	GO:0005615;GO:0005737;GO:0005829;GO:0005884;GO:0005925;GO:0016020;GO:0030017;GO:0030027;GO:0030175;GO:0031674;GO:0042643;GO:0044297;GO:0070062;GO:0072562	hsa04260;hsa05410;hsa05414	NA
ACTG1	90076	130673	87488.2	109834	5348.77	8624.1	5018.13	7051.9	1964.94	3173.27	2045.71	2537.02	0.73615	0.00684601	actin gamma 1	GO:0001895;GO:0006928;GO:0034329;GO:0038096;GO:0045214;GO:0048010;GO:0048013;GO:0070527	GO:0005200;GO:0005515;GO:0005524;GO:0031625	GO:0005615;GO:0005634;GO:0005829;GO:0005856;GO:0005886;GO:0005925;GO:0016020;GO:0030016;GO:0031012;GO:0031941;GO:0043209;GO:0070062;GO:0072562;GO:0097433	hsa04145;hsa04510;hsa04520;hsa04530;hsa04670;hsa04810;hsa05100;hsa05110;hsa05130;hsa05131;hsa05410;hsa05412;hsa05414;hsa05416	NA
ACTG1P17	13.88	21.7	6.74	16.64	1	1.73	0.47	1.29	0.37	0.64	0.19	0.47	0.548087	1	actin gamma 1 pseudogene 17	NA	NA	NA	NA	NA
ACTG1P20	73.18	84.64	38.06	64.14	3.23	4.15	1.62	3.06	1.19	1.53	0.66	1.1	0.740733	0.649185	actin gamma 1 pseudogene 20	NA	NA	NA	NA	NA
ACTG1P4	5	1	2	0	0.3	0.07	0.11	0	0.11	0.02	0.05	0	3.35573	1	actin gamma 1 pseudogene 4	NA	NA	NA	NA	NA
ACTG2	147	179	360	68	13.31	17.99	31.3	6.62	4.89	6.62	12.76	2.38	2.07322	0.653089	actin, gamma 2, smooth muscle, enteric	GO:0006936;GO:0010628;GO:0090131	GO:0005524	GO:0005615;GO:0005737;GO:0005829;GO:0030027;GO:0030175;GO:0032982;GO:0044297;GO:0070062;GO:0071944;GO:0072562	hsa04270	NA
ACTL10	10	3	8	11	0.58	0.19	0.45	0.69	0.21	0.07	0.18	0.25	1.24779	0.984944	actin like 10	NA	NA	NA	NA	NA
ACTL6A	833	864	853	1322	53.91	61.8	53.72	92.76	19.8	22.74	21.9	33.37	0.768923	0.806971	actin like 6A	GO:0003407;GO:0006281;GO:0006310;GO:0006338;GO:0006351;GO:0006357;GO:0007165;GO:0021510;GO:0040008;GO:0043044;GO:0043967;GO:0043968;GO:1903146;GO:1903955	GO:0000978;GO:0000980;GO:0003682;GO:0003713;GO:0005515;GO:0031492	GO:0000790;GO:0005634;GO:0005654;GO:0005886;GO:0016514;GO:0031011;GO:0035267;GO:0043234;GO:0071564	NA	NA
ACTL6B	0	0	0	0	0	0	0	0	0	0	0	0	NA	NA	actin like 6B	GO:0006325;GO:0006338;GO:0006351;GO:0006357;GO:0007010;GO:0016569;GO:0021510	GO:0003713;GO:0005200	GO:0005634;GO:0005730;GO:0016514;GO:0071565	NA	NA
ACTL7A	0	0	0	0	0	0	0	0	0	0	0	0	NA	NA	actin like 7A	GO:0007010	GO:0005200;GO:0005515	GO:0001673;GO:0005634;GO:0005737;GO:0005794;GO:0005856;GO:0031514;GO:0043234	NA	NA
ACTL7B	0	0	0	0	0	0	0	0	0	0	0	0	NA	NA	actin like 7B	GO:0007010	GO:0005200	GO:0005737;GO:0015629	NA	NA
ACTL8	2	2	4	0	0.13	0.14	0.25	0	0.05	0.05	0.1	0	2.16176	1	actin like 8	GO:0030855	NA	GO:0005737;GO:0005856	NA	NA
ACTL9	0	0	0	0	0	0	0	0	0	0	0	0	NA	NA	actin like 9	NA	NA	GO:0005737;GO:0005856	NA	NA
ACTN1	16652	30477	14628	27696	519.9	1057.87	441.03	935.7	190.99	389.25	179.79	336.63	0.535166	0	actinin alpha 1	GO:0002576;GO:0007015;GO:0030220;GO:0036344;GO:0042981;GO:0048041;GO:0051017;GO:0051271;GO:0051639;GO:0051764;GO:1903506	GO:0003725;GO:0005178;GO:0005509;GO:0005515;GO:0017166;GO:0030374;GO:0042803;GO:0044325;GO:0051015	GO:0001725;GO:0001726;GO:0005576;GO:0005615;GO:0005622;GO:0005737;GO:0005829;GO:0005884;GO:0005886;GO:0005903;GO:0005911;GO:0005916;GO:0005925;GO:0030018;GO:0031093;GO:0031143;GO:0042995;GO:0070062	hsa04510;hsa04520;hsa04530;hsa04670;hsa04810;hsa05146;hsa05322;hsa05412	NA
ACTN1-AS1	0	1	0	0	0	0.24	0	0	0	0.09	0	0	0.60132	1	ACTN1 antisense RNA 1	NA	NA	NA	NA	NA
ACTN2	0	1	0	0	0	0.03	0	0	0	0.01	0	0	0.60132	1	actinin alpha 2	GO:0000165;GO:0002576;GO:0007155;GO:0030035;GO:0030049;GO:0042391;GO:0042981;GO:0043267;GO:0043268;GO:0043547;GO:0045214;GO:0048041;GO:0051289;GO:0051695;GO:0055013;GO:0086097;GO:0090002;GO:1901017;GO:1901018;GO:1903506;GO:2000009;GO:2000273;GO:2001137;GO:2001259	GO:0005088;GO:0005178;GO:0005509;GO:0005515;GO:0005546;GO:0008092;GO:0008307;GO:0019904;GO:0030274;GO:0030375;GO:0031432;GO:0042802;GO:0042803;GO:0044325;GO:0046983;GO:0051015;GO:0051373;GO:0070080	GO:0005576;GO:0005829;GO:0005856;GO:0005884;GO:0005886;GO:0005925;GO:0030018;GO:0030175;GO:0030864;GO:0031093;GO:0031143;GO:0043197;GO:0070062	hsa04510;hsa04520;hsa04530;hsa04670;hsa04810;hsa05146;hsa05322;hsa05412	NA
ACTN3	0	0	0	0	0	0	0	0	0	0	0	0	NA	NA	actinin alpha 3 (gene/pseudogene)	GO:0014728;GO:0014732;GO:0014883;GO:0014894;GO:0030049;GO:0042981;GO:0045820;GO:0048041;GO:0048633;GO:0070885;GO:0090324;GO:1903715;GO:1904025	GO:0003779;GO:0005178;GO:0005509;GO:0005515;GO:0008307;GO:0042803;GO:0044325	GO:0005622;GO:0005829;GO:0005884;GO:0005925;GO:0031143;GO:0070062	hsa04510;hsa04520;hsa04530;hsa04670;hsa04810;hsa05146;hsa05322;hsa05412	NA
ACTN4	9948	22936.8	9573.95	22330.6	292.28	748.85	271.56	709.53	107.37	275.54	110.71	255.26	0.429828	0	actinin alpha 4	GO:0001666;GO:0002576;GO:0015031;GO:0030050;GO:0030335;GO:0032417;GO:0035357;GO:0042981;GO:0048384;GO:0048549;GO:0051017;GO:0051271;GO:0051272;GO:0070830;GO:1900025;GO:1901224;GO:1902396;GO:1903506	GO:0000977;GO:0001882;GO:0003779;GO:0005178;GO:0005509;GO:0005515;GO:0030374;GO:0031490;GO:0035257;GO:0042803;GO:0042974;GO:0044325;GO:0044822;GO:0047485;GO:0051015	GO:0001725;GO:0005576;GO:0005615;GO:0005622;GO:0005634;GO:0005737;GO:0005903;GO:0005911;GO:0005925;GO:0015629;GO:0030018;GO:0030529;GO:0030863;GO:0031093;GO:0031143;GO:0043005;GO:0043234;GO:0048471;GO:0070062	hsa04510;hsa04520;hsa04530;hsa04670;hsa04810;hsa05146;hsa05322;hsa05412	NA
ACTR10	1293.67	1293	1705	1328	62.15	69.04	79.11	69	22.83	25.41	32.25	24.82	1.14603	0.905548	actin-related protein 10 homolog	GO:0007018	NA	GO:0005737;GO:0005869	NA	NA
ACTR1A	2673	3628	2674	4268	108.7	163.98	105.01	187.7	39.93	60.34	42.81	67.53	0.675136	2.21499e-05	ARP1 actin-related protein 1 homolog A, centractin alpha	GO:0000086;GO:0016192;GO:0019886	GO:0005524	GO:0005737;GO:0005813;GO:0005829;GO:0005869;GO:0005875;GO:0015630;GO:0043209;GO:0070062;GO:1990752	NA	NA
ACTR1B	902	978	863	853	46.94	56.57	43.38	48.01	17.24	20.82	17.68	17.27	0.96087	0.948549	ARP1 actin-related protein 1 homolog B, centractin beta	GO:0019886	GO:0005524	GO:0005737;GO:0005813;GO:0005829;GO:0005869;GO:0015630;GO:0016020;GO:0070062;GO:1990752	NA	NA
ACTR2	6943	15151	8712	14158	205.68	498.76	249.16	453.58	75.56	183.52	101.57	163.18	0.534777	2.20712e-13	ARP2 actin related protein 2 homolog	GO:0006928;GO:0007163;GO:0008356;GO:0016344;GO:0016482;GO:0033206;GO:0034314;GO:0038096;GO:0042384;GO:0048013;GO:0051653	GO:0005200;GO:0005524;GO:0051015	GO:0005737;GO:0005829;GO:0005885;GO:0005925;GO:0015629;GO:0016020;GO:0030478;GO:0042995;GO:0070062	NA	NA
ACTR3	6251	12004	6982	11049	126.83	270.59	136.74	242.44	46.59	99.56	55.74	87.22	0.573622	0	ARP3 actin related protein 3 homolog	GO:0006928;GO:0007163;GO:0008356;GO:0016344;GO:0033206;GO:0034314;GO:0038096;GO:0048013;GO:0051653;GO:0060271	GO:0005200;GO:0005524;GO:0051015	GO:0005829;GO:0005885;GO:0005903;GO:0005911;GO:0005925;GO:0015629;GO:0016020;GO:0030027;GO:0070062	NA	NA
ACTR3B	82.53	74.48	64.02	50	4.5	4.48	3.33	3.02	1.65	1.65	1.36	1.09	1.16798	0.896766	ARP3 actin related protein 3 homolog B	GO:0008150;GO:0034314	GO:0003674;GO:0003779;GO:0005524	GO:0005737;GO:0005885;GO:0042995;GO:0070062	NA	NA
ACTR3BP2	0	0	0	0	0	0	0	0	0	0	0	0	NA	NA	ACTR3B pseudogene 2	NA	NA	NA	NA	NA
ACTR3BP5	0	0	0	0	0	0	0	0	0	0	0	0	NA	NA	ACTR3B pseudogene 5	NA	NA	NA	NA	NA
ACTR3C	5.47	2.52	5.98	0	0.54	0.28	0.54	0	0.2	0.1	0.22	0	3.22509	1	ARP3 actin-related protein 3 homolog C	GO:0008150;GO:0034314	GO:0003674;GO:0003779;GO:0005524	GO:0005885;GO:0070062	NA	NA
ACTR5	117	104	113	121	5.53	5.47	5.16	6.19	2.03	2.01	2.1	2.23	1.01834	1	ARP5 actin-related protein 5 homolog	GO:0006302;GO:0006310;GO:0006351;GO:0006355;GO:0070914	GO:0005515	GO:0005634;GO:0005737;GO:0031011	NA	NA
ACTR6	366	331	455	355	23.86	23.92	28.29	24.87	8.77	8.8	11.53	8.95	1.19721	0.734285	ARP6 actin-related protein 6 homolog	GO:0006338	NA	GO:0005634;GO:0005737;GO:0005856	NA	NA
ACTR8	449	453	470	493	14.4	16.14	14.55	17.1	5.29	5.94	5.93	6.15	0.969384	0.983944	ARP8 actin-related protein 8 homolog	GO:0006281;GO:0006310;GO:0006338;GO:0006351;GO:0006355;GO:0007067;GO:0051301	GO:0005524	GO:0005634;GO:0005813;GO:0031011	NA	NA
ACTRT1	0	0	0	0	0	0	0	0	0	0	0	0	NA	NA	actin related protein T1	NA	NA	GO:0005737;GO:0005856	NA	NA
ACTRT2	0	0	0	0	0	0	0	0	0	0	0	0	NA	NA	actin related protein T2	NA	NA	GO:0005737;GO:0005856	NA	NA
ACTRT3	53	11	59	29	3.12	0.72	3.35	1.85	1.15	0.26	1.37	0.66	2.72727	4.25204e-05	actin related protein T3	NA	NA	GO:0001673;GO:0005737;GO:0005856	NA	NA
ACVR1	3227	1351	2446	1326	131.54	61.22	96.36	58.5	48.32	22.53	39.28	21.05	2.10296	3.40384e-11	activin A receptor type 1	GO:0000082;GO:0001569;GO:0001701;GO:0001702;GO:0001707;GO:0001755;GO:0002526;GO:0003143;GO:0003181;GO:0003183;GO:0003203;GO:0003274;GO:0003289;GO:0006468;GO:0007179;GO:0007281;GO:0007368;GO:0009968;GO:0010862;GO:0018107;GO:0023014;GO:0030278;GO:0030335;GO:0030501;GO:0030509;GO:0032924;GO:0032926;GO:0045669;GO:0045893;GO:0045944;GO:0051145;GO:0060037;GO:0060389;GO:0060412;GO:0060923;GO:0061312;GO:…	GO:0004672;GO:0004674;GO:0004675;GO:0004702;GO:0005025;GO:0005515;GO:0005524;GO:0016361;GO:0017046;GO:0042803;GO:0046332;GO:0046872;GO:0048185;GO:0050431	GO:0005887;GO:0045177;GO:0048179	hsa04060;hsa04350	2.7.11.30
ACVR1B	663	501	657	456	16.84	14.13	16.15	12.57	6.19	5.2	6.58	4.52	1.37495	0.999713	activin A receptor type 1B	GO:0000082;GO:0001701;GO:0001942;GO:0006355;GO:0006468;GO:0007165;GO:0007178;GO:0007417;GO:0010629;GO:0010862;GO:0018107;GO:0023014;GO:0030308;GO:0032924;GO:0032927;GO:0038092;GO:0045648;GO:0045944;GO:0046545;GO:0046777;GO:0097191;GO:1901165	GO:0004674;GO:0004675;GO:0004702;GO:0005515;GO:0005524;GO:0016361;GO:0017002;GO:0019838;GO:0031625;GO:0034711;GO:0046332;GO:0046872;GO:0048185	GO:0005886;GO:0005887;GO:0009986;GO:0043235;GO:0048179;GO:0070062	hsa04060	2.7.11.30
ACVR1C	23	41	21	63	0.3	0.59	0.27	0.88	0.11	0.22	0.11	0.32	0.429123	0.00420432	activin A receptor type 1C	GO:0002021;GO:0006468;GO:0009749;GO:0019915;GO:0023014;GO:0030154;GO:0030262;GO:0032868;GO:0038092;GO:0043280;GO:0046676;GO:1901164;GO:1901383	GO:0004674;GO:0004702;GO:0005524;GO:0016361;GO:0019838;GO:0038100;GO:0046872	GO:0005886;GO:0048179	hsa04350	2.7.11.30
ACVR2A	616.68	150.84	694.86	276.08	13.59	3.69	14.76	6.58	4.99	1.36	6.02	2.37	3.05872	3.63853e-12	activin A receptor type 2A	GO:0001702;GO:0001934;GO:0007178;GO:0007283;GO:0007368;GO:0007498;GO:0009952;GO:0010862;GO:0023014;GO:0030501;GO:0030509;GO:0030510;GO:0032924;GO:0032927;GO:0042713;GO:0043084;GO:0045648;GO:0045669;GO:0045944;GO:0048706;GO:0050999;GO:0060011;GO:0071773	GO:0004674;GO:0004675;GO:0004702;GO:0005515;GO:0005524;GO:0015026;GO:0017002;GO:0019838;GO:0030165;GO:0034711;GO:0043621;GO:0046872;GO:0048185;GO:0098821	GO:0005737;GO:0005886;GO:0005887;GO:0009986;GO:0034673;GO:0043235	hsa04060;hsa04350	2.7.11.30
ACVR2B	237	78	146	70	2.4	0.88	1.43	0.77	0.88	0.32	0.58	0.28	2.54493	0.000351623	activin A receptor type 2B	GO:0000122;GO:0001702;GO:0001822;GO:0001946;GO:0001974;GO:0006355;GO:0007165;GO:0007178;GO:0007368;GO:0007498;GO:0007507;GO:0009749;GO:0009791;GO:0009952;GO:0023014;GO:0030073;GO:0030324;GO:0030501;GO:0030509;GO:0031016;GO:0032147;GO:0032924;GO:0032927;GO:0035265;GO:0042475;GO:0045669;GO:0048617;GO:0048705;GO:0060021;GO:0060836;GO:0060840;GO:0060841;GO:0061298	GO:0004674;GO:0004702;GO:0004712;GO:0005515;GO:0005524;GO:0016362;GO:0019838;GO:0046872;GO:0048185	GO:0005737;GO:0005886;GO:0005887;GO:0043234;GO:0043235	hsa04060;hsa04350	2.7.11.30
ACVR2B-AS1	30	6	21	6	1.4	0.31	0.94	0.3	0.51	0.11	0.38	0.11	3.85563	1	ACVR2B antisense RNA 1	NA	NA	NA	NA	NA
ACVRL1	104	11	83	10	2.9	0.33	2.2	0.3	1.06	0.12	0.9	0.11	8.32431	0	activin A receptor like type 1	GO:0001525;GO:0001666;GO:0001701;GO:0001936;GO:0001937;GO:0001938;GO:0001946;GO:0001955;GO:0001974;GO:0002043;GO:0003203;GO:0006275;GO:0006355;GO:0006468;GO:0007162;GO:0007165;GO:0007179;GO:0008015;GO:0008217;GO:0008285;GO:0010596;GO:0010629;GO:0010862;GO:0023014;GO:0030308;GO:0030336;GO:0030509;GO:0030513;GO:0032332;GO:0032924;GO:0035313;GO:0035912;GO:0043535;GO:0043537;GO:0045602;GO:0045603;GO:…	GO:0004674;GO:0004675;GO:0004702;GO:0005024;GO:0005025;GO:0005515;GO:0005524;GO:0016361;GO:0019901;GO:0046332;GO:0046872;GO:0048185;GO:0050431;GO:0098821	GO:0005886;GO:0005887;GO:0009986;GO:0030425;GO:0043025	NA	NA
ACY1	246	217.37	275.68	211	17.39	17.25	18.96	16.13	6.39	6.35	7.73	5.8	1.21609	0.643584	aminoacylase 1	GO:0006508;GO:0006520;GO:0006805;GO:0043171	GO:0004046;GO:0008270;GO:0070573	GO:0005829;GO:0070062	hsa00330;hsa01100	3.5.1.14
ACY3	0	0	0	0	0	0	0	0	0	0	0	0	NA	NA	aminoacylase 3	GO:0006805;GO:0008150;GO:0016032	GO:0003674;GO:0004046;GO:0005515;GO:0016788;GO:0042802;GO:0046872	GO:0005829;GO:0016324;GO:0070062	hsa00250;hsa00340	3.5.1.15
ACYP1	62	56	51	88	12.45	12.56	9.74	18.85	4.58	4.62	3.97	6.78	0.781535	0.724101	acylphosphatase 1	GO:0006796	GO:0003998	GO:0070062	hsa00620	3.6.1.7
ACYP2	58	92	75	85	5.71	10.07	7.13	9.04	2.1	3.7	2.91	3.25	0.754753	1	acylphosphatase 2	GO:0006796	GO:0003998	GO:0005739	hsa00620	3.6.1.7
ADA	458	327	850	160	35.58	28.25	63.81	13.44	13.07	10.39	26.01	4.84	2.70398	0.2055	adenosine deaminase	GO:0001666;GO:0001821;GO:0001829;GO:0001889;GO:0001890;GO:0002314;GO:0002636;GO:0002686;GO:0002906;GO:0006154;GO:0006157;GO:0007568;GO:0009168;GO:0010460;GO:0030890;GO:0032261;GO:0033089;GO:0033197;GO:0033632;GO:0042110;GO:0042323;GO:0042493;GO:0042542;GO:0043101;GO:0043103;GO:0043278;GO:0045987;GO:0046061;GO:0046103;GO:0046111;GO:0046638;GO:0048286;GO:0048541;GO:0048566;GO:0050728;GO:0050850;GO:…	GO:0001883;GO:0004000;GO:0005515;GO:0008270	GO:0005615;GO:0005737;GO:0005764;GO:0005829;GO:0005886;GO:0009897;GO:0009986;GO:0016020;GO:0030054;GO:0032839;GO:0043025;GO:0060205	hsa00230;hsa01100;hsa05340	3.5.4.4
ADAD1	0	0	0	0	0	0	0	0	0	0	0	0	NA	NA	adenosine deaminase domain containing 1	GO:0006396;GO:0007275;GO:0007286	GO:0003723;GO:0004000	GO:0005634	NA	NA
ADAD2	0	0	0	0	0	0	0	0	0	0	0	0	NA	NA	adenosine deaminase domain containing 2	GO:0006396	GO:0003723;GO:0004000	NA	NA	NA
ADAL	143.4	203.86	146.85	143.45	4.89	7.14	4.89	4.79	1.8	2.63	1.99	1.72	0.835042	0.754006	adenosine deaminase like	GO:0006154;GO:0009117;GO:0017144;GO:0043101;GO:0046103	GO:0004000;GO:0046872	GO:0005829	NA	NA
ADAM10	4110	5790	4976	6154	94.54	147.99	110.49	153.09	34.73	54.45	45.04	55.08	0.760969	0.11233	ADAM metallopeptidase domain 10	GO:0001701;GO:0006468;GO:0006509;GO:0007162;GO:0007219;GO:0007220;GO:0007229;GO:0007267;GO:0008284;GO:0010820;GO:0016485;GO:0022617;GO:0030307;GO:0030335;GO:0034612;GO:0042117;GO:0048013;GO:0051088;GO:0051089	GO:0004175;GO:0004222;GO:0005102;GO:0005178;GO:0005515;GO:0008237;GO:0017124;GO:0019901;GO:0042803;GO:0046872	GO:0005634;GO:0005737;GO:0005794;GO:0005798;GO:0005886;GO:0005925;GO:0009986;GO:0014069;GO:0016020;GO:0016021;GO:0043231;GO:0070062;GO:0097038;GO:0097197	hsa05010;hsa05120	3.4.24.81
ADAM11	5	1	4	2	0.13	0.03	0.1	0.06	0.05	0.01	0.04	0.02	2.3176	1	ADAM metallopeptidase domain 11	GO:0006508;GO:0007229	GO:0004222;GO:0005178;GO:0008237	GO:0005886;GO:0016021;GO:0031012	NA	NA
ADAM12	9295	8978	5872	8382	134.62	146.16	81.83	133.73	49.45	53.78	33.36	48.11	0.864773	0.960741	ADAM metallopeptidase domain 12	GO:0006508;GO:0007155;GO:0007520	GO:0004222;GO:0008237;GO:0017124;GO:0046872	GO:0005576;GO:0005654;GO:0005739;GO:0005886;GO:0016021	NA	NA
ADAM15	860	1369	817	1652	35.99	63.75	32.86	74.71	13.22	23.46	13.4	26.88	0.553102	5.416e-09	ADAM metallopeptidase domain 15	GO:0001525;GO:0001953;GO:0006508;GO:0007160;GO:0007229;GO:0008584;GO:0022617;GO:0030308;GO:0030336;GO:0030574;GO:0042246;GO:0045087;GO:0060317;GO:0070528;GO:1900121	GO:0004222;GO:0005178;GO:0005515;GO:0008237;GO:0017124;GO:0046872	GO:0001669;GO:0005886;GO:0005912;GO:0009986;GO:0016021;GO:0042995;GO:0070062	NA	NA
ADAM17	1453	1105	1136	831	47.59	40.22	35.92	29.43	17.48	14.8	14.64	10.59	1.32862	0.327284	ADAM metallopeptidase domain 17	GO:0001666;GO:0001934;GO:0002446;GO:0002467;GO:0002690;GO:0006508;GO:0006509;GO:0007155;GO:0007173;GO:0007219;GO:0007220;GO:0008284;GO:0010820;GO:0030183;GO:0030307;GO:0030335;GO:0030511;GO:0030512;GO:0031293;GO:0031659;GO:0032496;GO:0032722;GO:0033025;GO:0033077;GO:0033209;GO:0033627;GO:0035313;GO:0035625;GO:0042493;GO:0045741;GO:0048536;GO:0048870;GO:0050830;GO:0051088;GO:0051272;GO:0055099	GO:0004222;GO:0005112;GO:0005138;GO:0005178;GO:0005515;GO:0008237;GO:0017124;GO:0030165;GO:0046872	GO:0005737;GO:0005886;GO:0005887;GO:0005911;GO:0005925;GO:0009986;GO:0015629;GO:0016020;GO:0016324;GO:0032587;GO:0045121	hsa04330;hsa05010;hsa05120	3.4.24.86
ADAM18	0	0	0	0	0	0	0	0	0	0	0	0	NA	NA	ADAM metallopeptidase domain 18	GO:0006508;GO:0007275;GO:0007283;GO:0030154	GO:0004222;GO:0008237	GO:0016020;GO:0016021	NA	NA
ADAM19	517	3151	549	1629	9.14	61.92	9.37	31.16	3.36	22.78	3.82	11.21	0.223159	0.00559162	ADAM metallopeptidase domain 19	GO:0006509;GO:0007507	GO:0004222;GO:0017124;GO:0046872	GO:0005794;GO:0016021	NA	NA
ADAM1A	39	36	25	42	1.6	1.65	0.99	1.87	0.59	0.61	0.4	0.67	0.815507	1	ADAM metallopeptidase domain 1A (pseudogene)	NA	NA	NA	NA	NA
ADAM2	0	0	0	0	0	0	0	0	0	0	0	0	NA	NA	ADAM metallopeptidase domain 2	GO:0006508;GO:0007155;GO:0007339;GO:0007342;GO:0008542;GO:0030534	GO:0004222;GO:0005178;GO:0008237	GO:0005886;GO:0005887;GO:0009986	NA	NA
ADAM20	3	3	3	0	0.13	0.14	0.12	0	0.05	0.05	0.05	0	1.66731	1	ADAM metallopeptidase domain 20	GO:0006508;GO:0007338;GO:0007339	GO:0004222;GO:0008237;GO:0046872	GO:0005886;GO:0016021	NA	NA
ADAM20P1	11	9	6	6	0.42	0.38	0.22	0.25	0.16	0.14	0.09	0.09	1.10902	1	ADAM metallopeptidase domain 20 pseudogene 1	NA	NA	NA	NA	NA
ADAM21	8.96	15.75	11	7	0.39	0.77	0.47	0.33	0.14	0.28	0.19	0.12	0.88683	1	ADAM metallopeptidase domain 21	GO:0006508;GO:0007338;GO:0007339	GO:0004222;GO:0008237;GO:0046872	GO:0005886;GO:0016021;GO:0030424;GO:0043025	NA	NA
ADAM21P1	1.04	4.25	0	0	0.06	0.27	0	0	0.02	0.1	0	0	0.436713	0.463027	ADAM metallopeptidase domain 21 pseudogene 1	NA	NA	NA	NA	NA
ADAM22	112	11	69	3	1.52	0.15	0.94	0.05	0.56	0.06	0.38	0.02	11.6725	2.94553e-12	ADAM metallopeptidase domain 22	GO:0006508;GO:0007155;GO:0007162;GO:0007417;GO:0008344;GO:0022011	GO:0004222;GO:0005178;GO:0005515	GO:0005886;GO:0016021;GO:0030424	NA	NA
ADAM23	360	1588	294	634	6.68	32.75	5.27	12.73	2.45	12.05	2.15	4.58	0.29352	0.291875	ADAM metallopeptidase domain 23	GO:0006508;GO:0007155;GO:0007417	GO:0004222;GO:0005178;GO:0005515;GO:0008237	GO:0005576;GO:0005886;GO:0005887	NA	NA
ADAM28	41	13	51	2	0.91	0.37	0.85	0.06	0.33	0.14	0.35	0.02	5.68678	1.58734e-09	ADAM metallopeptidase domain 28	GO:0006508;GO:0007283	GO:0004222;GO:0008237;GO:0046872	GO:0005576;GO:0005886;GO:0016021	NA	NA
ADAM29	0	0	0	0	0	0	0	0	0	0	0	0	NA	NA	ADAM metallopeptidase domain 29	GO:0006508;GO:0007283	GO:0004222;GO:0008237	GO:0005887	NA	NA
ADAM30	0	0	0	0	0	0	0	0	0	0	0	0	NA	NA	ADAM metallopeptidase domain 30	GO:0006508;GO:0007339	GO:0004222;GO:0008237;GO:0008270	GO:0005886;GO:0016021	NA	NA
ADAM32	9	8	10	3	0.45	0.39	0.49	0.16	0.17	0.14	0.2	0.06	1.6411	1	ADAM metallopeptidase domain 32	GO:0006508	GO:0004222	GO:0016021	NA	NA
ADAM33	110	0	90	5	3.6	0	2.85	0.18	1.32	0	1.16	0.07	30.7037	0	ADAM metallopeptidase domain 33	GO:0006508	GO:0004222;GO:0008270	GO:0016021	NA	NA
ADAM3A	3	0	0	0	0.15	0	0	0	0.05	0	0	0	2.92484	1	ADAM metallopeptidase domain 3A (pseudogene)	NA	NA	NA	NA	NA
ADAM5	0	0	0	0	0	0	0	0	0	0	0	0	NA	NA	ADAM metallopeptidase domain 5 (pseudogene)	NA	NA	NA	NA	NA
ADAM6	0	0	0	0	0	0	0	0	0	0	0	0	NA	NA	ADAM metallopeptidase domain 6 (pseudogene)	NA	NA	NA	NA	NA
ADAM7	3	0	1	0	0.1	0	0.03	0	0.04	0	0.01	0	3.61111	1	ADAM metallopeptidase domain 7	GO:0006508	GO:0004222	GO:0005886;GO:0016021	NA	NA
ADAM8	13	19	7	14	0.48	0.76	0.24	0.53	0.18	0.28	0.1	0.19	0.616142	1	ADAM metallopeptidase domain 8	GO:0000902;GO:0001525;GO:0002523;GO:0002675;GO:0006508;GO:0006954;GO:0010954;GO:0016337;GO:0022407;GO:0022617;GO:0033089;GO:0035419;GO:0043524;GO:0045780;GO:0045785;GO:0048247;GO:0050714;GO:0051044;GO:0051092;GO:0051897;GO:0070245;GO:0071456;GO:2000309;GO:2000391;GO:2000415;GO:2000418	GO:0004222;GO:0004252;GO:0005509;GO:0005515;GO:0008237;GO:0008270;GO:0043621;GO:0050839	GO:0002102;GO:0005737;GO:0005886;GO:0005887;GO:0009986;GO:0032010;GO:0032127;GO:0042581;GO:0070820;GO:0071065;GO:0071133	NA	NA
ADAM9	8295	16728	8881	16087	235.09	526.95	242.99	493.09	86.36	193.89	99.06	177.4	0.522629	0	ADAM metallopeptidase domain 9	GO:0000186;GO:0006509;GO:0007155;GO:0007160;GO:0007179;GO:0007229;GO:0010042;GO:0016477;GO:0030216;GO:0033627;GO:0033630;GO:0033631;GO:0034241;GO:0034612;GO:0034616;GO:0042117;GO:0042542;GO:0050714;GO:0051044;GO:0051088;GO:0051384;GO:0051549;GO:0051592;GO:0071222	GO:0004222;GO:0005080;GO:0005178;GO:0005515;GO:0005518;GO:0008237;GO:0017124;GO:0043236;GO:0046872	GO:0005615;GO:0005925;GO:0009986;GO:0016021;GO:0016323;GO:0031233;GO:0070062	NA	NA
ADAMDEC1	29	0	44	0	1.45	0	2.12	0	0.53	0	0.87	0	49.8026	8.00437e-06	ADAM like decysin 1	GO:0006508;GO:0006955;GO:0007162	GO:0004222;GO:0008270	GO:0005575;GO:0005576	NA	NA
ADAMTS1	4533	15021	5884	14847	112.97	415.95	141.55	400.15	41.5	153.05	57.71	143.96	0.349358	0	ADAM metallopeptidase with thrombospondin type 1 motif 1	GO:0001542;GO:0001822;GO:0006508;GO:0007229;GO:0008285;GO:0060347	GO:0004222;GO:0008201;GO:0008237;GO:0008270	GO:0005604;GO:0005737;GO:0031410	NA	NA
ADAMTS10	209	9	126	25	5.94	0.33	3.41	0.73	2.18	0.12	1.39	0.26	9.3562	8.13403e-11	ADAM metallopeptidase with thrombospondin type 1 motif 10	GO:0006508;GO:0008150	GO:0003674;GO:0004222;GO:0005515;GO:0008270	GO:0001527;GO:0031012	NA	NA
ADAMTS12	509	2260	389	1197	11.9	58.71	8.78	30.26	4.37	21.6	3.58	10.89	0.258532	0.00873165	ADAM metallopeptidase with thrombospondin type 1 motif 12	GO:0007160;GO:0016477;GO:0030167;GO:0032331;GO:0050727;GO:0051603;GO:0071347;GO:0071356;GO:0071773;GO:1901509;GO:1902203;GO:1902548;GO:2001113	GO:0004222;GO:0005515;GO:0008270	GO:0005578;GO:0031012	NA	NA
ADAMTS13	36	14	23	7	0.84	0.38	0.6	0.22	0.31	0.14	0.25	0.08	2.66555	0.0165944	ADAM metallopeptidase with thrombospondin type 1 motif 13	GO:0006508;GO:0007160;GO:0007229;GO:0009100;GO:0009636;GO:0014075;GO:0016485;GO:0030168;GO:0035864;GO:0036066;GO:0043171;GO:0071222;GO:0071346;GO:0071353;GO:0071356	GO:0004222;GO:0005178;GO:0005509;GO:0005515;GO:0008237;GO:0008270	GO:0005578;GO:0005615;GO:0005788;GO:0009986	NA	NA
ADAMTS14	101	170	61	109	2.22	4.16	1.3	2.59	0.82	1.53	0.53	0.93	0.577029	0.199993	ADAM metallopeptidase with thrombospondin type 1 motif 14	GO:0006508;GO:0030199;GO:0030574	GO:0004222;GO:0008270	GO:0005576;GO:0005578	NA	NA
ADAMTS15	87	313	246	490	1.77	7.09	4.84	10.8	0.65	2.61	1.97	3.88	0.420879	0.108024	ADAM metallopeptidase with thrombospondin type 1 motif 15	GO:0006508	GO:0004222;GO:0008201;GO:0008270;GO:0050840	GO:0005578;GO:0005615;GO:0009986	NA	NA
ADAMTS16	105	54	44	43	2.44	1.4	0.99	1.08	0.9	0.51	0.4	0.39	1.50364	0.608298	ADAM metallopeptidase with thrombospondin type 1 motif 16	GO:0001658;GO:0003073;GO:0006508;GO:1902017	GO:0004222;GO:0008270	GO:0005578	NA	NA
ADAMTS17	2	0	0	1	0.04	0	0	0.02	0.01	0	0	0.01	1.36837	1	ADAM metallopeptidase with thrombospondin type 1 motif 17	GO:0006508	GO:0004222;GO:0008270	GO:0005578	NA	NA
ADAMTS18	5	0	0	2	0.1	0	0	0.04	0.04	0	0	0.02	1.80052	0.494453	ADAM metallopeptidase with thrombospondin type 1 motif 18	GO:0001654;GO:0006508;GO:0090331	GO:0004222;GO:0008270	GO:0005578	NA	NA
ADAMTS19	2	0	0	1	0.05	0	0	0.02	0.02	0	0	0.01	1.36837	1	ADAM metallopeptidase with thrombospondin type 1 motif 19	GO:0006508	GO:0004222;GO:0008270	GO:0005578	NA	NA
ADAMTS19-AS1	0	0	0	0	0	0	0	0	0	0	0	0	NA	NA	ADAMTS19 antisense RNA 1	NA	NA	NA	NA	NA
ADAMTS2	19198	11771	12883	9317	338.34	232.09	220.88	177.61	124.29	85.4	90.05	63.9	1.50772	0.607928	ADAM metallopeptidase with thrombospondin type 1 motif 2	GO:0007283;GO:0016485;GO:0030199;GO:0030324;GO:0030574;GO:0043588	GO:0004222;GO:0008237;GO:0008270	GO:0005576;GO:0005578	NA	NA
ADAMTS20	1	2	1	0	0.02	0.04	0.02	0	0.01	0.02	0.01	0	1.0008	1	ADAM metallopeptidase with thrombospondin type 1 motif 20	GO:0006508;GO:0009967;GO:0030198;GO:0043066;GO:0045636	GO:0004222;GO:0008270	GO:0005578;GO:0005615;GO:0031012	NA	NA
ADAMTS3	13	30	5	10	0.26	0.66	0.1	0.21	0.09	0.24	0.04	0.08	0.463169	0.398795	ADAM metallopeptidase with thrombospondin type 1 motif 3	GO:0010573;GO:0016485;GO:0030199;GO:0030574;GO:0032964;GO:0043206;GO:1900748	GO:0004175;GO:0004222;GO:0005515;GO:0008201;GO:0008270	GO:0005576;GO:0005578;GO:0005615;GO:0031012;GO:0070062	NA	NA
ADAMTS4	315.73	31.42	210.23	34.91	8.46	0.94	5.44	1.01	3.11	0.34	2.22	0.36	7.70067	2.22045e-16	ADAM metallopeptidase with thrombospondin type 1 motif 4	GO:0001501;GO:0006508;GO:0022617	GO:0002020;GO:0004222;GO:0005515;GO:0008233;GO:0008237;GO:0008270	GO:0005576;GO:0005578;GO:0005615;GO:0031012	NA	NA
ADAMTS5	2231	659	1852	188	26.58	8.72	21.3	2.42	9.77	3.21	8.68	0.87	4.79656	0	ADAM metallopeptidase with thrombospondin type 1 motif 5	GO:0006508;GO:0022617;GO:0036066;GO:0042742;GO:0044691	GO:0004222;GO:0005178;GO:0008201;GO:0008237;GO:0008270;GO:0050840	GO:0005576;GO:0005578;GO:0005615;GO:0005788	NA	NA
ADAMTS6	323	1349	254	1286	5.13	23.79	3.89	22.08	1.88	8.75	1.59	7.94	0.217957	0	ADAM metallopeptidase with thrombospondin type 1 motif 6	GO:0003279;GO:0006508;GO:0035904;GO:0060976	GO:0004222;GO:0008237;GO:0008270	GO:0005578	NA	NA
ADAMTS7	1116.37	1495.69	917.22	3213.44	23.52	35.02	18.66	73.23	8.64	12.88	7.61	26.34	0.428752	0.5872	ADAM metallopeptidase with thrombospondin type 1 motif 7	GO:0032331;GO:0036066;GO:0051603;GO:0071347;GO:0071356;GO:0071773	GO:0004222;GO:0005515;GO:0008237;GO:0008270	GO:0005578;GO:0005788;GO:0009986	NA	NA
ADAMTS7P1	6.63	6.31	2.78	11.56	0.15	0.16	0.06	0.29	0.06	0.06	0.03	0.1	0.554646	1	ADAMTS7 pseudogene 1	NA	NA	NA	NA	NA
ADAMTS8	0	0	1	0	0	0	0.03	0	0	0	0.01	0	1.68627	1	ADAM metallopeptidase with thrombospondin type 1 motif 8	GO:0006508;GO:0008285;GO:0035435	GO:0004222;GO:0005178;GO:0008201;GO:0008237;GO:0008270;GO:0009673	GO:0005578;GO:0031012	NA	NA
ADAMTS9	1	2	0	3	0.02	0.04	0	0.05	0.01	0.01	0	0.02	0.378975	1	ADAM metallopeptidase with thrombospondin type 1 motif 9	GO:0006508;GO:0006516;GO:0007275;GO:0015031;GO:0016192;GO:0045636	GO:0004222;GO:0008237;GO:0008270	GO:0005578;GO:0005615;GO:0005783;GO:0009986;GO:0031012	NA	NA
ADAMTS9-AS1	0	0	0	0	0	0	0	0	0	0	0	0	NA	NA	ADAMTS9 antisense RNA 1	NA	NA	NA	NA	NA
ADAMTS9-AS2	0	0	0	0	0	0	0	0	0	0	0	0	NA	NA	ADAMTS9 antisense RNA 2	NA	NA	NA	NA	NA
ADAMTSL1	29	93	28	72	0.5	1.52	0.55	1.14	0.18	0.56	0.22	0.41	0.350392	0.999649	ADAMTS like 1	GO:0006508;GO:0036066	GO:0008237;GO:0008270	GO:0005578;GO:0005788	NA	NA
ADAMTSL2	13.23	1.85	56.9	5.41	0.38	0.06	1.66	0.17	0.14	0.02	0.68	0.06	8.30614	0.0744857	ADAMTS like 2	GO:0006508;GO:0030198;GO:0030512;GO:0060481	GO:0004222;GO:0005515;GO:0008270;GO:0050436	GO:0005578	NA	NA
ADAMTSL3	2	4	1	1	0.03	0.07	0.02	0.02	0.01	0.03	0.01	0.01	0.687287	1	ADAMTS like 3	GO:0006508	GO:0005515;GO:0008237;GO:0008270	GO:0005578	NA	NA
ADAMTSL4	770	394	496	375	21.17	12.18	13.44	11.39	7.78	4.48	5.48	4.1	1.62872	0.0855744	ADAMTS like 4	GO:0002064;GO:0006508;GO:0006915;GO:0030198;GO:0036066;GO:0043065	GO:0002020;GO:0004222	GO:0005575;GO:0005614;GO:0005788	NA	NA
ADAMTSL4-AS1	5	3.09	2	1	0.59	0.4	0.23	0.13	0.22	0.15	0.09	0.05	1.50127	1	ADAMTSL4 antisense RNA 1	NA	NA	NA	NA	NA
ADAMTSL5	47	122	70	203	1.92	5.55	2.76	8.98	0.71	2.04	1.13	3.23	0.363934	0.00653801	ADAMTS like 5	GO:0006508	GO:0004222;GO:0008201;GO:0008270	GO:0001527;GO:0005576;GO:0005578	NA	NA
ADAP1	2	1	1	2	0.12	0.07	0.06	0.13	0.04	0.02	0.02	0.05	0.989783	1	ArfGAP with dual PH domains 1	GO:0007166;GO:0043087;GO:0043547	GO:0005096;GO:0005515;GO:0005547;GO:0043533;GO:0046872	GO:0005634;GO:0005737;GO:0005886	NA	NA
ADAP2	1	1	0	1	0.04	0.05	0	0.05	0.02	0.02	0	0.02	0.704078	1	ArfGAP with dual PH domains 2	GO:0007507;GO:0043547	GO:0005096;GO:0005546;GO:0005547;GO:0030674;GO:0043325;GO:0043533;GO:0046872	GO:0005737;GO:0005740;GO:0005886	NA	NA
ADAR	5616.48	5736.26	5303	5756.3	98.92	112.31	90.25	109.72	36.34	41.32	36.79	39.47	0.946582	1	adenosine deaminase, RNA specific	GO:0001649;GO:0001701;GO:0002244;GO:0002566;GO:0006382;GO:0006397;GO:0009615;GO:0016553;GO:0030218;GO:0031054;GO:0035280;GO:0035455;GO:0043066;GO:0044387;GO:0045070;GO:0045071;GO:0045087;GO:0051607;GO:0060216;GO:0060337;GO:0060339;GO:0061484;GO:0098586;GO:1900369	GO:0003677;GO:0003726;GO:0005515;GO:0044822;GO:0046872	GO:0005634;GO:0005654;GO:0005730;GO:0005737;GO:0016020;GO:0044530	hsa04623	3.5.4.-
ADARB1	2835	1750	2890	1588	60.11	40.78	59.51	34.58	22.08	15	24.26	12.44	1.71092	0	adenosine deaminase, RNA specific B1	GO:0006382;GO:0006397;GO:0008285;GO:0030336;GO:0044387;GO:0045070;GO:0045087;GO:0051607;GO:0051726	GO:0003726;GO:0003729;GO:0005515;GO:0044822;GO:0046872	GO:0005654;GO:0005730;GO:0005737	NA	NA
ADARB2	0	0	0	1	0	0	0	0.01	0	0	0	0.01	0.599315	1	adenosine deaminase, RNA specific B2 (inactive)	GO:0006397	GO:0003725;GO:0003727;GO:0004000;GO:0044822;GO:0046872	GO:0005634	NA	NA
ADARB2-AS1	0	0	0	0	0	0	0	0	0	0	0	0	NA	NA	ADARB2 antisense RNA 1	NA	NA	NA	NA	NA
ADAT1	328	484.35	330.18	541.42	10.75	17.67	10.45	19.21	3.95	6.5	4.26	6.91	0.640313	8.34999e-13	adenosine deaminase, tRNA specific 1	GO:0008033	GO:0003723;GO:0008251;GO:0046872	NA	NA	NA
ADAT2	161	152	115	117	2.61	2.71	1.82	2.05	0.96	1	0.74	0.74	1.01789	0.89529	adenosine deaminase, tRNA specific 2	GO:0002100;GO:0006400	GO:0008270;GO:0052717	GO:0005654;GO:0052718	NA	NA
ADAT3	28	19	29	14	2.04	1.54	2.05	1.11	0.75	0.57	0.83	0.4	1.69302	1	adenosine deaminase, tRNA specific 3	GO:0006400;GO:0009451	GO:0008270;GO:0019239	GO:0005654;GO:0005829	NA	NA
ADCK1	158	102	136	97	8.42	6.03	6.91	5.52	3.09	2.22	2.82	1.99	1.46621	1	aarF domain containing kinase 1	GO:0006468	GO:0004674;GO:0005524	GO:0005576;GO:0005739	NA	NA
ADCK2	298	243	287	393	14.8	13.41	13.76	21.1	5.44	4.93	5.61	7.59	0.915974	0.869771	aarF domain containing kinase 2	GO:0006468	GO:0004674;GO:0005524	GO:0016021	NA	NA
ADCK3	502	105	541	144	20.05	4.66	20.87	6.22	7.37	1.72	8.51	2.24	4.16059	0	coenzyme Q8A	GO:0006744;GO:0016310	GO:0005515;GO:0005524;GO:0016301;GO:0043531	GO:0005739;GO:0016021	NA	NA
ADCK4	376	222	280	200	19.19	12.09	13.68	10.38	7.05	4.45	5.58	3.74	1.54097	0.00101275	coenzyme Q8B	GO:0006468	GO:0004674	GO:0005829;GO:0005886;GO:0016021;GO:0031966	NA	NA
ADCK5	127	75	75	110	7.53	4.95	4.3	7.06	2.77	1.82	1.75	2.54	1.07795	0.820164	aarF domain containing kinase 5	GO:0006468	GO:0004674	GO:0016021	NA	NA
ADCY1	2	0	0	2	0.02	0	0	0.08	0.01	0	0	0.03	0.976933	1	adenylate cyclase 1	GO:0003091;GO:0006171;GO:0007189;GO:0007190;GO:0007193;GO:0007409;GO:0007616;GO:0007623;GO:0010226;GO:0019933;GO:0034199;GO:0042493;GO:0042752;GO:0071277;GO:0071377;GO:1904322	GO:0004016;GO:0005516;GO:0005524;GO:0008294;GO:0046872	GO:0005634;GO:0005737;GO:0005886;GO:0005887;GO:0045121;GO:0070062	hsa00230;hsa04020;hsa04062;hsa04114;hsa04270;hsa04540;hsa04720;hsa04912;hsa04914;hsa04916;hsa04970;hsa04971;hsa04972;hsa04976;hsa05142;hsa05146;hsa05414	4.6.1.1
ADCY10	4	0	2	1	0.09	0	0.04	0.03	0.03	0	0.02	0.01	2.96002	1	adenylate cyclase 10, soluble	GO:0003351;GO:0006171;GO:0007283;GO:0035556;GO:0043065;GO:0071241	GO:0000287;GO:0004016;GO:0005524;GO:0030145;GO:0051117;GO:0071890	GO:0005634;GO:0005737;GO:0005739;GO:0005829;GO:0005886;GO:0015630;GO:0030424;GO:0030425;GO:0030426;GO:0031514;GO:0043025;GO:0045177;GO:0045178;GO:0048471	hsa00230	4.6.1.1
ADCY10P1	23.04	20	13	19	0.58	0.56	0.32	0.52	0.21	0.21	0.13	0.19	0.916229	1	adenylate cyclase 10, soluble pseudogene 1	NA	NA	NA	NA	NA
ADCY2	0	0	0	0	0	0	0	0	0	0	0	0	NA	NA	adenylate cyclase 2	GO:0003091;GO:0006171;GO:0007188;GO:0007189;GO:0007190;GO:0007193;GO:0019933;GO:0034199;GO:0071377;GO:1904322	GO:0000287;GO:0004016;GO:0005524;GO:0008179;GO:0030145;GO:0046982	GO:0005622;GO:0005737;GO:0005886;GO:0005887;GO:0016020;GO:0030425;GO:0045121	hsa00230;hsa04020;hsa04062;hsa04114;hsa04270;hsa04540;hsa04912;hsa04914;hsa04916;hsa04970;hsa04971;hsa04972;hsa04976;hsa05414	4.6.1.1
ADCY3	918.28	510.29	1407.06	804.14	24.23	14.96	35.84	22.95	8.9	5.51	14.61	8.26	1.7741	0.498385	adenylate cyclase 3	GO:0003091;GO:0006171;GO:0007165;GO:0007189;GO:0007190;GO:0007193;GO:0007338;GO:0007340;GO:0007608;GO:0008355;GO:0019933;GO:0030317;GO:0034199;GO:0071377;GO:1904322	GO:0004016;GO:0005516;GO:0005524;GO:0046872	GO:0005737;GO:0005794;GO:0005886;GO:0005887;GO:0005929;GO:0016020;GO:0016021	hsa00230;hsa04020;hsa04062;hsa04114;hsa04270;hsa04540;hsa04740;hsa04912;hsa04914;hsa04916;hsa04962;hsa04970;hsa04971;hsa04972;hsa04976;hsa05110;hsa05414	4.6.1.1
ADCY4	22	204	29	376	0.69	7.28	0.92	13.15	0.25	2.68	0.38	4.73	0.0903354	7.17212e-07	adenylate cyclase 4	GO:0003091;GO:0006171;GO:0007188;GO:0007189;GO:0007190;GO:0007193;GO:0019933;GO:0034199;GO:0071377	GO:0004016;GO:0005515;GO:0005524;GO:0046872	GO:0005737;GO:0005886;GO:0016020;GO:0016021;GO:0030425	hsa00230;hsa04020;hsa04062;hsa04114;hsa04270;hsa04540;hsa04742;hsa04912;hsa04914;hsa04916;hsa04970;hsa04971;hsa04972;hsa04976;hsa05414	4.6.1.1
ADCY5	11	7	4	0	0.25	0.18	0.09	0	0.09	0.06	0.04	0	1.91503	0.512224	adenylate cyclase 5	GO:0001973;GO:0003091;GO:0006171;GO:0007189;GO:0007190;GO:0007191;GO:0007193;GO:0007195;GO:0007204;GO:0007626;GO:0019933;GO:0034199;GO:0050885;GO:0061178;GO:0071377;GO:1904322	GO:0004016;GO:0005524;GO:0008179;GO:0046872;GO:0046982;GO:0097110	GO:0005622;GO:0005886;GO:0016021;GO:0072372	hsa00230;hsa04062;hsa04114;hsa04270;hsa04540;hsa04912;hsa04914;hsa04916;hsa04970;hsa04971;hsa04972;hsa04976;hsa05414	4.6.1.1
ADCY6	1312	1759	946	1453	24.84	37.01	17.29	29.76	9.13	13.62	7.05	10.71	0.697635	0.0575744	adenylate cyclase 6	GO:0003091;GO:0006171;GO:0007189;GO:0007190;GO:0007193;GO:0007212;GO:0010977;GO:0019933;GO:0034199;GO:0035811;GO:0042312;GO:0071377;GO:0071380;GO:0071870;GO:1904117;GO:1904322	GO:0004016;GO:0005515;GO:0005524;GO:0019901;GO:0046872	GO:0005622;GO:0005886;GO:0005929;GO:0016020;GO:0016021;GO:0031226	hsa00230;hsa04062;hsa04114;hsa04270;hsa04540;hsa04742;hsa04912;hsa04914;hsa04916;hsa04962;hsa04970;hsa04971;hsa04972;hsa04976;hsa05414	4.6.1.1
ADCY7	1180	4158	1459	2098	22.27	87.63	26.57	42.86	8.18	32.24	10.83	15.42	0.42288	0.426023	adenylate cyclase 7	GO:0003091;GO:0006171;GO:0007189;GO:0007190;GO:0007193;GO:0019933;GO:0030819;GO:0034199;GO:0060135;GO:0071361;GO:0071377	GO:0004016;GO:0005524;GO:0046872	GO:0005622;GO:0005886;GO:0016021	hsa00230;hsa04020;hsa04062;hsa04114;hsa04270;hsa04540;hsa04912;hsa04914;hsa04916;hsa04970;hsa04971;hsa04972;hsa04976;hsa05414	4.6.1.1
ADCY8	28	0	6	0	0.79	0	0.16	0	0.29	0	0.07	0	23.0828	0.999999	adenylate cyclase 8	GO:0003091;GO:0006171;GO:0007165;GO:0007189;GO:0007190;GO:0007193;GO:0007611;GO:0007616;GO:0019933;GO:0034199;GO:0071377	GO:0004016;GO:0005524;GO:0008294;GO:0046872	GO:0005622;GO:0005886;GO:0016020;GO:0016021	hsa00230;hsa04020;hsa04062;hsa04114;hsa04270;hsa04540;hsa04720;hsa04742;hsa04912;hsa04914;hsa04916;hsa04970;hsa04971;hsa04972;hsa04976;hsa05414	4.6.1.1
ADCY9	998	1286	918	1950	14.89	21.32	13.22	31.47	5.47	7.85	5.39	11.32	0.589302	0.222938	adenylate cyclase 9	GO:0003091;GO:0006171;GO:0007165;GO:0007189;GO:0007190;GO:0007193;GO:0019933;GO:0034199;GO:0071377;GO:0071880	GO:0004016;GO:0005524;GO:0046872	GO:0005622;GO:0005886;GO:0005887;GO:0016021;GO:0030424;GO:0030425	hsa00230;hsa04020;hsa04062;hsa04114;hsa04270;hsa04540;hsa04912;hsa04914;hsa04916;hsa04962;hsa04970;hsa04971;hsa04972;hsa04976;hsa05110;hsa05414	4.6.1.1
ADCYAP1	0	0	0	0	0	0	0	0	0	0	0	0	NA	NA	adenylate cyclase activating polypeptide 1	GO:0001541;GO:0001662;GO:0001821;GO:0002865;GO:0002878;GO:0007190;GO:0007204;GO:0007218;GO:0007267;GO:0007565;GO:0008277;GO:0008284;GO:0010579;GO:0010656;GO:0010976;GO:0019233;GO:0019933;GO:0021983;GO:0031175;GO:0032755;GO:0032880;GO:0034260;GO:0042594;GO:0043267;GO:0043547;GO:0045471;GO:0045786;GO:0045860;GO:0045909;GO:0045944;GO:0046034;GO:0051968;GO:0060078;GO:0060124;GO:0060253;GO:0070374;GO:…	GO:0005057;GO:0005102;GO:0005184;GO:0016521;GO:0031858;GO:0051428	GO:0005576;GO:0005615;GO:0005622;GO:0043195	NA	NA
ADCYAP1R1	0	2	1	2	0	0.04	0.02	0.04	0	0.01	0.01	0.01	0.460332	1	ADCYAP receptor type I	GO:0007166;GO:0007186;GO:0007202;GO:0007283;GO:0010524;GO:0019933;GO:0030154;GO:0030819;GO:0032355;GO:0033555;GO:0042493;GO:0045471;GO:0046545;GO:0060548;GO:0060732	GO:0004872;GO:0004999;GO:0005515;GO:0008179;GO:0030306;GO:0042923	GO:0005768;GO:0005791;GO:0005886;GO:0005887;GO:0005901;GO:0005923;GO:0009986;GO:0043005;GO:0043235	hsa04080	NA
ADD1	5235	5260	5176	5810	153.03	170.79	145.91	183.65	56.22	62.84	59.48	66.07	0.937494	0.911531	adducin 1	GO:0000902;GO:0001701;GO:0006884;GO:0020027;GO:0030036;GO:0030218;GO:0032092;GO:0035264;GO:0036498;GO:0048873;GO:0051016;GO:0051017;GO:0055085;GO:0098609	GO:0003779;GO:0005198;GO:0005516;GO:0008134;GO:0030507;GO:0042803;GO:0044822;GO:0046982;GO:0051015;GO:0098641	GO:0005634;GO:0005654;GO:0005829;GO:0005886;GO:0005913;GO:0005925;GO:0008290	NA	NA
ADD2	22	712	5	131	0.68	22.83	0.14	4.15	0.25	8.4	0.06	1.49	0.0330813	0.0209166	adducin 2	GO:0006461;GO:0030036;GO:0030097;GO:0032092;GO:0051016;GO:0051017;GO:0055085	GO:0003779;GO:0005198;GO:0005516;GO:0030507;GO:0042803;GO:0046982;GO:0051015	GO:0005829;GO:0005886;GO:0008290;GO:0016023	NA	NA
ADD3	5673	4171	8155	4980	155.46	126.54	216.2	146.99	57.11	46.56	88.14	52.88	1.51535	0.78077	adducin 3	GO:0007010;GO:0055085	GO:0003779;GO:0005200;GO:0005516	GO:0000794;GO:0005654;GO:0005737;GO:0005829;GO:0005856;GO:0005886;GO:0005903;GO:0005911;GO:0005938;GO:0016020	NA	NA
ADD3-AS1	2	5	3	7	0.19	0.52	0.27	0.71	0.07	0.19	0.11	0.26	0.482714	1	ADD3 antisense RNA 1	NA	NA	NA	NA	NA
ADGB	0	0	0	0	0	0	0	0	0	0	0	0	NA	NA	androglobin	GO:0006508	GO:0004198;GO:0019825;GO:0020037	GO:0005737	NA	NA
ADGRA1	0	0	0	0	0	0	0	0	0	0	0	0	NA	NA	adhesion G protein-coupled receptor A1	GO:0007165;GO:0007166;GO:0007186	GO:0004930	GO:0016021	NA	NA
ADGRA1-AS1	0	0	0	0	0	0	0	0	0	0	0	0	NA	NA	adhesion G protein-coupled receptor A1 antisense RNA 1	NA	NA	NA	NA	NA
ADGRA2	2953	208	2316	427	56.56	4.43	42.82	8.84	20.78	1.63	17.45	3.18	8.21207	0	adhesion G protein-coupled receptor A2	GO:0002040;GO:0007166;GO:0007186;GO:0007417;GO:0010595;GO:0043542;GO:0045765;GO:0050920;GO:0090210;GO:1900747	GO:0004930	GO:0005886;GO:0009986;GO:0016021;GO:0030175	NA	NA
ADGRA3	1099	481	550	440	27.9	13.57	13.48	12.08	10.25	4.99	5.49	4.35	1.76457	0.547546	adhesion G protein-coupled receptor A3	GO:0007166;GO:0007186	GO:0004930	GO:0009897;GO:0016021	NA	NA
ADGRB1	7	1	3	0	0.15	0.02	0.06	0	0.05	0.01	0.02	0	4.54003	1	adhesion G protein-coupled receptor B1	GO:0007155;GO:0007165;GO:0007166;GO:0007186;GO:0007409;GO:0007422;GO:0008285;GO:0016525;GO:0051965	GO:0004930	GO:0005886;GO:0005887;GO:0005911;GO:0014069;GO:0016021	hsa04115	NA
ADGRB2	115	230	65	255	2.48	5.52	1.34	5.96	0.91	2.03	0.55	2.14	0.368523	5.55112e-16	adhesion G protein-coupled receptor B2	GO:0007166;GO:0007186;GO:0007422;GO:0016525;GO:0051965	GO:0004930	GO:0005886;GO:0016021	NA	NA
ADGRB3	5	4	3	2	0.1	0.09	0.06	0.04	0.04	0.03	0.02	0.02	1.25609	1	adhesion G protein-coupled receptor B3	GO:0007166;GO:0007186;GO:0007520;GO:0016322;GO:0016525;GO:0043547;GO:0048814;GO:0051965;GO:0061743;GO:0099558	GO:0004930;GO:0005096;GO:0005515	GO:0005886;GO:0016021;GO:0043083;GO:0098794	NA	NA
ADGRD1	1	1	1	0	0.02	0.02	0.02	0	0.01	0.01	0.01	0	1.3998	1	adhesion G protein-coupled receptor D1	GO:0007166;GO:0007186;GO:0010579	GO:0004930	GO:0005886;GO:0016021	NA	NA
ADGRE1	87	56	122	46	3.88	2.79	5.28	2.18	1.42	1.03	2.15	0.78	2.04035	0.00909108	adhesion G protein-coupled receptor E1	GO:0002250;GO:0007155;GO:0007166;GO:0007186	GO:0004930;GO:0005509	GO:0005887;GO:0009897	NA	NA
ADGRE2	6.15	0	0	0	0.12	0	0	0	0.04	0	0	0	4.94593	1	adhesion G protein-coupled receptor E2	GO:0006954;GO:0007155;GO:0007166;GO:0007186;GO:0016477;GO:0071621	GO:0004930;GO:0005509;GO:0035374	GO:0005886;GO:0016021;GO:0031256;GO:0032587	NA	NA
ADGRE3	0	0	0	0	0	0	0	0	0	0	0	0	NA	NA	adhesion G protein-coupled receptor E3	GO:0007166;GO:0007186	GO:0004930;GO:0005509	GO:0005576;GO:0005886;GO:0016021	NA	NA
ADGRE4P	2.14	4.28	3.07	1.86	0.09	0.2	0.13	0.09	0.03	0.07	0.05	0.03	0.881658	1	adhesion G protein-coupled receptor E4, pseudogene	NA	NA	NA	NA	NA
ADGRE5	1389.8	1628	1114	3085	49.59	64.78	38.36	119.17	18.22	23.84	15.64	42.87	0.527287	0.655967	adhesion G protein-coupled receptor E5	GO:0006928;GO:0006954;GO:0006955;GO:0007155;GO:0007166;GO:0007186;GO:0007267	GO:0004888;GO:0004930;GO:0005509;GO:0005515	GO:0005615;GO:0005886;GO:0005887;GO:0005925;GO:0016020;GO:0070062	NA	NA
ADGRF1	0	3	0	3	0	0.07	0	0.09	0	0.03	0	0.03	0.200211	1	adhesion G protein-coupled receptor F1	GO:0007166;GO:0007186	GO:0004930	GO:0005576;GO:0005886;GO:0016021	NA	NA
ADGRF2	0	0	1	1	0	0	0.02	0.02	0	0	0.01	0.01	1.01061	1	adhesion G protein-coupled receptor F2	GO:0007166;GO:0007186	GO:0004930	GO:0016021	NA	NA
ADGRF3	1	3.01	3	7	0.03	0.09	0.08	0.2	0.01	0.03	0.03	0.07	0.482098	1	adhesion G protein-coupled receptor F3	GO:0007166;GO:0007186	GO:0004930	GO:0016021	NA	NA
ADGRF4	40	74	26	44	1.48	3.03	0.93	1.75	0.54	1.12	0.38	0.63	0.559986	0.21665	adhesion G protein-coupled receptor F4	GO:0007166;GO:0007186	GO:0004930	GO:0016021	NA	NA
ADGRF5	625	15775	532	4687	12.42	348.39	10.22	100.75	4.56	128.19	4.17	36.25	0.0564314	0.0379801	adhesion G protein-coupled receptor F5	GO:0006112;GO:0007166;GO:0007186;GO:0042593;GO:0043031;GO:0043129;GO:0045444;GO:0071073	GO:0004930	GO:0005886;GO:0009986;GO:0016021;GO:0031410;GO:0045177	NA	NA
ADGRG1	5	365	4	194	0.17	11.98	0.12	6.11	0.06	4.41	0.05	2.2	0.0186561	3.64597e-12	adhesion G protein-coupled receptor G1	GO:0001525;GO:0007155;GO:0007166;GO:0007186;GO:0007266;GO:0007267;GO:0007420;GO:0008285;GO:0010573;GO:0016477;GO:0021796;GO:0021801;GO:0021819;GO:0035025;GO:0045785;GO:0070528;GO:0072520;GO:2000179;GO:2001223	GO:0004930;GO:0005518;GO:0008201;GO:0050840	GO:0005622;GO:0005887;GO:0016021;GO:0045121;GO:0070062;GO:0097451	NA	NA
ADGRG2	1	6	1	3	0.02	0.16	0.02	0.08	0.01	0.06	0.01	0.03	0.333328	1	adhesion G protein-coupled receptor G2	GO:0007166;GO:0007186;GO:0007283	GO:0004930	GO:0005887;GO:0009986;GO:0016021;GO:0016324;GO:0070062	NA	NA
ADGRG3	0	0	0	0	0	0	0	0	0	0	0	0	NA	NA	adhesion G protein-coupled receptor G3	GO:0007166;GO:0007186;GO:0030183;GO:0030334;GO:0032792;GO:1901223	GO:0004930	GO:0005886;GO:0016021	NA	NA
ADGRG4	0	10	0	7	0	0.13	0	0.09	0	0.05	0	0.03	0.0812342	1	adhesion G protein-coupled receptor G4	GO:0007166;GO:0007186	GO:0004930	GO:0016021	NA	NA
ADGRG5	0	0	0	0	0	0	0	0	0	0	0	0	NA	NA	adhesion G protein-coupled receptor G5	GO:0007166;GO:0007186	GO:0004930	GO:0005886;GO:0016021	NA	NA
ADGRG6	3	426	1	547	0.05	7.91	0.02	9.89	0.02	2.91	0.01	3.56	0.00556283	0	adhesion G protein-coupled receptor G6	GO:0007166;GO:0007186;GO:0019933;GO:0042552	GO:0004930;GO:0005518;GO:0050840	GO:0005622;GO:0005886;GO:0016021	NA	NA
ADGRG7	0	0	0	0	0	0	0	0	0	0	0	0	NA	NA	adhesion G protein-coupled receptor G7	GO:0007166;GO:0007186	GO:0004930	GO:0016021	NA	NA
ADGRL1	114	62	77	47	1.68	1.01	1.09	0.75	0.62	0.37	0.45	0.27	1.72702	0.0233627	adhesion G protein-coupled receptor L1	GO:0007157;GO:0007166;GO:0007186;GO:0016079;GO:0035584;GO:0051965;GO:0090129	GO:0004930;GO:0016524;GO:0030246;GO:0050839	GO:0005622;GO:0005886;GO:0016021;GO:0030054;GO:0030424;GO:0030426;GO:0042734;GO:0043005;GO:0045202	NA	NA
ADGRL2	1174	1300	1063	974	22.6	27.77	19.75	20.27	8.3	10.22	8.05	7.29	0.979961	0.933586	adhesion G protein-coupled receptor L2	GO:0007166;GO:0007186	GO:0004930;GO:0016524;GO:0030246	GO:0016021	NA	NA
ADGRL3	3	0	2	2	0.06	0	0.04	0.04	0.02	0	0.01	0.01	1.83873	1	adhesion G protein-coupled receptor L3	GO:0001764;GO:0007166;GO:0007186;GO:0007416;GO:0031987;GO:0042220;GO:0051965;GO:0098609	GO:0004930;GO:0005509;GO:0005515;GO:0030246	GO:0005887;GO:0005911;GO:0016021;GO:0030424	NA	NA
ADGRL3-AS1	0	0	0	0	0	0	0	0	0	0	0	0	NA	NA	adhesion G protein-coupled receptor L3 antisense RNA 1	NA	NA	NA	NA	NA
ADGRL4	2395	2101	1671	1616	76.99	75.05	51.86	56.18	28.28	27.62	21.14	20.21	1.08488	0.940633	adhesion G protein-coupled receptor L4	GO:0007166;GO:0007186	GO:0004930;GO:0005509;GO:0046983	GO:0005886;GO:0016021;GO:0031410	NA	NA
ADGRV1	16	45	1	9	0.1	0.3	0.01	0.06	0.04	0.11	0	0.02	0.324322	0.379026	adhesion G protein-coupled receptor V1	GO:0007166;GO:0007186;GO:0007399;GO:0007601;GO:0007605;GO:0016337;GO:0045494;GO:0048496;GO:0050877;GO:0050953	GO:0004930;GO:0005509;GO:0005515	GO:0005737;GO:0005886;GO:0009986;GO:0016020;GO:0016021;GO:0032420;GO:0043235;GO:0045202;GO:0070062	NA	NA
ADH1A	1	0	2.13	0	0.08	0	0.16	0	0.03	0	0.07	0	3.10336	1	alcohol dehydrogenase 1A (class I), alpha polypeptide	GO:0006066;GO:0006069;GO:0017144	GO:0004022;GO:0004024;GO:0004745;GO:0005515;GO:0008270	GO:0005829	hsa00010;hsa00071;hsa00350;hsa00830;hsa00980;hsa00982;hsa01100	1.1.1.1
ADH1B	5061.04	1	19672	8	219.84	0.05	825.28	0.38	80.76	0.02	336.44	0.14	2388.7	7.02855e-08	alcohol dehydrogenase 1B (class I), beta polypeptide	GO:0006069	GO:0004024;GO:0008270	GO:0005829	hsa00010;hsa00071;hsa00350;hsa00830;hsa00980;hsa00982;hsa01100	1.1.1.1
ADH1C	16.96	4	35.84	5	1.14	0.31	2.33	0.36	0.42	0.11	0.95	0.13	5.2149	0.00936439	alcohol dehydrogenase 1C (class I), gamma polypeptide	GO:0006069	GO:0004022;GO:0004024;GO:0004745;GO:0008270	GO:0005829	hsa00010;hsa00071;hsa00350;hsa00830;hsa00980;hsa00982;hsa01100	1.1.1.1
ADH4	2	0	0	0	0.12	0	0	0	0.04	0	0	0	2.28323	1	alcohol dehydrogenase 4 (class II), pi polypeptide	GO:0001523;GO:0006066;GO:0006069;GO:0006081;GO:0042572;GO:0046164;GO:1901661	GO:0003960;GO:0004022;GO:0004024;GO:0004032;GO:0004745;GO:0005503;GO:0008270;GO:0016620;GO:0019115;GO:0019841;GO:0035276;GO:0051287	GO:0005829	hsa00010;hsa00071;hsa00350;hsa00830;hsa00980;hsa00982;hsa01100	1.1.1.1
ADH5	6965	3426	7214	3502	307.51	168.11	307.57	167.21	112.97	61.86	125.39	60.15	2.04183	0	alcohol dehydrogenase 5 (class III), chi polypeptide	GO:0001523;GO:0003016;GO:0006069;GO:0018119;GO:0032496;GO:0045777;GO:0046294;GO:0051409;GO:0051775	GO:0004022;GO:0005504;GO:0008270;GO:0009055;GO:0018467;GO:0042803;GO:0051903	GO:0005739;GO:0005829;GO:0070062	hsa00010;hsa00071;hsa00350;hsa00830;hsa00980;hsa00982;hsa01100	1.1.1.1;1.1.1.284
ADH6	2	4	0	20	0.17	0.19	0	1.1	0.06	0.07	0	0.4	0.134123	0.0912397	alcohol dehydrogenase 6 (class V)	GO:0006069;GO:0045471	GO:0004022;GO:0004024;GO:0008270	GO:0005829;GO:0070062	hsa00010;hsa00071;hsa00350;hsa00830;hsa00980;hsa00982;hsa01100	1.1.1.1
ADH7	1	0	0	0	0.06	0	0	0	0.02	0	0	0	1.64161	1	alcohol dehydrogenase 7 (class IV), mu or sigma polypeptide	GO:0001523;GO:0006068;GO:0006069;GO:0009617;GO:0010430;GO:0042572;GO:0042573;GO:0045471;GO:0055114;GO:1900116	GO:0004022;GO:0004024;GO:0004031;GO:0004745;GO:0008270;GO:0019841;GO:0035276;GO:0048019	GO:0005576;GO:0005829	hsa00010;hsa00071;hsa00350;hsa00830;hsa00980;hsa00982;hsa01100	1.1.1.1
ADHFE1	90	44	73	28	5.61	3.05	4.4	1.89	2.06	1.12	1.79	0.68	2.22617	1	alcohol dehydrogenase, iron containing 1	GO:0006103;GO:0015993;GO:0055114	GO:0016616;GO:0046872;GO:0047988	GO:0005739;GO:0005759	NA	NA
ADI1	1272.12	1711.95	1430	2104.21	84.48	130.28	94.92	157.04	31.03	47.94	38.69	56.5	0.707306	0.0564769	acireductone dioxygenase 1	GO:0019509;GO:0055114	GO:0005506;GO:0005515;GO:0010309;GO:0016491	GO:0005634;GO:0005737;GO:0005829;GO:0005886	hsa00270;hsa01100	1.13.11.53;1.13.11.54
ADIG	0	0	0	0	0	0	0	0	0	0	0	0	NA	NA	adipogenin	GO:0007283;GO:0045600;GO:0050872;GO:0050873	NA	GO:0005634;GO:0005737;GO:0016021	NA	NA
ADIPOQ	3.89	0	0	0	0.1	0	0	0	0.04	0	0	0	3.49588	1	adiponectin, C1Q and collagen domain containing	GO:0001666;GO:0001934;GO:0006006;GO:0006091;GO:0006635;GO:0007584;GO:0007623;GO:0009744;GO:0009749;GO:0009967;GO:0010642;GO:0010739;GO:0010745;GO:0010804;GO:0010875;GO:0010906;GO:0014823;GO:0014912;GO:0019395;GO:0030336;GO:0030853;GO:0031953;GO:0032270;GO:0032720;GO:0032757;GO:0032869;GO:0033034;GO:0033211;GO:0034115;GO:0034383;GO:0034612;GO:0035690;GO:0042593;GO:0043123;GO:0043124;GO:0043407;GO:…	GO:0005102;GO:0005125;GO:0005179;GO:0005515;GO:0033691;GO:0042802;GO:0042803	GO:0005576;GO:0005581;GO:0005615;GO:0005783;GO:0009986;GO:0070062	hsa03320;hsa04920;hsa04930	NA
ADIPOQ-AS1	0	0	2	0	0	0	0.07	0	0	0	0.03	0	2.37254	1	ADIPOQ antisense RNA 1	NA	NA	NA	NA	NA
ADIPOR1	1478	2093	1513	2060	82.81	129.65	81.82	124.75	30.42	47.71	33.36	44.88	0.718611	0	adiponectin receptor 1	GO:0007186;GO:0009755;GO:0010633;GO:0010719;GO:0010906;GO:0019216;GO:0019395;GO:0030308;GO:0033210;GO:0033211;GO:0042593;GO:0046426;GO:0046427;GO:0046628;GO:1901223	GO:0019901;GO:0042802;GO:0046872;GO:0046982;GO:0055100;GO:0097003	GO:0005886;GO:0016020;GO:0016021;GO:0031226	hsa04920	NA
ADIPOR2	1401	1662	1360	1592	41.05	54.11	38.47	50.44	15.08	19.91	15.68	18.15	0.845863	1	adiponectin receptor 2	GO:0007186;GO:0007507;GO:0007565;GO:0007584;GO:0009755;GO:0019395;GO:0030308;GO:0033211;GO:0042593;GO:0046326;GO:0061042	GO:0042802;GO:0046872;GO:0046982;GO:0055100;GO:0097003	GO:0016021;GO:0031226	hsa04920	NA
ADIRF	31.9	182	99	394	5.95	37.81	17.89	79.49	2.19	13.91	7.29	28.6	0.232178	0.0306682	adipogenesis regulatory factor	GO:0006351;GO:0030154;GO:0045600;GO:0045944;GO:0071478;GO:0072719;GO:2001023	GO:0003674	GO:0005634;GO:0005654;GO:0005737;GO:0070062	NA	NA
ADK	1091	913	1422	940	60.35	56.1	75.92	55.07	22.17	20.64	30.95	19.81	1.35803	0.537882	adenosine kinase	GO:0006175;GO:0009156;GO:0016310;GO:0043101;GO:0044209	GO:0004001;GO:0005524;GO:0044822;GO:0046872	GO:0005654;GO:0005737;GO:0005829	hsa00230;hsa01100	2.7.1.20
ADM	2487	1087	3914	661	185.9	90.34	282.68	53.43	68.29	33.24	115.24	19.22	3.68055	0.00190098	adrenomedullin	GO:0001570;GO:0001666;GO:0001843;GO:0002026;GO:0002031;GO:0006171;GO:0006701;GO:0007165;GO:0007204;GO:0007267;GO:0007507;GO:0007565;GO:0007568;GO:0008015;GO:0008209;GO:0008284;GO:0008285;GO:0009409;GO:0009611;GO:0010460;GO:0019731;GO:0019933;GO:0030819;GO:0031100;GO:0031102;GO:0031623;GO:0032496;GO:0032868;GO:0042475;GO:0042594;GO:0043065;GO:0043116;GO:0045766;GO:0045906;GO:0045909;GO:0046879;GO:…	GO:0005102;GO:0005179;GO:0005515;GO:0031700	GO:0005576;GO:0005615;GO:0005737	NA	NA
ADM2	345.06	59.07	255	219.01	9.94	1.89	7.09	6.82	3.65	0.7	2.89	2.45	2.1298	0.148041	adrenomedullin 2	GO:0001525;GO:0006468;GO:0007189;GO:0007586;GO:0007631;GO:0010628;GO:0045766;GO:0045776	GO:0005179;GO:0032403	GO:0005576	NA	NA
ADM5	2	7	1	4	0.11	0.43	0.05	0.24	0.04	0.16	0.02	0.09	0.357111	1	adrenomedullin 5 (putative)	NA	NA	GO:0005576	NA	NA
ADNP	2235	1576	1951	1538	42.75	33.19	35.85	31.62	15.7	12.21	14.61	11.38	1.33737	0	activity dependent neuroprotector homeobox	GO:0006351;GO:0006355;GO:0007614;GO:0009743;GO:0010035;GO:0010629;GO:0010835;GO:0030828;GO:0031668;GO:0032091;GO:0032147;GO:0033484;GO:0043524;GO:0044849;GO:0045773;GO:0050731;GO:0050805;GO:0051965	GO:0003677;GO:0003682;GO:0005507;GO:0042277;GO:0048487	GO:0005615;GO:0005634;GO:0005737;GO:0030424;GO:0030425;GO:0043025	NA	NA
ADNP-AS1	17	25	17	14	2.09	3.53	1.94	1.79	0.77	1.3	0.79	0.64	0.875211	1	ADNP antisense RNA 1	NA	NA	NA	NA	NA
ADNP2	628	577	591	698	13.49	13.77	12.25	16.21	4.96	5.07	5	5.83	0.95213	0.918911	ADNP homeobox 2	GO:0006351;GO:0006355;GO:0030182;GO:0030307;GO:0034599;GO:0060548;GO:0071300	GO:0003674;GO:0003677;GO:0046872	GO:0005575;GO:0005634	NA	NA
ADO	736	609	689	675	22.98	21.13	20.77	22.79	8.44	7.78	8.47	8.2	1.10514	1	2-aminoethanethiol dioxygenase	GO:0000098;GO:0055114	GO:0046872;GO:0047800	GO:0005739;GO:0005829	hsa00430;hsa01100	1.13.11.19
ADORA1	182	21	202	7	7.65	0.97	8.2	0.32	2.81	0.36	3.34	0.12	13.0795	0	adenosine A1 receptor	GO:0000186;GO:0001659;GO:0001666;GO:0001973;GO:0002087;GO:0002674;GO:0002686;GO:0002793;GO:0003093;GO:0006612;GO:0006909;GO:0006954;GO:0007165;GO:0007193;GO:0007267;GO:0007399;GO:0008285;GO:0014050;GO:0016042;GO:0032229;GO:0032244;GO:0032900;GO:0035307;GO:0035814;GO:0042323;GO:0043066;GO:0043268;GO:0045741;GO:0045776;GO:0045777;GO:0045908;GO:0046888;GO:0050890;GO:0050965;GO:0050995;GO:0051930;GO:…	GO:0001609;GO:0001664;GO:0001883;GO:0004629;GO:0031072;GO:0031683;GO:0032795;GO:0046982	GO:0005783;GO:0005886;GO:0005887;GO:0014069;GO:0016323;GO:0030673;GO:0032279;GO:0042734;GO:0043025;GO:0043195;GO:0043197;GO:0045211;GO:0048786	hsa04080	NA
ADORA2A	11.41	5.16	3.74	0	0.55	0.24	0.15	0	0.2	0.09	0.06	0	2.4626	0.391631	adenosine A2a receptor	GO:0001973;GO:0006171;GO:0006909;GO:0006915;GO:0006954;GO:0006968;GO:0007188;GO:0007267;GO:0007417;GO:0007596;GO:0007600;GO:0008015;GO:0010579;GO:0044267	GO:0001609;GO:0005515;GO:0019899;GO:0042802	GO:0005886;GO:0005887;GO:0016020	hsa04020;hsa04080;hsa04270	NA
ADORA2A-AS1	13	1	2	4	0.57	0.05	0.1	0.18	0.21	0.02	0.04	0.06	2.4701	0.385061	ADORA2A antisense RNA 1	NA	NA	NA	NA	NA
ADORA2B	80	204	138	127	5.01	14.21	8.35	8.61	1.84	5.23	3.41	3.1	0.664825	0.569983	adenosine A2b receptor	GO:0000187;GO:0001973;GO:0002882;GO:0006968;GO:0007186;GO:0007189;GO:0007190;GO:0007254;GO:0007588;GO:0010575;GO:0031284;GO:0031668;GO:0032722;GO:0032755;GO:0043306;GO:0044267;GO:0060087	GO:0001609	GO:0005622;GO:0005886;GO:0005887	hsa04020;hsa04080;hsa04270	NA
ADORA3	0	0	1	0	0	0	0.07	0	0	0	0.03	0	1.68627	1	adenosine A3 receptor	GO:0001973	GO:0001609	GO:0005886;GO:0016021	hsa04080	NA
ADPGK	905.71	1021.9	1011.8	939.9	42.52	53.2	45.68	47.55	15.62	19.57	18.62	17.11	0.976712	0.934466	ADP dependent glucokinase	GO:0006006;GO:0006096	GO:0043843;GO:0046872	GO:0005576;GO:0005783;GO:0016020	hsa00010;hsa01100	2.7.1.147
ADPGK-AS1	3.29	1.1	4.2	1.1	0.14	0.05	0.17	0.05	0.05	0.02	0.07	0.02	2.43159	1	ADPGK antisense RNA 1	NA	NA	NA	NA	NA
ADPRH	236	173	245	179	7.59	6.11	7.56	6.2	2.79	2.25	3.08	2.23	1.3619	1	ADP-ribosylarginine hydrolase	GO:0006464;GO:0051725	GO:0000287;GO:0003875	GO:0005622	NA	NA
ADPRHL1	32	27	28	15	1.95	1.85	1.64	0.95	0.72	0.68	0.67	0.34	1.40848	1	ADP-ribosylhydrolase like 1	GO:0006886;GO:0031338;GO:0051725;GO:0090630	GO:0000287;GO:0003875;GO:0005096;GO:0017137	GO:0005622;GO:0012505	NA	NA
ADPRHL2	376	393	350	495	26.37	30.64	23.71	37.53	9.69	11.27	9.67	13.5	0.814239	0.488973	ADP-ribosylhydrolase like 2	GO:0071451	GO:0004649;GO:0046872	GO:0005654;GO:0005759	NA	NA
ADPRM	329	74	317	71	25.81	6.45	24.03	6.02	9.48	2.37	9.79	2.17	4.40514	0	ADP-ribose/CDP-alcohol diphosphatase, manganese dependent	GO:0034656	GO:0046872;GO:0047631;GO:0047734	GO:0005829	hsa00230;hsa00564	3.6.1.13;3.6.1.16;3.6.1.53
ADRA1A	4.82	8.85	1.9	4.31	0.25	0.5	0.09	0.24	0.09	0.18	0.04	0.09	0.553534	1	adrenoceptor alpha 1A	GO:0001985;GO:0001994;GO:0001996;GO:0001997;GO:0003084;GO:0006915;GO:0006939;GO:0007165;GO:0007186;GO:0007200;GO:0007202;GO:0007204;GO:0007267;GO:0007512;GO:0007568;GO:0008285;GO:0009725;GO:0016049;GO:0032230;GO:0035024;GO:0035265;GO:0035556;GO:0042493;GO:0043410;GO:0045760;GO:0045907;GO:0045987;GO:0060073;GO:0060402;GO:0060452;GO:0070374;GO:0071880;GO:0090037;GO:0097195	GO:0004937;GO:0046982	GO:0005634;GO:0005886;GO:0005887;GO:0030018;GO:0030315;GO:0031965	hsa04020;hsa04080;hsa04270;hsa04970	NA
ADRA1B	253	41	257	41	13.19	2.38	12.94	2.31	4.85	0.87	5.28	0.83	6.11028	0	adrenoceptor alpha 1B	GO:0001994;GO:0007186;GO:0007188;GO:0007200;GO:0007204;GO:0007267;GO:0007275;GO:0008283;GO:0035556;GO:0042593;GO:0043410;GO:0045907;GO:0045987;GO:0055117;GO:0071880	GO:0004937;GO:0046982	GO:0005634;GO:0005886;GO:0005887;GO:0031965	hsa04020;hsa04080;hsa04270;hsa04970	NA
ADRA1D	1	6	0	1	0.04	0.29	0	0.05	0.02	0.11	0	0.02	0.290725	0.364881	adrenoceptor alpha 1D	GO:0001994;GO:0006259;GO:0007186;GO:0007188;GO:0007200;GO:0007204;GO:0007267;GO:0007275;GO:0008283;GO:0008284;GO:0045907;GO:0045987;GO:0071880	GO:0004937;GO:0005515	GO:0005886;GO:0005887	hsa04020;hsa04080;hsa04270;hsa04970	NA
ADRA2A	1488	54	649	9	44.65	1.8	18.8	0.29	16.4	0.66	7.66	0.11	32.7212	1.33085e-07	adrenoceptor alpha 2A	GO:0001819;GO:0006928;GO:0006940;GO:0007165;GO:0007186;GO:0007194;GO:0007265;GO:0007266;GO:0008284;GO:0010700;GO:0019229;GO:0030036;GO:0030168;GO:0030335;GO:0030818;GO:0032147;GO:0032148;GO:0032811;GO:0032870;GO:0035625;GO:0042593;GO:0043268;GO:0043406;GO:0045741;GO:0045955;GO:0046676;GO:0050796;GO:0050892;GO:0050995;GO:0051044;GO:0051926;GO:0061179;GO:0071878;GO:0071880;GO:0071881;GO:0071882;GO:…	GO:0004938;GO:0005515;GO:0019901;GO:0031692;GO:0031696;GO:0031996;GO:0032795;GO:0042803;GO:0046982;GO:0051379;GO:0051380	GO:0005737;GO:0005886;GO:0005887;GO:0016323;GO:0043235	hsa04080	NA
ADRA2B	6	0	1	0	0.21	0	0.03	0	0.08	0	0.01	0	5.53596	1	adrenoceptor alpha 2B	GO:0006940;GO:0007186;GO:0007267;GO:0010700;GO:0019229;GO:0030168;GO:0032148;GO:0032811;GO:0035625;GO:0045666;GO:0071880;GO:0071883	GO:0004938;GO:0005515;GO:0051379	GO:0005886;GO:0005887	hsa04080	NA
ADRA2C	0	10	2	8	0	0.67	0.12	0.52	0	0.25	0.05	0.19	0.182803	1	adrenoceptor alpha 2C	GO:0007186;GO:0007267;GO:0007565;GO:0010700;GO:0030168;GO:0032148;GO:0032811;GO:0035625;GO:0045666;GO:0045907;GO:0050796;GO:0051930;GO:0070473;GO:0071880;GO:0071883	GO:0004938;GO:0005515;GO:0031694;GO:0042803;GO:0046982;GO:0051379	GO:0005737;GO:0005768;GO:0005886;GO:0005887;GO:0043679	hsa04080	NA
ADRB1	0	0	1	0	0	0	0.04	0	0	0	0.02	0	1.68627	1	adrenoceptor beta 1	GO:0001659;GO:0001996;GO:0001997;GO:0002024;GO:0002025;GO:0007190;GO:0007267;GO:0009409;GO:0030819;GO:0031649;GO:0040015;GO:0042596;GO:0043547;GO:0043950;GO:0050873;GO:0071880	GO:0004939;GO:0004940;GO:0005057;GO:0005088;GO:0005515;GO:0030165;GO:0031694;GO:0046982;GO:0051379;GO:0051380	GO:0005769;GO:0005886;GO:0005887	hsa04020;hsa04080;hsa04144;hsa04540;hsa04970;hsa05414	NA
ADRB2	2	27	1	71	0.12	1.73	0.06	4.43	0.04	0.64	0.02	1.59	0.0447417	0.000223455	adrenoceptor beta 2	GO:0002024;GO:0002025;GO:0002028;GO:0002032;GO:0006898;GO:0007166;GO:0007171;GO:0007188;GO:0007190;GO:0007267;GO:0008333;GO:0009409;GO:0030501;GO:0031398;GO:0031649;GO:0040015;GO:0042312;GO:0043410;GO:0045453;GO:0045944;GO:0045986;GO:0050873;GO:0071880;GO:1901098;GO:1904504	GO:0004941;GO:0005515;GO:0008179;GO:0015459;GO:0042803;GO:0051379;GO:0051380	GO:0005634;GO:0005764;GO:0005768;GO:0005769;GO:0005886;GO:0005887;GO:0016324;GO:0043235	hsa04020;hsa04080;hsa04144;hsa04970	NA
ADRB3	0	0	0	0	0	0	0	0	0	0	0	0	NA	NA	adrenoceptor beta 3	GO:0001659;GO:0002024;GO:0002025;GO:0005975;GO:0006091;GO:0006112;GO:0007187;GO:0007188;GO:0007190;GO:0007267;GO:0007568;GO:0009409;GO:0031649;GO:0040015;GO:0042755;GO:0043410;GO:0046677;GO:0050873;GO:0071880	GO:0004939;GO:0005515;GO:0015052;GO:0031699;GO:0042803;GO:0051379;GO:0051380	GO:0005634;GO:0005886;GO:0005887;GO:0043235	hsa04020;hsa04080;hsa04144;hsa04970	NA
ADRBK1	587	725	696	897	19.84	27.24	22.72	32.8	7.29	10.02	9.26	11.8	0.7909	0.56841	G protein-coupled receptor kinase 2	GO:0002029;GO:0003108;GO:0007213;GO:0007217;GO:0007507;GO:0018105;GO:0018107;GO:0019079;GO:0031623;GO:0033605;GO:0045988;GO:0046718;GO:0060048	GO:0004672;GO:0004703;GO:0005515;GO:0005524;GO:0031694;GO:0031755;GO:0047696	GO:0005737;GO:0005829;GO:0005886;GO:0016020;GO:0072372	hsa04062;hsa04144	2.7.11.15
ADRBK2	114.05	382.71	98.05	297.06	1.45	5.41	1.2	4.09	0.53	1.99	0.49	1.47	0.312046	2.88658e-15	G protein-coupled receptor kinase 3	GO:0006468;GO:0007165;GO:0031623	GO:0004672;GO:0004703;GO:0005524;GO:0047696	GO:0005886	hsa04062;hsa04144;hsa04740	2.7.11.15
ADRM1	1017	1184	880	1489	82.35	106.69	68.8	130.58	30.25	39.26	28.05	46.98	0.705829	0.0370569	adhesion regulating molecule 1	GO:0006368;GO:0010950;GO:0043248	GO:0002020;GO:0005515;GO:0061133;GO:0070628	GO:0000502;GO:0005654;GO:0005737;GO:0005886;GO:0005887;GO:0016020	NA	NA
ADSL	1246	1169	1282	1226	85.41	89.09	84.83	90.87	31.38	32.78	34.58	32.69	1.05297	0.935539	adenylosuccinate lyase	GO:0001666;GO:0006164;GO:0006167;GO:0006189;GO:0007584;GO:0009060;GO:0009168;GO:0014850;GO:0042594;GO:0044208;GO:0051262	GO:0004018;GO:0070626	GO:0005739;GO:0005829	hsa00230;hsa00250;hsa01100	4.3.2.2
ADSS	1358	1334	1443	1698	57.07	62.31	58.56	77.17	20.97	22.93	23.87	27.76	0.921765	0.920342	adenylosuccinate synthase	GO:0002376;GO:0006167;GO:0006531;GO:0009168;GO:0014074;GO:0044208;GO:0046040;GO:0060359;GO:0071257	GO:0000287;GO:0004019;GO:0005525;GO:0042301	GO:0005737;GO:0005829;GO:0005886;GO:0070062	hsa00230;hsa00250;hsa01100	6.3.4.4
ADSSL1	11	43	16	31	0.74	3.13	1.04	2.26	0.27	1.15	0.43	0.81	0.378979	1	adenylosuccinate synthase like 1	GO:0002376;GO:0006167;GO:0006531;GO:0006541;GO:0009168;GO:0014850;GO:0035690;GO:0042594;GO:0044208;GO:0046040;GO:0071257	GO:0000287;GO:0003924;GO:0004019;GO:0005525;GO:0042301;GO:0042803;GO:0051015	GO:0005737;GO:0005829	hsa00230;hsa00250;hsa01100	6.3.4.4
ADTRP	17	9	15	6	1.11	0.66	0.95	0.43	0.41	0.24	0.39	0.15	2.02227	1	androgen dependent TFPI regulating protein	NA	NA	GO:0005886;GO:0012505;GO:0016021	NA	NA
AEBP1	61369	3704	29761	8061	1743.94	116.97	816.48	247.74	640.66	43.04	332.85	89.13	7.62163	0.000896448	AE binding protein 1	GO:0000122;GO:0001501;GO:0006351;GO:0006518;GO:0007517;GO:0016485	GO:0000977;GO:0001227;GO:0003700;GO:0003714;GO:0004180;GO:0004181;GO:0004185;GO:0005516;GO:0008270	GO:0005615;GO:0005634;GO:0005737;GO:0031012;GO:0070062	NA	NA
AEBP2	492	514	550	546	10.65	12.13	11.91	12.94	3.91	4.46	4.86	4.66	0.982026	0.940185	AE binding protein 2	GO:0000122;GO:0006351;GO:0016569;GO:0045814	GO:0000978;GO:0001078;GO:0003714;GO:0046872	GO:0005634;GO:0005654;GO:0035098	NA	NA
AEN	615	985	508	706	23.02	40.98	18.36	28.58	8.46	15.08	7.49	10.28	0.660895	0.137581	apoptosis enhancing nuclease	GO:0010212;GO:0042771;GO:0090305	GO:0003676;GO:0004527	GO:0005634;GO:0005654;GO:0005730;GO:0031965	NA	NA
AES	3746	3915	3929	4377	264.93	307.72	268.53	334.63	97.33	113.23	109.47	120.39	0.92356	0.911777	amino-terminal enhancer of split	GO:0000122;GO:0001501;GO:0006351;GO:0007275;GO:0009887;GO:0010629;GO:0016055;GO:0031668;GO:0032091;GO:0040008;GO:0045892;GO:0060761;GO:0070555;GO:0090090;GO:2000210	GO:0003714;GO:0005515	GO:0005634	NA	NA
AFAP1	2576.95	7747.68	2482.98	8639.77	39.52	132.04	36.77	143.33	14.52	48.59	14.99	51.57	0.307713	0	actin filament associated protein 1	GO:0009966;GO:0051493	GO:0003779	GO:0005737;GO:0005856;GO:0005925	NA	NA
AFAP1-AS1	8.05	52.32	4.02	49.23	0.14	0.99	0.07	0.9	0.05	0.36	0.03	0.33	0.13008	0.0105286	AFAP1 antisense RNA 1	NA	NA	NA	NA	NA
AFAP1L1	40	90	83	64	1.1	2.76	2.21	1.91	0.4	1.01	0.9	0.69	0.808287	0.736533	actin filament associated protein 1 like 1	NA	GO:0005515	GO:0002102;GO:0005634;GO:0005737;GO:0005886;GO:0030054;GO:0071437	NA	NA
AFAP1L2	2	2	1	0	0.06	0.06	0.03	0	0.02	0.02	0.01	0	1.27664	1	actin filament associated protein 1 like 2	GO:0006954;GO:0007346;GO:0032675;GO:0032757;GO:0045742;GO:0045893;GO:0061098	GO:0017124;GO:0030296;GO:0035591;GO:0042169	GO:0005737;GO:0005886	NA	NA
AFF1	1400	1740	1264	1228	17.52	24	15.41	16.46	6.44	8.83	6.28	5.92	0.894243	0.915289	AF4/FMR2 family member 1	GO:0006355	GO:0003700	GO:0008023	NA	NA
AFF2	8	43	1	3	0.07	0.4	0.01	0.03	0.02	0.15	0	0.01	0.216378	0.175996	AF4/FMR2 family member 2	GO:0006397;GO:0007420;GO:0007611;GO:0008380;GO:0043484	GO:0002151	GO:0016607	NA	NA
AFF3	134	504.23	58	365.01	1.9	7.95	0.79	5.6	0.7	2.93	0.32	2.01	0.218834	1.11974e-10	AF4/FMR2 family member 3	GO:0006351;GO:0006355;GO:0034612;GO:0035116	GO:0003690	GO:0005634;GO:0005654;GO:0005737	NA	NA
AFF4	4218	4551	3848	4337	50.7	60.77	44.64	56.38	18.62	22.36	18.2	20.28	0.903707	4.93547e-06	AF4/FMR2 family member 4	GO:0006355;GO:0006366;GO:0007286	GO:0003700;GO:0005515	GO:0008023;GO:0035327	NA	NA
AFG3L1P	171	219	121	267.68	6.65	9.49	4.7	11.42	2.44	3.49	1.91	4.11	0.595871	0.000787185	AFG3 like matrix AAA peptidase subunit 1, pseudogene	NA	NA	NA	NA	NA
AFG3L2	1034.98	1165.36	922.47	1329.65	37.6	47.05	32.36	52.24	13.81	17.31	13.19	18.79	0.780773	0.00187693	AFG3 like matrix AAA peptidase subunit 2	GO:0006461;GO:0007409;GO:0007528;GO:0008053;GO:0021675;GO:0034982;GO:0040014;GO:0042407;GO:0042552;GO:0045041;GO:0048747;GO:0060013	GO:0004176;GO:0004222;GO:0005515;GO:0005524;GO:0008237;GO:0008270;GO:0051082	GO:0005739;GO:0005743;GO:0005745	NA	NA
AFM	0	0	0	0	0	0	0	0	0	0	0	0	NA	NA	afamin	GO:0051180	GO:0008431	GO:0005576;GO:0005615;GO:0070062;GO:0072562	NA	NA
AFMID	226.79	174.55	368.11	185.67	15.9	14.09	25.52	14.19	5.84	5.18	10.41	5.1	1.65711	0.428106	arylformamidase	GO:0019441;GO:0034354	GO:0004061;GO:0016787	GO:0005634;GO:0005737;GO:0005829	hsa00380;hsa00630;hsa01100	3.5.1.9
AFP	7	34	9	20	0.4	2.18	0.5	1.25	0.15	0.8	0.2	0.45	0.316081	0.00375262	alpha fetoprotein	GO:0001542;GO:0006810;GO:0042448;GO:0060395	GO:0005515;GO:0046872	GO:0005615;GO:0005737	NA	NA
AFTPH	533	663	517	628	15.31	21.17	14.34	19.52	5.62	7.79	5.85	7.02	0.810961	1	aftiphilin	GO:0015031;GO:0046907	GO:0030276	GO:0005634;GO:0005654;GO:0005737;GO:0005794;GO:0005829;GO:0030121;GO:0043231	NA	NA
AGA	589	439	477	445	33	27.36	25.82	26.97	12.12	10.07	10.53	9.7	1.19792	0.1342	aspartylglucosaminidase	GO:0006508;GO:0006517;GO:0051604	GO:0003948;GO:0008233;GO:0043621	GO:0005615;GO:0005764;GO:0005783;GO:0070062	hsa00511;hsa04142	3.5.1.26
AGAP1	836	601	608	664	8.91	7.67	6.26	8.75	3.27	2.82	2.55	3.15	1.1319	0.837283	ArfGAP with GTPase domain, ankyrin repeat and PH domain 1	GO:0007264;GO:0015031;GO:0043547	GO:0005096;GO:0005525;GO:0005543;GO:0046872	GO:0005737	hsa04144	NA
AGAP1-IT1	1	1	0	0	0.19	0.21	0	0	0.07	0.08	0	0	0.987135	1	AGAP1 intronic transcript 1	NA	NA	NA	NA	NA
AGAP11	17.17	29.29	20.17	77.14	0.63	1.2	0.72	3.08	0.23	0.44	0.29	1.11	0.359181	0.203526	ArfGAP with GTPase domain, ankyrin repeat and PH domain 11	GO:0043547	GO:0005096;GO:0046872	NA	NA	NA
AGAP12P	20.09	13.99	9.88	9.87	1.11	0.86	0.53	0.59	0.41	0.31	0.21	0.21	1.22496	1	ArfGAP with GTPase domain, ankyrin repeat and PH domain 12, pseudogene	NA	NA	NA	NA	NA
AGAP2	4.25	12.53	4.12	5.45	0.1	0.33	0.08	0.14	0.04	0.12	0.03	0.05	0.506075	1	ArfGAP with GTPase domain, ankyrin repeat and PH domain 2	GO:0007264;GO:0015031;GO:0042177;GO:0043524;GO:0043547	GO:0005096;GO:0005525;GO:0046872	GO:0005634;GO:0005730;GO:0005739;GO:0016020;GO:0070062	hsa04144	NA
AGAP2-AS1	300.75	203.47	322.88	179.55	23.38	17.59	24.26	15.09	8.59	6.47	9.89	5.43	1.62359	2.11973e-09	AGAP2 antisense RNA 1	NA	NA	NA	NA	NA
AGAP3	1192	810	788	723	45.1	36.07	29.43	30.94	16.57	13.27	12	11.13	1.27919	0.714176	ArfGAP with GTPase domain, ankyrin repeat and PH domain 3	GO:0007264;GO:0043547	GO:0005096;GO:0005525;GO:0046872	GO:0005737;GO:0016020	NA	NA
AGAP4	154.3	91.81	115.4	143.5	7.11	4.6	5.09	7.09	2.61	1.69	2.08	2.55	1.13552	0.816652	ArfGAP with GTPase domain, ankyrin repeat and PH domain 4	GO:0043547	GO:0005096;GO:0046872	NA	NA	NA
AGAP5	107.39	107.22	64.34	84.68	5.19	5.76	3	4.43	1.91	2.12	1.22	1.59	0.886211	0.834894	ArfGAP with GTPase domain, ankyrin repeat and PH domain 5	GO:0043547	GO:0005096;GO:0046872	NA	NA	NA
AGAP6	283.51	281.74	144.58	296.01	11.96	13.21	5.89	13.5	4.39	4.86	2.4	4.86	0.731462	0.617312	ArfGAP with GTPase domain, ankyrin repeat and PH domain 6	GO:0043547	GO:0005096;GO:0046872	NA	NA	NA
AGAP7P	18.97	23.35	11.33	0	0.92	1.26	0.53	0	0.34	0.47	0.22	0	1.27095	0.620796	ArfGAP with GTPase domain, ankyrin repeat and PH domain 7, pseudogene	GO:0043547	GO:0005096;GO:0046872	NA	NA	NA
AGAP9	145.67	192.59	83.66	209.8	7.16	10.52	3.97	11.15	2.63	3.87	1.62	4.01	0.564694	0.000712396	ArfGAP with GTPase domain, ankyrin repeat and PH domain 9	GO:0043547	GO:0005096;GO:0046872	NA	NA	NA
AGBL1	0	0	0	0	0	0	0	0	0	0	0	0	NA	NA	ATP/GTP binding protein like 1	GO:0006508;GO:0035609;GO:0035610	GO:0004181;GO:0008270;GO:0015631	GO:0005829	NA	NA
AGBL1-AS1	0	0	0	0	0	0	0	0	0	0	0	0	NA	NA	AGBL1 antisense RNA 1	NA	NA	NA	NA	NA
AGBL2	25	4	10	3	0.81	0.14	0.31	0.11	0.3	0.05	0.13	0.04	4.22484	0.0293609	ATP/GTP binding protein like 2	GO:0006508;GO:0035610	GO:0004181;GO:0008270	GO:0005814;GO:0005829;GO:0036064	NA	NA
AGBL3	3	3	4	4	0.1	0.11	0.13	0.14	0.04	0.04	0.05	0.05	1.00117	1	ATP/GTP binding protein like 3	GO:0006508;GO:0035610	GO:0004181;GO:0008270	GO:0005829	NA	NA
AGBL4	0	0	0	0	0	0	0	0	0	0	0	0	NA	NA	ATP/GTP binding protein like 4	GO:0006508;GO:0035608;GO:0035609;GO:0035610;GO:0051607	GO:0004181;GO:0008270;GO:0015631	GO:0005794;GO:0005814;GO:0005829;GO:0036064	NA	NA
AGBL4-IT1	0	0	0	0	0	0	0	0	0	0	0	0	NA	NA	AGBL4 intronic transcript 1	NA	NA	NA	NA	NA
AGBL5	411.16	396.06	392.15	342.05	17.38	19.79	16.3	16.34	6.38	7.28	6.65	5.88	1.08461	1	ATP/GTP binding protein like 5	GO:0006508;GO:0035608;GO:0035611;GO:0051607	GO:0004181;GO:0008270;GO:0015631	GO:0005634;GO:0005737;GO:0005829;GO:0030496;GO:0072686	NA	NA
AGBL5-AS1	0	0	1	0	0	0	0.32	0	0	0	0.13	0	1.68627	1	AGBL5 antisense RNA 1	NA	NA	NA	NA	NA
AGER	37	38	32	33	2.66	3.03	2.22	2.58	0.98	1.11	0.91	0.93	0.967738	1	advanced glycosylation end-product specific receptor	GO:0001666;GO:0001914;GO:0006954;GO:0007166;GO:0009611;GO:0014002;GO:0031175;GO:0032693;GO:0032735;GO:0042104;GO:0043507;GO:0045087;GO:0050930;GO:0051092;GO:0051101;GO:0071639;GO:0072657;GO:1904597;GO:1904604;GO:2000514;GO:2001200	GO:0004872;GO:0004888;GO:0005515;GO:0008201;GO:0044548;GO:1904599	GO:0005576;GO:0005886;GO:0005887	NA	NA
AGFG1	1327	2239	1364	2493	17.64	33.08	17.5	35.85	6.48	12.17	7.14	12.9	0.567375	0	ArfGAP with FG repeats 1	GO:0001675;GO:0006406;GO:0007275;GO:0007289;GO:0043547;GO:0045109	GO:0003677;GO:0003723;GO:0005096;GO:0005515;GO:0046872	GO:0005643;GO:0016023;GO:0042995;GO:0043025;GO:0043231	NA	NA
AGFG2	201	305	282	339	4.84	8.16	6.56	8.83	1.78	3	2.67	3.18	0.752547	0.400741	ArfGAP with FG repeats 2	GO:0008150;GO:0043547	GO:0003674;GO:0005096;GO:0046872	GO:0016020	NA	NA
AGGF1	957	757	1107	717	24.62	21.64	27.49	19.95	9.04	7.96	11.21	7.18	1.39955	0.0118606	angiogenic factor with G-patch and FHA domains 1	GO:0001525;GO:0001570;GO:0001938;GO:0006396;GO:0006397;GO:0007155;GO:0043484;GO:0045766	GO:0003723;GO:0005515	GO:0005576;GO:0005737;GO:0016607;GO:0048471;GO:0071011	NA	NA
AGK	330	468	377	483	13.18	20.77	14.54	20.86	4.84	7.64	5.93	7.5	0.743378	0.000279442	acylglycerol kinase	GO:0035338;GO:0046486;GO:0046513;GO:0046834	GO:0001729;GO:0003951;GO:0004143;GO:0005524;GO:0047620	GO:0005739;GO:0005741;GO:0043231	hsa00561;hsa01100	2.7.1.94
AGL	1261	843	1243	673	20.27	14.72	19.1	11.49	7.45	5.41	7.79	4.13	1.64686	3.45945e-13	amylo-alpha-1, 6-glucosidase, 4-alpha-glucanotransferase	GO:0005978;GO:0005980	GO:0004133;GO:0004134;GO:0004135;GO:0005515;GO:0030247	GO:0005737;GO:0005829;GO:0043033	hsa00500;hsa01100	2.4.1.25;3.2.1.33
AGMAT	17.02	13	21.93	31	0.63	0.53	0.78	1.24	0.23	0.2	0.32	0.45	0.888789	0.767629	agmatinase	GO:0008295;GO:0033388;GO:0097055	GO:0008783;GO:0046872	GO:0005739;GO:0070062	hsa00330;hsa01100	3.5.3.11
AGMO	61.97	12	87	17	2.94	0.63	3.98	0.87	1.08	0.23	1.62	0.31	4.94376	5.22718e-08	alkylglycerol monooxygenase	GO:0006633;GO:0006643;GO:0019432;GO:0046485;GO:0055114	GO:0005506;GO:0050479	GO:0005783;GO:0005789;GO:0016021	NA	NA
AGO1	735	820	693	827	11.37	14.19	10.44	13.84	4.18	5.22	4.26	4.98	0.863877	1	argonaute 1, RISC catalytic component	GO:0000956;GO:0006351;GO:0007223;GO:0010501;GO:0010586;GO:0031047;GO:0031054;GO:0035194;GO:0035196;GO:0035278;GO:0035280;GO:0045944;GO:0048015;GO:1901224	GO:0000978;GO:0000993;GO:0001047;GO:0003723;GO:0003725;GO:0003727;GO:0005515;GO:0035198;GO:0044822	GO:0000932;GO:0005634;GO:0005654;GO:0005737;GO:0005829;GO:0005844;GO:0016442;GO:0030529;GO:0035068;GO:0070578	NA	NA
AGO2	258	258	199	348	8.58	9.54	6.39	12.52	3.15	3.51	2.6	4.51	0.748925	0.466513	argonaute 2, RISC catalytic component	GO:0006351;GO:0006412;GO:0006413;GO:0007223;GO:0009791;GO:0010501;GO:0010586;GO:0031047;GO:0031054;GO:0035087;GO:0035194;GO:0035196;GO:0035278;GO:0035279;GO:0035280;GO:0045944;GO:0045947;GO:0048015;GO:0060213;GO:0090502;GO:0090625;GO:1900153	GO:0000340;GO:0000993;GO:0001047;GO:0003725;GO:0003727;GO:0003729;GO:0003743;GO:0004521;GO:0005515;GO:0008022;GO:0035197;GO:0035198;GO:0044822;GO:0046872;GO:0070551;GO:0090624	GO:0000932;GO:0005634;GO:0005654;GO:0005737;GO:0005829;GO:0005844;GO:0005845;GO:0016020;GO:0016442;GO:0030425;GO:0030529;GO:0035068;GO:0070578	NA	NA
AGO3	146	227	177	180	4.66	8.05	5.45	6.21	1.71	2.96	2.22	2.23	0.795102	0.566363	argonaute 3, RISC catalytic component	GO:0006402;GO:0007223;GO:0010501;GO:0010628;GO:0031054;GO:0035194;GO:0035196;GO:0035278;GO:0035280;GO:0048015;GO:0072091;GO:1901224	GO:0003725;GO:0003727;GO:0005515;GO:0035198;GO:0044822	GO:0000794;GO:0000932;GO:0005737;GO:0005829;GO:0016020;GO:0016442;GO:0035068;GO:0070578	NA	NA
AGO4	537.05	472.76	488	558	8.78	8.59	7.7	9.86	3.22	3.16	3.14	3.55	0.989777	0.951527	argonaute 4, RISC catalytic component	GO:0006402;GO:0007130;GO:0007140;GO:0007223;GO:0008584;GO:0010501;GO:0010586;GO:0022604;GO:0031054;GO:0035194;GO:0035196;GO:0035278;GO:0035280;GO:0043066;GO:0048015	GO:0003725;GO:0003727;GO:0005515;GO:0035198	GO:0000932;GO:0005634;GO:0005737;GO:0005829;GO:0016020;GO:0016442;GO:0035068;GO:0070578	NA	NA
AGPAT1	1315	1896	1467	1742	70.08	111.43	75.7	101.18	25.74	41	30.86	36.4	0.764216	0.00126776	1-acylglycerol-3-phosphate O-acyltransferase 1	GO:0001819;GO:0001961;GO:0006644;GO:0006654;GO:0016024;GO:0019432;GO:0031325	GO:0003841	GO:0005783;GO:0005789;GO:0016020;GO:0016021	hsa00561;hsa00564;hsa01100;hsa04975	2.3.1.51
AGPAT2	420	269	363	320	32.47	23.17	27.05	26.9	11.93	8.53	11.03	9.68	1.32114	0.00243712	1-acylglycerol-3-phosphate O-acyltransferase 2	GO:0001819;GO:0001961;GO:0006644;GO:0006654;GO:0008544;GO:0016024;GO:0019432	GO:0003841	GO:0005783;GO:0005789;GO:0016021	hsa00561;hsa00564;hsa01100;hsa04975	2.3.1.51
AGPAT3	1358	2080	1432	2113	24.03	40.72	24.37	40.37	8.83	14.98	9.94	14.53	0.664238	0	1-acylglycerol-3-phosphate O-acyltransferase 3	GO:0006654;GO:0008654;GO:0016024;GO:0019432	GO:0003841	GO:0000139;GO:0005635;GO:0005783;GO:0005789;GO:0005886;GO:0016020;GO:0016021	hsa00561;hsa00564;hsa01100	2.3.1.-;2.3.1.51
AGPAT4	778	345	492	225	11.38	5.61	6.95	3.56	4.18	2.06	2.83	1.28	2.20382	0.00723611	1-acylglycerol-3-phosphate O-acyltransferase 4	GO:0006654;GO:0008654;GO:0016024;GO:0019432	GO:0003841	GO:0005789;GO:0016021	hsa00561;hsa00564;hsa01100	2.3.1.-;2.3.1.51
AGPAT4-IT1	17	13	7	4	1.09	0.92	0.43	0.28	0.4	0.34	0.18	0.1	1.35937	0.680217	AGPAT4 intronic transcript 1	NA	NA	NA	NA	NA
AGPAT5	405	370	454	511	8.49	8.62	9.18	11.58	3.12	3.17	3.74	4.17	0.973581	0.899684	1-acylglycerol-3-phosphate O-acyltransferase 5	GO:0002244;GO:0006654;GO:0008654;GO:0016024;GO:0019432	GO:0003841	GO:0005635;GO:0005739;GO:0005741;GO:0005789;GO:0016021	NA	NA
AGPS	1412	1943	1733	1938	21.24	32.48	25.17	31.53	7.8	11.95	10.26	11.34	0.810959	0.441485	alkylglycerone phosphate synthase	GO:0008610;GO:0008611;GO:0055114	GO:0005515;GO:0008609;GO:0016614;GO:0071949	GO:0005730;GO:0005739;GO:0005777;GO:0005778;GO:0005782;GO:0016020;GO:0043231	hsa00565;hsa01100;hsa04146	2.5.1.26
AGR2	0	0	0	0	0	0	0	0	0	0	0	0	NA	NA	anterior gradient 2, protein disulphide isomerase family member	GO:0010628;GO:0010811;GO:0030154;GO:0045742;GO:0048546;GO:0048639;GO:0060480;GO:0060548;GO:0070254;GO:0090004;GO:1903896;GO:1903899	GO:0002162;GO:0005154;GO:0005515;GO:0042803	GO:0005615;GO:0005739;GO:0005783	NA	NA
AGR3	0	0	0	0	0	0	0	0	0	0	0	0	NA	NA	anterior gradient 3, protein disulphide isomerase family member	GO:0008150;GO:0030154;GO:0060548	GO:0002162;GO:0005515	GO:0005575;GO:0005783	NA	NA
AGRN	1558	3379	669	1972	24.53	59.12	10.17	33.58	9.01	21.75	4.15	12.08	0.410073	0.235252	agrin	GO:0001523;GO:0006024;GO:0006027;GO:0007010;GO:0007165;GO:0007213;GO:0030198;GO:0030203;GO:0043113;GO:0043547;GO:0045162;GO:0045887;GO:0045944;GO:0050808;GO:0051491	GO:0002162;GO:0005200;GO:0005509;GO:0005515;GO:0033691;GO:0035374;GO:0043236;GO:0043395	GO:0005576;GO:0005605;GO:0005737;GO:0005796;GO:0005886;GO:0016021;GO:0030054;GO:0031012;GO:0043202;GO:0045202;GO:0070062	hsa04512	NA
AGRP	0	0	0	0	0	0	0	0	0	0	0	0	NA	NA	agouti related neuropeptide	GO:0007218;GO:0007623;GO:0007631;GO:0008343;GO:0009755;GO:0032868;GO:0042755;GO:0048571;GO:0060135;GO:0060259;GO:2000253	GO:0005102;GO:0005184	GO:0005615;GO:0005796;GO:0043025;GO:0070062	hsa04920	NA
AGT	29	27	32	6	1.32	1.36	1.4	0.29	0.48	0.5	0.57	0.11	1.81417	0.386911	angiotensinogen	GO:0001558;GO:0001819;GO:0001822;GO:0001974;GO:0002003;GO:0002016;GO:0002018;GO:0002019;GO:0002027;GO:0002034;GO:0003014;GO:0003051;GO:0003331;GO:0006883;GO:0007166;GO:0007186;GO:0007199;GO:0007200;GO:0007202;GO:0007204;GO:0007263;GO:0007267;GO:0007565;GO:0007568;GO:0008217;GO:0010535;GO:0010595;GO:0010613;GO:0010666;GO:0010744;GO:0010873;GO:0010951;GO:0014061;GO:0014068;GO:0014824;GO:0014873;GO:…	GO:0004867;GO:0005179;GO:0005515;GO:0008083;GO:0031702;GO:0031703	GO:0005576;GO:0005615;GO:0005737;GO:0070062;GO:0072562	hsa04614	NA
AGTPBP1	282	322	263	377	7.32	9.32	6.6	10.62	2.69	3.43	2.69	3.82	0.776833	0.0263738	ATP/GTP binding protein 1	GO:0001754;GO:0006508;GO:0007005;GO:0021702;GO:0021772;GO:0035609;GO:0035610;GO:0050905	GO:0004181;GO:0008270;GO:0015631	GO:0005634;GO:0005737;GO:0005739;GO:0005829	NA	NA
AGTR1	1192	480	977	372	60.7	27	47.9	20.21	22.3	9.93	19.53	7.27	2.52889	0	angiotensin II receptor type 1	GO:0001558;GO:0001822;GO:0002018;GO:0002034;GO:0003081;GO:0007186;GO:0007200;GO:0007204;GO:0007266;GO:0010744;GO:0010873;GO:0019229;GO:0019722;GO:0032270;GO:0032430;GO:0033864;GO:0034374;GO:0035813;GO:0038166;GO:0042127;GO:0042312;GO:0050727;GO:0050729;GO:0051482;GO:0060326;GO:0086097;GO:2000379	GO:0001596;GO:0004945;GO:0005515;GO:0031711;GO:0046982	GO:0005622;GO:0005886;GO:0005887;GO:0016021	hsa04020;hsa04080;hsa04270;hsa04614	NA
AGTR2	0	0	0	0	0	0	0	0	0	0	0	0	NA	NA	angiotensin II receptor type 2	GO:0001974;GO:0001991;GO:0002018;GO:0002033;GO:0002035;GO:0006883;GO:0006954;GO:0007166;GO:0007186;GO:0007199;GO:0007263;GO:0007420;GO:0008217;GO:0008284;GO:0010459;GO:0010700;GO:0021695;GO:0030308;GO:0032304;GO:0032516;GO:0035556;GO:0035566;GO:0035640;GO:0035815;GO:0035932;GO:0038166;GO:0042416;GO:0042990;GO:0043537;GO:0045429;GO:0045893;GO:0045909;GO:0048147;GO:0050715;GO:0051000;GO:0051387;GO:…	GO:0004945;GO:0005515;GO:0008134;GO:0017046;GO:0048019	GO:0005576;GO:0005886;GO:0005887;GO:0048471	hsa04080;hsa04614	NA
AGTRAP	734	295	494	352	74.8	33.4	48.81	38.8	27.48	12.29	19.9	13.96	1.87755	0.0028737	angiotensin II receptor associated protein	GO:0001666;GO:0008217;GO:0038166	GO:0004945;GO:0005515	GO:0000139;GO:0005654;GO:0005737;GO:0005789;GO:0005886;GO:0005938;GO:0016021;GO:0030659;GO:0043231	NA	NA
AGXT	0	0	0	0	0	0	0	0	0	0	0	0	NA	NA	alanine-glyoxylate aminotransferase	GO:0007219;GO:0009436;GO:0010498;GO:0019265;GO:0019448;GO:0042853;GO:0042866;GO:0046487;GO:0046724;GO:0051384;GO:0051591	GO:0004760;GO:0005102;GO:0005515;GO:0008453;GO:0008483;GO:0016597;GO:0030170;GO:0042803;GO:0043621	GO:0005759;GO:0005777;GO:0005782	hsa00250;hsa00260;hsa01100;hsa04146	2.6.1.44;2.6.1.45;2.6.1.51
AGXT2	0	0	0	0	0	0	0	0	0	0	0	0	NA	NA	alanine--glyoxylate aminotransferase 2	GO:0009436;GO:0019265;GO:0019481;GO:0045429;GO:0046487	GO:0008453;GO:0016223;GO:0030170;GO:0042802;GO:0047305	GO:0005739;GO:0005759	hsa00250;hsa00260;hsa01100	2.6.1.40;2.6.1.44
AHCTF1	1892.05	1797.37	1551.91	2549.74	25.26	26.66	20	36.81	9.28	9.81	8.15	13.24	0.786923	0.838437	AT-hook containing transcription factor 1	GO:0000910;GO:0006355;GO:0007062;GO:0015031;GO:0051028;GO:0051292	GO:0003677;GO:0003700	GO:0000777;GO:0000785;GO:0005634;GO:0005643;GO:0005654;GO:0005829;GO:0016363;GO:0031080;GO:0031965;GO:0034399;GO:0070062	NA	NA
AHCTF1P1	23.95	17.63	7.09	18.26	0.31	0.26	0.09	0.26	0.11	0.09	0.04	0.09	0.852808	0.78111	AT-hook containing transcription factor 1 pseudogene 1	NA	NA	NA	NA	NA
AHCY	2571	1664	2808	1552	136.98	98.54	144.49	89.42	50.32	36.26	58.9	32.17	1.67033	1.23093e-10	adenosylhomocysteinase	GO:0000096;GO:0001666;GO:0002439;GO:0006730;GO:0007584;GO:0019510;GO:0032259;GO:0033353;GO:0042745;GO:0071268	GO:0004013;GO:0005515;GO:0030554;GO:0042802;GO:0051287	GO:0005634;GO:0005737;GO:0005829;GO:0042470;GO:0043005;GO:0070062	hsa00270;hsa01100	3.3.1.1
AHCYL1	3527	3442	4606	3053	104.75	112.57	131.65	97.21	38.48	41.42	53.67	34.97	1.25454	0.878087	adenosylhomocysteinase like 1	GO:0006378;GO:0006611;GO:0006730;GO:0008150;GO:0010765;GO:0031440;GO:0032412;GO:0033353;GO:0038166;GO:0042045;GO:0044070;GO:0051592;GO:1903779	GO:0003723;GO:0005515	GO:0005737;GO:0005789;GO:0005829;GO:0016324;GO:0070062	hsa00270;hsa01100	3.3.1.1
AHCYL2	456	356	345	263	10.51	9.08	7.68	6.56	3.86	3.34	3.13	2.36	1.28453	0.516872	adenosylhomocysteinase like 2	GO:0006730;GO:0033353	GO:0005515	GO:0005783;GO:0005829;GO:0043005	hsa00270;hsa01100	3.3.1.1
AHDC1	809	614	779	646	14.7	12.39	13.66	12.69	5.4	4.56	5.57	4.57	1.25558	1	AT-hook DNA binding motif containing 1	NA	GO:0003677	NA	NA	NA
AHI1	965	745	818	689	21.36	18.3	17.9	16.37	7.85	6.73	7.3	5.89	1.23644	0.000340768	Abelson helper integration site 1	GO:0001738;GO:0001947;GO:0002092;GO:0007169;GO:0007417;GO:0010842;GO:0016192;GO:0030862;GO:0030902;GO:0034613;GO:0035844;GO:0035845;GO:0039008;GO:0039023;GO:0042384;GO:0043066;GO:0045944;GO:0050795;GO:0060271;GO:0065001;GO:0070121;GO:0070986;GO:0071599	GO:0005515	GO:0005813;GO:0005814;GO:0005829;GO:0005911;GO:0005912;GO:0005929;GO:0031513;GO:0036038;GO:0036064;GO:0072372	NA	NA
AHNAK	62646	83601	53761	98630	396.21	573.37	328.23	661.3	145.55	210.97	133.81	237.91	0.635164	1.02314e-05	AHNAK nucleoprotein	GO:0043484;GO:0051259;GO:0098609;GO:1901385	GO:0005515;GO:0044548;GO:0044822;GO:0097493;GO:0098641	GO:0005634;GO:0005737;GO:0005765;GO:0005829;GO:0005886;GO:0005913;GO:0005925;GO:0015629;GO:0016020;GO:0030315;GO:0031982;GO:0042383;GO:0043034;GO:0044291;GO:0045121;GO:0070062	NA	NA
AHNAK2	1126	2676	678	954	7.06	18.63	4.1	6.47	2.59	6.86	1.67	2.33	0.492637	0.849532	AHNAK nucleoprotein 2	NA	GO:0005515	GO:0005634;GO:0005737;GO:0005886;GO:0030018;GO:0030315;GO:0030659;GO:0042383;GO:0043034	NA	NA
AHR	3360.85	2551.67	4703.16	3918.05	62.15	52.43	83.95	78.36	22.83	19.29	34.22	28.19	1.24876	0.944592	aryl hydrocarbon receptor	GO:0001568;GO:0006355;GO:0006357;GO:0006366;GO:0006805;GO:0006915;GO:0007049;GO:0009410;GO:0009636;GO:0010468;GO:0030522;GO:0030888;GO:0032922;GO:0045892;GO:0045893;GO:0045944	GO:0003677;GO:0003700;GO:0004874;GO:0004879;GO:0005515;GO:0008134;GO:0035326;GO:0044212;GO:0046982;GO:0046983;GO:0051879;GO:0070888	GO:0005634;GO:0005654;GO:0005667;GO:0005737;GO:0034752;GO:0034753	NA	NA
AHRR	70	1386	133	1799	1.44	31.77	2.65	40.14	0.53	11.69	1.08	14.44	0.0646287	0	aryl-hydrocarbon receptor repressor	GO:0000122;GO:0006351;GO:0009410	GO:0001191;GO:0003677;GO:0046983	GO:0005737	NA	NA
AHSA1	1227	1496	1106	1484	104.71	141.96	91.21	136.94	38.47	52.23	37.18	49.27	0.779475	0.021078	activator of Hsp90 ATPase activity 1	GO:0006950;GO:0032781;GO:0098609	GO:0001671;GO:0005515;GO:0051087;GO:0098641	GO:0005737;GO:0005783;GO:0005829;GO:0005913;GO:0070062	NA	NA
AHSA2	1669	639	910	624	64.27	27.34	33.83	25.98	23.61	10.06	13.79	9.35	2.01504	0.198177	AHA1, activator of heat shock 90kDa protein ATPase homolog 2 (yeast)	GO:0032781	GO:0001671;GO:0051087	NA	NA	NA
AHSG	0	0	0	0	0	0	0	0	0	0	0	0	NA	NA	alpha 2-HS glycoprotein	GO:0001501;GO:0001503;GO:0002576;GO:0006907;GO:0006953;GO:0010951;GO:0030500;GO:0030502;GO:0042326;GO:0046627;GO:0050727;GO:0050766;GO:0070168	GO:0004866;GO:0004869;GO:0019210	GO:0005576;GO:0005615;GO:0031012;GO:0031093;GO:0070062;GO:0072562	NA	NA
AHSP	0	0	0	0	0	0	0	0	0	0	0	0	NA	NA	alpha hemoglobin stabilizing protein	GO:0006457;GO:0020027;GO:0030097;GO:0030218;GO:0050821	GO:0030492;GO:0051082	GO:0005833	NA	NA
AICDA	4	2.01	1.99	3.69	0.17	0.09	0.08	0.17	0.06	0.03	0.03	0.06	1.0276	1	activation induced cytidine deaminase	GO:0006397;GO:0009972;GO:0016445;GO:0016446;GO:0030183;GO:0045190;GO:0071222;GO:0080111;GO:0090310	GO:0004126;GO:0005515;GO:0008270;GO:0031625	GO:0000178;GO:0005634;GO:0005737	hsa04672;hsa05340	3.5.4.5
AIDA	2411	3003	3504	4144	93.62	129.6	131.39	174.03	34.39	47.69	53.56	62.61	0.829933	0.941476	axin interactor, dorsalization associated	GO:0009953;GO:0043496;GO:0043508;GO:0046329;GO:0048264	GO:0005515;GO:0019904;GO:0035091	GO:0005575;GO:0005737;GO:0016020	NA	NA
AIF1	0	0	0	0	0	0	0	0	0	0	0	0	NA	NA	allograft inflammatory factor 1	GO:0001774;GO:0001934;GO:0006911;GO:0006954;GO:0010629;GO:0014739;GO:0016601;GO:0030041;GO:0031668;GO:0032870;GO:0042102;GO:0043066;GO:0045429;GO:0048661;GO:0048662;GO:0048678;GO:0051017;GO:0051384;GO:0051602;GO:0071315;GO:0071346;GO:0071447;GO:0071672;GO:0071673;GO:0090026;GO:0097178;GO:1900087;GO:2000406	GO:0003674;GO:0005509;GO:0051015	GO:0001891;GO:0005634;GO:0005737;GO:0005829;GO:0005884;GO:0030027;GO:0032587;GO:0043204;GO:0048471	NA	NA
AIF1L	1	6	0	12	0.03	0.23	0	0.45	0.01	0.08	0	0.16	0.126269	1	allograft inflammatory factor 1 like	NA	GO:0005509;GO:0051015	GO:0005737;GO:0005884;GO:0005925;GO:0015629;GO:0032587;GO:0043234;GO:0070062	NA	NA
AIFM1	513.21	666.65	445	655.94	26.63	38.44	22.33	36.86	9.78	14.15	9.1	13.26	0.721095	0.998595	apoptosis inducing factor, mitochondria associated 1	GO:0002931;GO:0006308;GO:0006915;GO:0006919;GO:0009636;GO:0030261;GO:0043065;GO:0043525;GO:0045454;GO:0051402;GO:0055114;GO:0070059;GO:0070301;GO:0071392;GO:0071732;GO:0090650;GO:1902065;GO:1902510;GO:1904045	GO:0003677;GO:0005515;GO:0009055;GO:0016174;GO:0016651;GO:0046983;GO:0071949	GO:0005634;GO:0005739;GO:0005743;GO:0005758;GO:0005829;GO:0048471	hsa04210	1.-.-.-
AIFM2	798	535	707	693	28.63	21.34	24.5	26.9	10.52	7.85	9.99	9.68	1.21876	0.47437	apoptosis inducing factor, mitochondria associated 2	GO:0008637;GO:0042981;GO:0043065;GO:0055114	GO:0003677;GO:0004174;GO:0050660	GO:0005615;GO:0005737;GO:0005739;GO:0005741;GO:0005811;GO:0005829;GO:0016021	NA	NA
AIFM3	5	2	4	1	0.26	0.11	0.19	0.06	0.09	0.04	0.08	0.02	2.3219	1	apoptosis inducing factor, mitochondria associated 3	GO:0045454;GO:0055114;GO:0097194	GO:0016491;GO:0046872;GO:0050660;GO:0051537	GO:0005739;GO:0005743;GO:0005783	NA	NA
AIG1	1070	941	644	716	75.21	70.49	44.04	51.17	27.63	25.94	17.95	18.41	1.02347	0.92504	androgen induced 1	NA	NA	GO:0012505;GO:0016021	NA	NA
AIM1	1668	1474	2818	1439	25.51	25.04	41.59	23.8	9.37	9.22	16.96	8.56	1.54875	0.819537	absent in melanoma 1	GO:0008150	GO:0003674;GO:0030246	GO:0005575	NA	NA
AIM1L	3	1	0	0	0.07	0.02	0	0	0.02	0.01	0	0	1.75877	0.730707	absent in melanoma 1-like	NA	GO:0030246	NA	NA	NA
AIM2	19	25	5	5	1.53	2.23	0.39	0.43	0.56	0.82	0.16	0.16	0.794625	0.62656	absent in melanoma 2	GO:0002218;GO:0002230;GO:0006915;GO:0006954;GO:0006955;GO:0032088;GO:0032461;GO:0032731;GO:0033209;GO:0035458;GO:0035690;GO:0045087;GO:0050702;GO:0050718;GO:0051092;GO:0070269;GO:2001056	GO:0003690;GO:0005515;GO:0042802	GO:0005634;GO:0005737;GO:0005829;GO:0097169	hsa04623	NA
AIMP1	976.66	1066.48	989.68	956.22	44.12	53.46	43.2	46.68	16.21	19.67	17.61	16.79	0.969896	0.953515	aminoacyl tRNA synthetase complex interacting multifunctional protein 1	GO:0001525;GO:0001937;GO:0006006;GO:0006418;GO:0006915;GO:0006935;GO:0006954;GO:0007155;GO:0007165;GO:0007267;GO:0009611;GO:0050900;GO:0051607	GO:0000049;GO:0005125;GO:0005515;GO:0042803;GO:0051020	GO:0005615;GO:0005634;GO:0005737;GO:0005783;GO:0005794;GO:0005829;GO:0009986;GO:0016020;GO:0017101;GO:0017102;GO:0030133	NA	NA
AIMP2	322.33	447.99	367.94	577.23	31.8	49.15	35.09	61.57	11.68	18.08	14.3	22.15	0.673037	0.0503002	aminoacyl tRNA synthetase complex interacting multifunctional protein 2	GO:0006418;GO:0006915;GO:0008285;GO:0031398;GO:0060510;GO:1901216	GO:0005515	GO:0005634;GO:0005829;GO:0016020	NA	NA
AIP	863	513	914	659	83.77	55.38	85.76	69.16	30.78	20.38	34.96	24.88	1.51202	0.000361402	aryl hydrocarbon receptor interacting protein	GO:0006626;GO:0006805;GO:0007165;GO:0010738;GO:0022417;GO:0051344;GO:1903506	GO:0003713;GO:0004871;GO:0005515;GO:0008134;GO:0017162;GO:0036004;GO:0051082	GO:0005654;GO:0005737;GO:0005829;GO:0005886;GO:0034751	NA	NA
AIPL1	8.78	11.2	7.35	7.05	0.35	0.52	0.3	0.32	0.13	0.19	0.12	0.12	0.888754	1	aryl hydrocarbon receptor interacting protein like 1	GO:0001895;GO:0006457;GO:0007601;GO:0007603;GO:0018343;GO:0030823;GO:0043066	GO:0001918;GO:0051082	GO:0001917;GO:0005634;GO:0005737	NA	NA
AIRE	0	0	0	0	0	0	0	0	0	0	0	0	NA	NA	autoimmune regulator	GO:0006355;GO:0006366;GO:0006417;GO:0006955;GO:0006959;GO:0045060;GO:0045893;GO:0045944	GO:0000977;GO:0001228;GO:0003682;GO:0003712;GO:0005515;GO:0008270;GO:0042393;GO:0042802;GO:0044212;GO:0045182	GO:0005634;GO:0005737	hsa04120;hsa05340	NA
AIRN	0	0	0	0	0	0	0	0	0	0	0	0	NA	NA	antisense of IGF2R non-protein coding RNA	NA	NA	NA	NA	NA
AJAP1	0	0	0	0	0	0	0	0	0	0	0	0	NA	NA	adherens junctions associated protein 1	GO:0007155	NA	GO:0005912;GO:0016021;GO:0016323;GO:0016324	NA	NA
AJUBA	837	3458	671	3602	24.38	112.47	19.41	115.58	8.96	41.38	7.91	41.58	0.212366	0	ajuba LIM protein	GO:0000086;GO:0000122;GO:0001666;GO:0006351;GO:0006355;GO:0007010;GO:0016339;GO:0030032;GO:0030334;GO:0031328;GO:0031334;GO:0033673;GO:0034613;GO:0035195;GO:0035313;GO:0035331;GO:0043087;GO:0043123;GO:0043406;GO:0046474;GO:0048041;GO:1900037;GO:2000637	GO:0003682;GO:0003714;GO:0005515;GO:0008270;GO:0045294;GO:0051015	GO:0000932;GO:0005634;GO:0005667;GO:0005815;GO:0005829;GO:0005886;GO:0005911;GO:0005912;GO:0005925;GO:0030027	NA	NA
AK1	984	925	1152.91	1065.03	51.02	53.31	57.74	59.72	18.74	19.62	23.54	21.49	1.0733	0.915727	adenylate kinase 1	GO:0006165;GO:0006172;GO:0007050;GO:0009142;GO:0015949;GO:0046033;GO:0046034	GO:0004017;GO:0004550;GO:0005524	GO:0001520;GO:0005737;GO:0005829;GO:0005886;GO:0070062	hsa00230;hsa01100	2.7.4.3
AK2	1856	2148	1899	2092	65.55	83.38	64.94	80	24.08	30.68	26.48	28.78	0.883585	0.010256	adenylate kinase 2	GO:0006172;GO:0015949;GO:0046033;GO:0046034;GO:0046939	GO:0004017;GO:0005524	GO:0005743;GO:0005758;GO:0070062;GO:0097226	hsa00230;hsa01100	2.7.4.3
AK3	1596.22	943.95	2107.59	905.47	42.9	28.14	54.64	26.33	15.76	10.35	22.28	9.47	2.00576	0.00202546	adenylate kinase 3	GO:0006172;GO:0007596;GO:0016310;GO:0046033;GO:0046039;GO:0046041;GO:0046051	GO:0005515;GO:0005524;GO:0005525;GO:0046899	GO:0005739;GO:0005759	hsa00240	2.7.4.10
AK4	258	1272.03	489.01	1169	4.33	23.7	7.92	21.17	1.59	8.72	3.23	7.61	0.308826	0	adenylate kinase 4	GO:0001889;GO:0006165;GO:0006172;GO:0007420;GO:0009142;GO:0015949;GO:0042493;GO:0046033;GO:0046034;GO:0046039;GO:0046940	GO:0004017;GO:0004550;GO:0005524;GO:0005525;GO:0046899;GO:0050145	GO:0005739;GO:0005759;GO:0070062	hsa00230;hsa01100	2.7.4.3
AK5	943	1198	866	1250	33.04	46.59	29.25	47.34	12.14	17.14	11.92	17.03	0.735961	3.47106e-06	adenylate kinase 5	GO:0006165;GO:0006172;GO:0006173;GO:0009142;GO:0009220;GO:0015949;GO:0046034	GO:0004017;GO:0004550;GO:0005524;GO:0019206	GO:0005737;GO:0005815;GO:0005829	hsa00230;hsa01100	2.7.4.3
AK6	443.5	445.92	470.06	592.4	56.7	62.44	57.65	80.9	20.83	22.97	23.5	29.1	0.877919	0.840059	adenylate kinase 6	GO:0015949;GO:0046939;GO:0046940	GO:0004017;GO:0005524;GO:0016887;GO:0050145	GO:0005654;GO:0015030;GO:0016020	NA	NA
AK7	4	2	3	0	0.14	0.08	0.1	0	0.05	0.03	0.04	0	2.41841	1	adenylate kinase 7	GO:0006165;GO:0009142;GO:0009165;GO:0015949;GO:0030030	GO:0004017;GO:0004127;GO:0004550;GO:0005524;GO:0019206	GO:0005829	hsa00230;hsa01100	2.7.4.3
AK8	4	1	5	2	0.22	0.06	0.27	0.12	0.08	0.02	0.11	0.04	2.33248	1	adenylate kinase 8	GO:0006165;GO:0009142;GO:0009165;GO:0015949;GO:0021591	GO:0004017;GO:0004127;GO:0004550;GO:0005515;GO:0005524;GO:0019206	GO:0005829;GO:0005930;GO:0036126	NA	NA
AK9	132	67	81	60	5.63	3.33	3.35	2.94	2.07	1.23	1.37	1.06	1.65172	0.117573	adenylate kinase 9	GO:0006174;GO:0006186;GO:0006756;GO:0006757;GO:0015949;GO:0061508;GO:0061565;GO:0061566;GO:0061567;GO:0061568;GO:0061569;GO:0061570;GO:0061571	GO:0004550;GO:0005524;GO:0019206;GO:0050145	GO:0005634;GO:0005654;GO:0005737;GO:0005829;GO:0031965	NA	NA
AKAP1	425	348	287	332	12.42	11.3	8.09	10.51	4.56	4.16	3.3	3.78	1.03737	0.894487	A-kinase anchoring protein 1	GO:0007596;GO:0010738	GO:0003723;GO:0034237;GO:0044822	GO:0005739;GO:0005741;GO:0005829;GO:0016020;GO:0016021	NA	NA
AKAP10	658	633	671	690	19.4	20.74	19.1	22	7.13	7.63	7.78	7.91	1.00189	0.98235	A-kinase anchoring protein 10	GO:0007165;GO:0007596;GO:0008104	NA	GO:0005737;GO:0005739;GO:0005829;GO:0005886	NA	NA
AKAP11	2159	2138	2017	2089	25.05	27.56	22.59	26.22	9.2	10.14	9.21	9.43	0.984119	1	A-kinase anchoring protein 11	GO:0010738;GO:0035556	GO:0008157;GO:0051018	GO:0005777;GO:0005815	NA	NA
AKAP12	3561.07	4051	3135	3684	49.19	62.77	41.96	55.56	18.07	23.1	17.11	19.99	0.861632	0.0158505	A-kinase anchoring protein 12	GO:0006605;GO:0007186;GO:0010739;GO:0030819;GO:0090036	GO:0008179;GO:0051018	GO:0005737;GO:0005856;GO:0005886;GO:0005925;GO:0005938	NA	NA
AKAP13	3107	1979	2813	1613	33.78	20.17	28.77	16.33	12.41	7.42	11.73	5.88	1.64122	0	A-kinase anchoring protein 13	GO:0006468;GO:0007186;GO:0007507;GO:0010611;GO:0035025;GO:0035556;GO:0043065;GO:0043123;GO:0043547;GO:0051056;GO:0051168;GO:0055007;GO:0060297;GO:0060348;GO:0071875;GO:0071883;GO:0086023;GO:1900169	GO:0004691;GO:0004871;GO:0005078;GO:0005085;GO:0005089;GO:0005515;GO:0017048;GO:0032947;GO:0046872;GO:0051018	GO:0005634;GO:0005737;GO:0005829;GO:0005884;GO:0005938;GO:0016020;GO:0030864;GO:0048471	NA	NA
AKAP14	1	0	0	0	0.28	0	0	0	0.1	0	0	0	1.64161	1	A-kinase anchoring protein 14	NA	NA	GO:0005737	NA	NA
AKAP17A	676	613	497	615	24.45	24.7	17.41	24.11	8.98	9.09	7.1	8.68	0.947729	0.912493	A-kinase anchoring protein 17A	GO:0006355;GO:0006397;GO:0007165;GO:0008380;GO:0042113;GO:0043484	GO:0000166;GO:0005515;GO:0044822;GO:0051018	GO:0005634;GO:0005654;GO:0005681;GO:0005737;GO:0016607	NA	NA
AKAP2	5756.31	6292.84	5552.58	5744.65	96.93	117.63	90.18	104.72	35.61	43.28	36.76	37.67	0.936483	0.803772	A-kinase anchoring protein 2	GO:0007015;GO:0007178;GO:0008104	GO:0051018	NA	NA	NA
AKAP3	6	8	7	1	0.21	0.31	0.24	0.04	0.08	0.11	0.1	0.01	1.38449	0.91377	A-kinase anchoring protein 3	GO:0006928;GO:0007178;GO:0007338;GO:0007340;GO:0008104;GO:0010738	GO:0005515;GO:0051018	GO:0001669;GO:0005634;GO:0005737;GO:0035686;GO:0097228	NA	NA
AKAP4	0	0	0	0	0	0	0	0	0	0	0	0	NA	NA	A-kinase anchoring protein 4	GO:0006928;GO:0007165;GO:0007178;GO:0007338;GO:0010738;GO:0030317;GO:0044458;GO:0045184	GO:0051018	GO:0005634;GO:0005737;GO:0005856;GO:0005952;GO:0030018;GO:0031514;GO:0035686;GO:0048471;GO:0097228	NA	NA
AKAP5	53.78	55.43	71.05	36.59	0.96	1.1	1.22	0.7	0.35	0.4	0.5	0.25	1.35445	0.665728	A-kinase anchoring protein 5	GO:0006605;GO:0007165;GO:0007268;GO:0010739;GO:0030819;GO:0036394	GO:0005516;GO:0008179;GO:0034237;GO:0051018	GO:0005829;GO:0005856;GO:0005886	NA	NA
AKAP6	14	41	18	18	0.16	0.5	0.19	0.22	0.06	0.19	0.08	0.08	0.555364	0.422319	A-kinase anchoring protein 6	GO:0001508;GO:0006605;GO:0010738;GO:0010880;GO:0019933;GO:0030307;GO:0030818;GO:0032514;GO:0035556;GO:0051281;GO:0051533;GO:0060306;GO:0060316;GO:0061051;GO:0070886;GO:0071320;GO:0071345;GO:1901381;GO:1902261	GO:0005515;GO:0008179;GO:0032947;GO:0034237;GO:0043495;GO:0044325;GO:0051018	GO:0005635;GO:0005737;GO:0005901;GO:0014701;GO:0014704;GO:0016529;GO:0030315;GO:0031965;GO:0034704;GO:0048471	NA	NA
AKAP7	69	56	126	82	2.8	2.48	5.03	3.53	1.03	0.91	2.05	1.27	1.41731	0.672284	A-kinase anchoring protein 7	GO:0008104;GO:0008150;GO:0010738	GO:0000166;GO:0005515;GO:0019901;GO:0034237;GO:0051018	GO:0005634;GO:0005829	NA	NA
AKAP8	438	419	362	480	14.39	15.29	11.48	17.05	5.29	5.63	4.68	6.13	0.884514	0.794883	A-kinase anchoring protein 8	GO:0006351;GO:0006355;GO:0007067;GO:0007076;GO:0007165;GO:0015031;GO:0031065;GO:0032720;GO:0033127;GO:0044839;GO:0045087;GO:0071222;GO:0071380	GO:0003690;GO:0005515;GO:0008270;GO:0034237;GO:0042826;GO:0044822;GO:0051059	GO:0000793;GO:0001939;GO:0005634;GO:0005654;GO:0005730;GO:0005739;GO:0005794;GO:0016020;GO:0016363	NA	NA
AKAP8L	863	544	466	556	45.79	32.08	23.87	31.89	16.82	11.8	9.73	11.47	1.19241	0.875946	A-kinase anchoring protein 8 like	GO:0006351;GO:0006397;GO:0007076;GO:0008150;GO:0008380;GO:0010793;GO:0031065;GO:0033127;GO:0044839;GO:0045944;GO:0051081	GO:0003677;GO:0005521;GO:0017151;GO:0042826;GO:0044822;GO:0046872	GO:0000785;GO:0005634;GO:0005654;GO:0005737;GO:0016363;GO:0016605;GO:0016607	NA	NA
AKAP9	2165	1837	1790	1495	19.98	18.84	15.94	14.92	7.34	6.93	6.5	5.37	1.18033	0.661912	A-kinase anchoring protein 9	GO:0000086;GO:0000165;GO:0006810;GO:0007020;GO:0007165;GO:0007194;GO:0007268;GO:0033138;GO:0043547;GO:0051602;GO:0060306;GO:0060307;GO:0061337;GO:0071320;GO:0086091;GO:1901018	GO:0003677;GO:0005088;GO:0005102;GO:0005515;GO:0015459;GO:0032947;GO:0034237;GO:0044325	GO:0005794;GO:0005795;GO:0005801;GO:0005813;GO:0005829;GO:0005856;GO:0008076;GO:0043025;GO:0043231;GO:0044307;GO:0097060	NA	NA
AKIP1	424.91	430.98	493.53	492.53	39.88	44.19	44.36	49.64	14.65	16.26	18.08	17.86	0.993974	0.91783	A-kinase interacting protein 1	GO:0034446;GO:1901222	NA	GO:0005654	NA	NA
AKIRIN1	697	1498.81	911	1420.95	29.91	71.51	37.8	66	10.99	26.31	15.41	23.74	0.551951	6.08634e-10	akirin 1	NA	NA	GO:0005634;GO:0005654;GO:0031965	NA	NA
AKIRIN2	540	850	648	889	32.99	57.73	38.25	58.74	12.12	21.24	15.59	21.13	0.683546	2.7772e-05	akirin 2	GO:0000122;GO:0006351;GO:0008284;GO:0009790;GO:0010950;GO:0032496;GO:0032755;GO:0045087;GO:0045944	GO:0019899	GO:0005634;GO:0017053	NA	NA
AKNA	537	187	358	183	11.74	4.56	7.37	4.29	4.31	1.68	3	1.54	2.39044	1.30645e-05	AT-hook transcription factor	GO:0006366;GO:0045944	GO:0000978;GO:0001077	GO:0005634;GO:0016020	NA	NA
AKNAD1	3	1	7	1	0.12	0.04	0.27	0.04	0.04	0.02	0.11	0.02	3.3148	1	AKNA domain containing 1	NA	NA	GO:0005737	NA	NA
AKR1A1	1654	910	1815	1086	140.23	84.33	148.43	99.13	51.52	31.03	60.51	35.66	1.73466	3.35446e-08	aldo-keto reductase family 1 member A1	GO:0006006;GO:0006081;GO:0019640;GO:0019853;GO:0042840;GO:0046185;GO:0055114;GO:1901687	GO:0004032;GO:0004033;GO:0009055;GO:0047939	GO:0005615;GO:0005829;GO:0016324;GO:0070062	hsa00010;hsa00561;hsa01100	1.1.1.2
AKR1B1	2563	7401	2709	3825	219.05	703.34	223.75	353.49	80.47	258.8	91.21	127.17	0.469452	0.600057	aldo-keto reductase family 1 member B	GO:0001894;GO:0005975;GO:0006061;GO:0006700;GO:0006950;GO:0009414;GO:0018931;GO:0031098;GO:0042415;GO:0044597;GO:0044598;GO:0046370;GO:0046427;GO:0048661;GO:0055114;GO:0060135;GO:0070301;GO:0072061;GO:0097066;GO:0097238;GO:1901653	GO:0004032;GO:0004033;GO:0009055;GO:0043795	GO:0005615;GO:0005654;GO:0005737;GO:0005829;GO:0032838;GO:0033010;GO:0042629;GO:0043220;GO:0048471;GO:0070062;GO:0097454	hsa00040;hsa00051;hsa00052;hsa00561;hsa00620;hsa01100	1.1.1.21
AKR1B10	151	152.18	140.88	67.02	11.24	12.6	10.13	5.4	4.13	4.64	4.13	1.94	1.32624	0.709129	aldo-keto reductase family 1 member B10	GO:0001523;GO:0006081;GO:0007586;GO:0008202;GO:0016488;GO:0044597;GO:0044598;GO:0055114	GO:0001758;GO:0004033;GO:0045550;GO:0047718	GO:0005764;GO:0005829;GO:0070062	hsa00051;hsa00591;hsa00650;hsa01100	1.1.1.-
AKR1B15	7	0	5.12	0	0.51	0	0.36	0	0.19	0	0.15	0	9.00499	1	aldo-keto reductase family 1 member B15	GO:0006703;GO:0055114	GO:0004303	GO:0005759;GO:0005829	NA	NA
AKR1C1	4335.49	2746.27	4876.87	1417.72	375.87	264.75	408.61	132.9	138.08	97.42	166.58	47.81	2.21312	0.000362852	aldo-keto reductase family 1 member C1	GO:0001523;GO:0006805;GO:0007586;GO:0008206;GO:0015721;GO:0030299;GO:0030855;GO:0042448;GO:0042574;GO:0042632;GO:0044597;GO:0044598;GO:0046683;GO:0051260;GO:0055114;GO:0071395	GO:0004032;GO:0004033;GO:0005515;GO:0016655;GO:0018636;GO:0031406;GO:0032052;GO:0047006;GO:0047042;GO:0047086;GO:0047115;GO:0047718	GO:0005829;GO:0070062	hsa00140;hsa00980	1.1.1.213;1.3.1.20
AKR1C2	1185.06	469.03	1755.75	317.4	47.65	20.45	63.98	13.01	17.5	7.53	26.08	4.68	3.75116	6.86884e-05	aldo-keto reductase family 1 member C2	GO:0006693;GO:0007186;GO:0007586;GO:0008202;GO:0008284;GO:0030855;GO:0042448;GO:0044597;GO:0044598;GO:0051897;GO:0055114;GO:0071395;GO:0071799	GO:0004032;GO:0016655;GO:0018636;GO:0031406;GO:0032052;GO:0047086;GO:0047115	GO:0005737	hsa00140;hsa00980	1.1.1.213;1.3.1.20
AKR1C3	3836.44	905.7	5617.38	576.88	377.12	98.99	533.58	61.34	138.54	36.42	217.52	22.07	6.39964	3.04512e-08	aldo-keto reductase family 1 member C3	GO:0000060;GO:0001523;GO:0006693;GO:0007186;GO:0007584;GO:0008202;GO:0008284;GO:0008584;GO:0009267;GO:0010942;GO:0016488;GO:0019371;GO:0030216;GO:0034614;GO:0042448;GO:0042572;GO:0042574;GO:0044259;GO:0044597;GO:0044598;GO:0048385;GO:0051897;GO:0055114;GO:0061370;GO:0070293;GO:0071276;GO:0071277;GO:0071379;GO:0071384;GO:0071395;GO:0071799;GO:1900053;GO:2000224;GO:2000353;GO:2000379	GO:0001758;GO:0004032;GO:0004033;GO:0004745;GO:0016655;GO:0018636;GO:0035410;GO:0036130;GO:0036131;GO:0045550;GO:0045703;GO:0047017;GO:0047020;GO:0047023;GO:0047035;GO:0047045;GO:0047086;GO:0047115;GO:0047718;GO:0047787;GO:0052650	GO:0005622;GO:0005634;GO:0005737;GO:0005829;GO:0070062	hsa00140;hsa00590;hsa00980	1.1.1.188;1.1.1.213;1.3.1.20
AKR1C4	0	2	0	0	0	0.22	0	0	0	0.08	0	0	0.429919	1	aldo-keto reductase family 1 member C4	GO:0001523;GO:0006699;GO:0008202;GO:0008209;GO:0015721;GO:0044597;GO:0044598;GO:0055114;GO:0071395	GO:0001758;GO:0004033;GO:0009055;GO:0015125;GO:0016655;GO:0047023;GO:0047743	GO:0005737;GO:0005829;GO:0070062	hsa00120;hsa00140;hsa00980;hsa01100	1.1.1.213;1.1.1.225;1.1.1.50;1.3.1.20
AKR1C6P	0	0	0	0	0	0	0	0	0	0	0	0	NA	NA	aldo-keto reductase family 1 member C6, pseudogene	NA	NA	NA	NA	NA
AKR1C8P	0	1	0	1	0	0.06	0	0.06	0	0.02	0	0.02	0.428894	1	aldo-keto reductase family 1 member C8, pseudogene	GO:0055114	GO:0016491	GO:0005737	NA	NA
AKR1D1	3.97	0	2	2.96	0.18	0	0.09	0.14	0.07	0	0.04	0.05	1.65149	1	aldo-keto reductase family 1 member D1	GO:0006699;GO:0006707;GO:0007586;GO:0008207;GO:0008209;GO:0030573;GO:0055114	GO:0004033;GO:0005496;GO:0047787	GO:0005829;GO:0070062	hsa00120;hsa00140;hsa01100	1.3.1.3
AKR1E2	10	9	11	23	0.81	0.76	0.77	1.92	0.3	0.28	0.31	0.69	0.669753	0.657496	aldo-keto reductase family 1 member E2	GO:0055114	GO:0050571	GO:0005737;GO:0070062	NA	NA
AKR7A2	806	764	944	768	36.03	37.96	40.75	37.13	13.24	13.97	16.61	13.36	1.142	0.805103	aldo-keto reductase family 7 member A2	GO:0005975;GO:0006081;GO:0006805;GO:0044597;GO:0044598;GO:0055114	GO:0004032;GO:0004033;GO:0009055;GO:0019119	GO:0005739;GO:0005794;GO:0005829;GO:0070062	NA	NA
AKR7A2P1	0	0	0	1	0	0	0	0.1	0	0	0	0.04	0.599315	1	aldo-keto reductase family 7 member A2 pseudogene 1	NA	NA	NA	NA	NA
AKR7A3	3	5	0	6	0.29	0.54	0	0.63	0.11	0.2	0	0.23	0.351271	1	aldo-keto reductase family 7 member A3	GO:0006081;GO:0006805;GO:0055114	GO:0004033;GO:0009055	GO:0005829;GO:0070062	NA	NA
AKR7L	4	4	0	6	0.22	0.25	0	0.34	0.08	0.09	0	0.12	0.465385	1	aldo-keto reductase family 7 like (gene/pseudogene)	GO:0006805;GO:0055114	GO:0004033	GO:0005829;GO:0070062	NA	NA
AKT1	1963	3055	2080	3796	82.58	142.4	84.5	172.2	30.34	52.4	34.45	61.95	0.588891	7.21179e-05	AKT serine/threonine kinase 1	GO:0000060;GO:0001649;GO:0001893;GO:0001934;GO:0001938;GO:0005978;GO:0005979;GO:0006006;GO:0006412;GO:0006417;GO:0006464;GO:0006468;GO:0006469;GO:0006809;GO:0006924;GO:0006954;GO:0006974;GO:0006979;GO:0007165;GO:0007186;GO:0007281;GO:0007568;GO:0008283;GO:0008286;GO:0008637;GO:0009408;GO:0010507;GO:0010629;GO:0010748;GO:0010763;GO:0010765;GO:0010907;GO:0010951;GO:0010975;GO:0014066;GO:0015758;GO:…	GO:0004672;GO:0004674;GO:0004712;GO:0005080;GO:0005515;GO:0005524;GO:0005547;GO:0016301;GO:0019899;GO:0030235;GO:0032794;GO:0043325;GO:0051721;GO:0071889	GO:0005634;GO:0005654;GO:0005737;GO:0005739;GO:0005819;GO:0005829;GO:0005886;GO:0005911;GO:0015630;GO:0031982;GO:0036064;GO:0043234;GO:0098794	hsa04010;hsa04012;hsa04062;hsa04150;hsa04210;hsa04370;hsa04380;hsa04510;hsa04530;hsa04620;hsa04630;hsa04660;hsa04662;hsa04664;hsa04666;hsa04722;hsa04910;hsa04914;hsa04920;hsa04973;hsa05142;hsa05145;hsa05160;hsa05200;hsa05210;hsa05211;hsa05212;hsa05213;hsa05214;hsa05215;hsa05218;hsa05220;hsa05221;hsa05222;hsa05223	2.7.11.1
AKT1S1	1175	1030	1016	999	65.57	67.67	55.13	63.29	24.09	24.9	22.48	22.77	1.07423	1	AKT1 substrate 1	GO:0006469;GO:0032007;GO:0043523;GO:0045792;GO:0048011;GO:1900034	GO:0005515	GO:0005654;GO:0005737;GO:0005829;GO:0031931	NA	NA
AKT2	1744	1633	1641	1969	38.25	39.76	34.72	46.61	14.05	14.63	14.16	16.77	0.93585	0.921797	AKT serine/threonine kinase 2	GO:0001934;GO:0005978;GO:0006006;GO:0006417;GO:0006464;GO:0006915;GO:0007165;GO:0008286;GO:0008643;GO:0010748;GO:0010907;GO:0018105;GO:0030334;GO:0030335;GO:0031340;GO:0032000;GO:0032287;GO:0032869;GO:0035556;GO:0045444;GO:0045725;GO:0046326;GO:0060644;GO:0065002;GO:0071156;GO:0072659;GO:0090314;GO:0090630;GO:2000147;GO:2001275	GO:0004674;GO:0005515;GO:0005524	GO:0005634;GO:0005654;GO:0005769;GO:0005829;GO:0005886;GO:0005938;GO:0032587	hsa04010;hsa04012;hsa04062;hsa04150;hsa04210;hsa04370;hsa04380;hsa04510;hsa04530;hsa04620;hsa04630;hsa04660;hsa04662;hsa04664;hsa04666;hsa04722;hsa04910;hsa04914;hsa04920;hsa04973;hsa05142;hsa05145;hsa05160;hsa05200;hsa05210;hsa05211;hsa05212;hsa05213;hsa05214;hsa05215;hsa05218;hsa05220;hsa05221;hsa05222;hsa05223	2.7.11.1
AKT3	1676.23	2540.38	1970.96	2574.73	30.34	54.76	35.82	57.71	11.15	20.15	14.6	20.76	0.71304	6.46911e-05	AKT serine/threonine kinase 3	GO:0000002;GO:0006468;GO:0007165;GO:0018105;GO:0035556	GO:0004672;GO:0004674;GO:0005515;GO:0005524	GO:0005622;GO:0005654;GO:0005737;GO:0005794;GO:0005886	hsa04010;hsa04012;hsa04062;hsa04150;hsa04210;hsa04370;hsa04380;hsa04510;hsa04530;hsa04620;hsa04630;hsa04660;hsa04662;hsa04664;hsa04666;hsa04722;hsa04910;hsa04914;hsa04920;hsa04973;hsa05142;hsa05145;hsa05160;hsa05200;hsa05210;hsa05211;hsa05212;hsa05213;hsa05214;hsa05215;hsa05218;hsa05220;hsa05221;hsa05222;hsa05223	2.7.11.1
AKTIP	591.82	465.05	652.34	605.98	27.95	24.42	29.73	30.93	10.27	8.99	12.12	11.13	1.15946	0.813599	AKT interacting protein	GO:0001934;GO:0006915;GO:0007032;GO:0007040;GO:0008333;GO:0015031;GO:0016567;GO:0032092;GO:0045022	GO:0005515;GO:0031625;GO:0061630	GO:0005730;GO:0005737;GO:0005794;GO:0005829;GO:0005886;GO:0030897;GO:0070695	NA	NA
ALAD	1900	820	2147	763	69.24	33.18	75.74	30.08	25.44	12.21	30.88	10.82	2.55358	0	aminolevulinate dehydratase	GO:0001666;GO:0006782;GO:0006783;GO:0006979;GO:0009635;GO:0010039;GO:0010043;GO:0010044;GO:0010212;GO:0010266;GO:0010269;GO:0014823;GO:0032025;GO:0032496;GO:0033197;GO:0042493;GO:0043200;GO:0045471;GO:0046685;GO:0046686;GO:0046689;GO:0051260;GO:0051384;GO:0051597;GO:0070541;GO:0070542;GO:0071284;GO:0071353	GO:0003824;GO:0004655;GO:0008270;GO:0032791;GO:0042802	GO:0005615;GO:0005634;GO:0005829;GO:0070062	hsa00860;hsa01100	4.2.1.24
ALAS1	812	940	558	749	41.86	53.65	27.64	41.5	15.38	19.74	11.27	14.93	0.80439	0.7489	5'-aminolevulinate synthase 1	GO:0006782;GO:0006783;GO:0007005	GO:0003870;GO:0005515;GO:0030170	GO:0005654;GO:0005737;GO:0005739;GO:0005759	hsa00260;hsa00860;hsa01100	2.3.1.37
ALAS2	0	0	1	0	0	0	0.06	0	0	0	0.02	0	1.68627	1	5'-aminolevulinate synthase 2	GO:0001666;GO:0006782;GO:0006783;GO:0006879;GO:0030218;GO:0032364;GO:0042541	GO:0003870;GO:0005515;GO:0016594;GO:0030170;GO:0050662	GO:0005739;GO:0005743;GO:0005759	hsa00260;hsa00860;hsa01100	2.3.1.37
ALB	2	0	1	1	0.1	0	0.05	0.06	0.04	0	0.02	0.02	1.77967	1	albumin	GO:0001895;GO:0002576;GO:0006810;GO:0006898;GO:0009267;GO:0015721;GO:0019836;GO:0042157;GO:0043066;GO:0043069;GO:0043252;GO:0051659;GO:0098869	GO:0003677;GO:0005504;GO:0005507;GO:0005515;GO:0008144;GO:0015643;GO:0016209;GO:0019825;GO:0030170;GO:0042802;GO:0051087	GO:0005576;GO:0005615;GO:0005634;GO:0005783;GO:0005794;GO:0031093;GO:0043209;GO:0043234;GO:0070062;GO:0072562	NA	NA
ALCAM	6871	11474	7851	13533	162.35	302.34	179.29	346.5	59.64	111.25	73.09	124.66	0.588217	3.94795e-06	activated leukocyte cell adhesion molecule	GO:0002250;GO:0007155;GO:0007157;GO:0007165;GO:0008045;GO:0031290;GO:0048846;GO:1990138	GO:0005102;GO:0005515	GO:0001772;GO:0005887;GO:0005925;GO:0009897;GO:0030424;GO:0030425;GO:0031226;GO:0042101;GO:0043025;GO:0070062	hsa04514	NA
ALDH16A1	284	242	208	384	10.75	10.11	7.64	15.6	3.95	3.72	3.11	5.61	0.77948	0.769296	aldehyde dehydrogenase 16 family member A1	GO:0055114	GO:0019145;GO:0047105	GO:0016020;GO:0070062	NA	NA
ALDH18A1	1725	2446	2048	2059	58	91.4	66.49	74.87	21.31	33.63	27.11	26.94	0.837948	0.784863	aldehyde dehydrogenase 18 family member A1	GO:0006536;GO:0006561;GO:0006592;GO:0008652;GO:0016310;GO:0019240;GO:0055114;GO:0055129	GO:0004349;GO:0004350;GO:0005524;GO:0017084;GO:0042802;GO:0044822	GO:0005737;GO:0005739;GO:0005743	hsa00330;hsa01100	1.2.1.41;2.7.2.11
ALDH1A1	44	18	14	4	2.18	0.99	0.67	0.21	0.8	0.36	0.27	0.08	2.48832	0.334958	aldehyde dehydrogenase 1 family member A1	GO:0006069;GO:0006081;GO:0042572;GO:0043547;GO:0061624	GO:0001758;GO:0004029;GO:0005096;GO:0005497;GO:0018479	GO:0005737;GO:0005829;GO:0070062	hsa00830;hsa01100	1.2.1.36
ALDH1A2	14	9	12	5	0.47	0.32	0.37	0.18	0.17	0.12	0.15	0.06	1.76702	1	aldehyde dehydrogenase 1 family member A2	GO:0001568;GO:0001822;GO:0001889;GO:0001936;GO:0002138;GO:0003007;GO:0006776;GO:0007494;GO:0008284;GO:0008285;GO:0009855;GO:0009952;GO:0009954;GO:0010628;GO:0014032;GO:0016331;GO:0021915;GO:0021983;GO:0030182;GO:0030324;GO:0030902;GO:0031016;GO:0031076;GO:0032355;GO:0033189;GO:0034097;GO:0035115;GO:0035799;GO:0042572;GO:0042573;GO:0042574;GO:0042904;GO:0043065;GO:0048384;GO:0048566;GO:0048738;GO:…	GO:0001758;GO:0004028;GO:0004029;GO:0016918	GO:0005737;GO:0005829;GO:0048471	hsa00830;hsa01100	1.2.1.36
ALDH1A3	464	3553	839	5915	15	127.65	26.13	206.56	5.51	46.97	10.65	74.31	0.13856	8.1235e-07	aldehyde dehydrogenase 1 family member A3	GO:0002072;GO:0002138;GO:0007626;GO:0021768;GO:0042472;GO:0042572;GO:0042573;GO:0042574;GO:0043065;GO:0048048;GO:0050885;GO:0055114;GO:0060013;GO:0060166;GO:0060324	GO:0001758;GO:0004029;GO:0004030;GO:0042803;GO:0070324;GO:0070403	GO:0005737;GO:0005829;GO:0070062	hsa00010;hsa00340;hsa00350;hsa00360;hsa00980;hsa00982;hsa01100	1.2.1.5
ALDH1B1	2547.38	4021.33	3614.01	1612.96	96.82	169.86	132.63	66.3	35.57	62.5	54.07	23.85	1.0988	0.964998	aldehyde dehydrogenase 1 family member B1	GO:0005975;GO:0006068;GO:0006069	GO:0004029	GO:0005654;GO:0005739;GO:0005759;GO:0043231	hsa00010;hsa00040;hsa00053;hsa00071;hsa00280;hsa00310;hsa00330;hsa00340;hsa00380;hsa00410;hsa00561;hsa00620;hsa00640;hsa01100	1.2.1.3
ALDH1L1	6	0	3	5	0.23	0	0.11	0.21	0.09	0	0.05	0.08	1.59077	0.861419	aldehyde dehydrogenase 1 family member L1	GO:0006730;GO:0009058;GO:0009258;GO:0046655;GO:0055114	GO:0003824;GO:0004029;GO:0016155;GO:0016742;GO:0019145;GO:0047105	GO:0005737;GO:0005739;GO:0005829;GO:0070062	hsa00670	1.5.1.6
ALDH1L1-AS1	0	0	0	0	0	0	0	0	0	0	0	0	NA	NA	ALDH1L1 antisense RNA 1	NA	NA	NA	NA	NA
ALDH1L1-AS2	0	0	0	0	0	0	0	0	0	0	0	0	NA	NA	ALDH1L1 antisense RNA 2	NA	NA	NA	NA	NA
ALDH1L2	6048	3778	7653	5190.25	92.54	64.22	113.02	85.88	33.99	23.63	46.07	30.9	1.52839	0.507296	aldehyde dehydrogenase 1 family member L2	GO:0006730;GO:0009058;GO:0009258;GO:0046655;GO:0055114	GO:0004029;GO:0016155;GO:0016742;GO:0019145;GO:0047105	GO:0005739;GO:0005759;GO:0070062	hsa00670	1.5.1.6
ALDH2	131	348	133	75	7.54	22.16	7.35	4.64	2.77	8.15	3	1.67	0.625555	0.801633	aldehyde dehydrogenase 2 family (mitochondrial)	GO:0005975;GO:0006066;GO:0006068;GO:0006069	GO:0004029;GO:0004030;GO:0009055	GO:0005759;GO:0070062	hsa00010;hsa00040;hsa00053;hsa00071;hsa00280;hsa00310;hsa00330;hsa00340;hsa00380;hsa00410;hsa00561;hsa00620;hsa00640;hsa01100	1.2.1.3
ALDH3A1	0	0	2	2	0	0	0.13	0.14	0	0	0.05	0.05	1.01514	0.988222	aldehyde dehydrogenase 3 family member A1	GO:0001666;GO:0006081;GO:0006805;GO:0007568;GO:0007584;GO:0008284;GO:0042493;GO:0051384;GO:0051591;GO:0055114	GO:0004028;GO:0004029;GO:0004030;GO:0008106;GO:0018479	GO:0005615;GO:0005654;GO:0005737;GO:0005783;GO:0005829;GO:0005886;GO:0016021;GO:0043231	hsa00010;hsa00340;hsa00350;hsa00360;hsa00980;hsa00982;hsa01100	1.2.1.5
ALDH3A2	1057	1281	1695	1361	33.1	44.53	51.12	45.98	12.16	16.39	20.84	16.54	1.04668	0.941541	aldehyde dehydrogenase 3 family member A2	GO:0001561;GO:0006081;GO:0007417;GO:0007422;GO:0008544;GO:0030148;GO:0033306;GO:0055114	GO:0004028;GO:0004029;GO:0004030;GO:0046577	GO:0005743;GO:0005778;GO:0005789;GO:0016021;GO:0043231;GO:0070062	hsa00010;hsa00040;hsa00053;hsa00071;hsa00280;hsa00310;hsa00330;hsa00340;hsa00380;hsa00410;hsa00561;hsa00620;hsa00640;hsa01100	1.2.1.3
ALDH3B1	896.38	966.61	839.13	819.19	37.55	44.72	33.64	37.05	13.79	16.46	13.71	13.33	0.968426	0.940276	aldehyde dehydrogenase 3 family member B1	GO:0006066;GO:0006068;GO:0006629;GO:0030148;GO:0034599;GO:0046185;GO:0055114	GO:0004028;GO:0004029;GO:0004030;GO:0005515	GO:0005737;GO:0005829;GO:0005886;GO:0031982;GO:0070062	hsa00010;hsa00340;hsa00350;hsa00360;hsa00980;hsa00982;hsa01100	1.2.1.5
ALDH3B2	38.21	23.56	24.26	30.75	1.8	1.23	1.1	1.56	0.66	0.45	0.45	0.56	1.13411	1	aldehyde dehydrogenase 3 family member B2	GO:0006066;GO:0006068;GO:0006629;GO:0030148;GO:0055114	GO:0004028;GO:0004029;GO:0004030	GO:0005811	hsa00010;hsa00340;hsa00350;hsa00360;hsa00980;hsa00982;hsa01100	1.2.1.5
ALDH4A1	420	1325	419	1027	14.56	51.11	13.99	38.37	5.35	18.8	5.7	13.8	0.356313	4.34541e-13	aldehyde dehydrogenase 4 family member A1	GO:0006537;GO:0006560;GO:0006561;GO:0006562;GO:0010133;GO:0019470;GO:0055114	GO:0003842;GO:0004029;GO:0009055	GO:0005759	hsa00250;hsa00330;hsa01100	1.5.1.12
ALDH5A1	21.39	114.99	17.81	44.48	0.48	2.87	0.39	1.08	0.18	1.06	0.16	0.39	0.25189	0.0665431	aldehyde dehydrogenase 5 family member A1	GO:0006006;GO:0006083;GO:0006105;GO:0006536;GO:0006541;GO:0006650;GO:0006678;GO:0006681;GO:0006749;GO:0007417;GO:0009450;GO:0009791;GO:0022904;GO:0042135;GO:0046459;GO:0051289	GO:0004029;GO:0004777;GO:0009013;GO:0042803	GO:0005739;GO:0005759	hsa00250;hsa00650;hsa01100	1.2.1.24
ALDH6A1	700.94	469.24	631.9	397.95	17.34	12.89	15.07	10.63	6.37	4.74	6.14	3.83	1.52964	1.11022e-16	aldehyde dehydrogenase 6 family member A1	GO:0006210;GO:0006573;GO:0006574;GO:0009083;GO:0019859;GO:0050873;GO:0055114	GO:0000062;GO:0004029;GO:0004491;GO:0018478;GO:0044822	GO:0005654;GO:0005739;GO:0005759;GO:0070062	hsa00280;hsa00562;hsa00640;hsa01100	1.2.1.27
ALDH7A1	1166	1130	1294	1180	27.36	29.46	29.31	29.94	10.05	10.84	11.95	10.77	1.0637	0.915924	aldehyde dehydrogenase 7 family member A1	GO:0006081;GO:0006554;GO:0007605;GO:0019285;GO:0042426;GO:0055114	GO:0004029;GO:0004043;GO:0008802	GO:0005634;GO:0005737;GO:0005739;GO:0005759;GO:0005829;GO:0070062	hsa00010;hsa00053;hsa00071;hsa00260;hsa00280;hsa00300;hsa00310;hsa00330;hsa00340;hsa00380;hsa00410;hsa00561;hsa00620;hsa00640;hsa01100	1.2.1.3;1.2.1.31;1.2.1.8
ALDH8A1	9	4	1	2	0.44	0.22	0.05	0.11	0.16	0.08	0.02	0.04	1.4954	0.593726	aldehyde dehydrogenase 8 family member A1	GO:0042573;GO:0042574;GO:0042904;GO:0055114	GO:0001758;GO:0004029	GO:0005622;GO:0005829;GO:0070062	NA	NA
ALDH9A1	1938	1673	2541	1784	90.86	87.18	115.05	90.45	33.38	32.08	46.9	32.54	1.29758	0.768727	aldehyde dehydrogenase 9 family member A1	GO:0006081;GO:0042136;GO:0042445;GO:0045329;GO:0055114	GO:0004028;GO:0004029;GO:0019145;GO:0033737;GO:0047105	GO:0005737;GO:0005829;GO:0070062	hsa00010;hsa00053;hsa00071;hsa00280;hsa00310;hsa00330;hsa00340;hsa00380;hsa00410;hsa00561;hsa00620;hsa00640;hsa01100	1.2.1.3;1.2.1.47
ALDOA	9957	19676	8925	18095	741.25	1635.46	643.76	1462.32	272.31	601.77	262.44	526.09	0.49771	0	aldolase, fructose-bisphosphate A	GO:0002576;GO:0006000;GO:0006094;GO:0006096;GO:0006754;GO:0006941;GO:0007015;GO:0008360;GO:0030388;GO:0046716;GO:0051289;GO:0061621;GO:0098609	GO:0003779;GO:0004332;GO:0008092;GO:0015631;GO:0042802;GO:0044822;GO:0070061;GO:0098641	GO:0005576;GO:0005615;GO:0005634;GO:0005829;GO:0005913;GO:0015629;GO:0016020;GO:0031093;GO:0031430;GO:0031674;GO:0070062	hsa00010;hsa00030;hsa00051;hsa01100	4.1.2.13
ALDOB	0	2	3	1	0	0.11	0.14	0.05	0	0.04	0.06	0.02	1.02144	1	aldolase, fructose-bisphosphate B	GO:0006000;GO:0006094;GO:0006096;GO:0006116;GO:0030388;GO:0032781;GO:0061621;GO:0061624;GO:0070072	GO:0004332;GO:0005515;GO:0008092;GO:0042802;GO:0051117;GO:0061609;GO:0070061	GO:0005815;GO:0005829;GO:0034451;GO:0070062	hsa00010;hsa00030;hsa00051;hsa01100	4.1.2.13
ALDOC	41	24	19	32	2.95	1.92	1.32	2.49	1.08	0.71	0.54	0.89	1.05322	0.818953	aldolase, fructose-bisphosphate C	GO:0006000;GO:0006094;GO:0030388;GO:0030855;GO:0061621	GO:0004332;GO:0005515;GO:0008092	GO:0005739;GO:0005829;GO:0005856;GO:0070062	hsa00010;hsa00030;hsa00051;hsa01100	4.1.2.13
ALG1	725.35	612.92	536.76	618.16	21.42	20.11	15.3	19.74	7.87	7.4	6.24	7.1	1.01718	0.923595	ALG1, chitobiosyldiphosphodolichol beta-mannosyltransferase	GO:0006486;GO:0006488;GO:0009103;GO:0097502	GO:0000030;GO:0004578	GO:0005783;GO:0005789;GO:0016020;GO:0016021	hsa00510;hsa01100	2.4.1.142
ALG10	64.51	58.51	64.79	119.06	2.41	2.43	2.33	4.8	0.88	0.89	0.95	1.73	0.727464	0.678949	ALG10, alpha-1,2-glucosyltransferase	GO:0006486;GO:0006488	GO:0004583	GO:0005789;GO:0016021	hsa00510;hsa01100	2.4.1.-
ALG10B	308.49	177.49	234.21	249.94	3.7	2.25	2.9	3.54	1.36	0.83	1.18	1.27	1.25853	0.635039	ALG10B, alpha-1,2-glucosyltransferase	GO:0006486;GO:0006488	GO:0004583	GO:0005789;GO:0005886;GO:0016021	hsa00510;hsa01100	2.4.1.-
ALG11	191.63	421.13	245.44	322.77	8.83	21.78	11	16.12	3.25	8.01	4.49	5.8	0.589487	0.0060766	ALG11, alpha-1,2-mannosyltransferase	GO:0097502	GO:0004377	GO:0005789;GO:0016020;GO:0016021	hsa00510;hsa01100	2.4.1.-
ALG12	472	301	409	318	23.34	16.55	19.53	17.01	8.58	6.09	7.96	6.12	1.41473	0.999999	ALG12, alpha-1,6-mannosyltransferase	GO:0006457;GO:0006487;GO:0006488;GO:0097502	GO:0000009;GO:0000030;GO:0052917	GO:0005783;GO:0005789;GO:0016020;GO:0016021	hsa00510;hsa01100	2.4.1.130
ALG13	576	524	533	497	17.42	18.43	16.07	16.88	6.4	6.78	6.55	6.07	1.08176	1	ALG13, UDP-N-acetylglucosaminyltransferase subunit	GO:0006488;GO:0006508	GO:0004577;GO:0036459;GO:0044822	GO:0005789	hsa00510;hsa01100	2.4.1.141
ALG14	152	164	207	170	17.43	20.92	22.93	21.08	6.4	7.7	9.35	7.58	1.07696	0.868325	ALG14, UDP-N-acetylglucosaminyltransferase subunit	GO:0006488	GO:0004577	GO:0005789;GO:0016021;GO:0031965	hsa00510;hsa01100	2.4.1.141
ALG1L	0	0	3	0.79	0	0	0.44	0.13	0	0	0.18	0.05	2.00161	0.632874	ALG1, chitobiosyldiphosphodolichol beta-mannosyltransferase like	GO:0006486;GO:0097502	GO:0000030	GO:0005783	NA	NA
ALG1L2	0	0	0	1.36	0	0	0	0.19	0	0	0	0.07	0.523764	1	ALG1, chitobiosyldiphosphodolichol beta-mannosyltransferase like 2	GO:0006486;GO:0097502	GO:0000030	GO:0005783	NA	NA
ALG1L9P	15.13	21.99	5.24	13	1.31	2.01	0.45	1.08	0.48	0.74	0.18	0.39	0.589332	0.624457	asparagine-linked glycosylation 1-like 9, pseudogene	NA	NA	NA	NA	NA
ALG2	932	838	882	694	38.39	38.1	34.9	30.77	14.1	14.02	14.23	11.07	1.17998	0.249545	ALG2, alpha-1,3/1,6-mannosyltransferase	GO:0006488;GO:0033577;GO:0051592;GO:0097502	GO:0000033;GO:0004378;GO:0005515;GO:0046982;GO:0047485;GO:0048306	GO:0005634;GO:0005737;GO:0005789;GO:0016020;GO:0016021;GO:0048471	hsa00510;hsa01100	2.4.1.-;2.4.1.132
ALG3	404	557	393	546	31.55	48.04	29.69	45.97	11.59	17.68	12.1	16.54	0.720645	0.999984	ALG3, alpha-1,3- mannosyltransferase	GO:0006486;GO:0006488;GO:0097502	GO:0000033;GO:0052925	GO:0005789;GO:0016021	hsa00510;hsa01100	2.4.1.130
ALG5	655	350	540	431	64.95	38.6	51.76	46.21	23.86	14.2	21.1	16.63	1.51925	1.9124e-05	ALG5, dolichyl-phosphate beta-glucosyltransferase	GO:0006486;GO:0006487;GO:0006506;GO:0007368;GO:0018279;GO:0019348;GO:0035269	GO:0004169;GO:0004576;GO:0004581;GO:0004582	GO:0005789;GO:0016020;GO:0016021	hsa00510;hsa01100	2.4.1.117
ALG6	225	181	198	217	7.77	6.95	6.61	8.11	2.86	2.56	2.69	2.92	1.05697	1	ALG6, alpha-1,3-glucosyltransferase	GO:0006487;GO:0006488;GO:0006490	GO:0004583;GO:0042281;GO:0046527	GO:0005789;GO:0016020;GO:0016021	hsa00510;hsa01100	2.4.1.-
ALG8	461	634	474	692	32.6	49.97	32.5	53.02	11.98	18.39	13.25	19.07	0.703706	2.53752e-10	ALG8, alpha-1,3-glucosyltransferase	GO:0006487;GO:0006488;GO:0006490;GO:0097502	GO:0000033;GO:0004583;GO:0042281	GO:0005789;GO:0016021	hsa00510;hsa01100	2.4.1.-
ALG9	507.1	614	446	668	9.42	12.73	7.95	13.43	3.46	4.68	3.24	4.83	0.73996	0.999991	ALG9, alpha-1,2-mannosyltransferase	GO:0006486;GO:0006488;GO:0097502	GO:0000026;GO:0000030;GO:0052918;GO:0052926	GO:0005783;GO:0005789;GO:0016020;GO:0016021	hsa00510;hsa01100	2.4.1.-
ALK	46	3	7	0	0.85	0.06	0.12	0	0.31	0.02	0.05	0	11.8159	0.058779	anaplastic lymphoma receptor tyrosine kinase	GO:0000187;GO:0007165;GO:0007169;GO:0008283;GO:0016310;GO:0018108;GO:0038061;GO:0042981;GO:0046777;GO:0048666;GO:0051092	GO:0004704;GO:0004713;GO:0004714;GO:0005515;GO:0005524	GO:0005622;GO:0005887;GO:0043234;GO:0070062	NA	NA
ALKBH1	163	155	122	167	7.38	7.8	5.34	8.18	2.71	2.87	2.18	2.94	0.878795	1	alkB homolog 1, histone H2A dioxygenase	GO:0001701;GO:0001764;GO:0001890;GO:0006281;GO:0006307;GO:0010468;GO:0031175;GO:0042245;GO:0043524;GO:0048589;GO:0050918;GO:0070989;GO:0080111	GO:0003906;GO:0008198;GO:0042056;GO:0070579	GO:0005719;GO:0005739	NA	NA
ALKBH2	242	136	257	133	26.68	16.19	27.06	15.72	9.8	5.96	11.03	5.65	1.84709	0.818753	alkB homolog 2, alpha-ketoglutarate dependent dioxygenase	GO:0006307;GO:0035511;GO:0070989;GO:0080111	GO:0008198;GO:0043734;GO:0051747	GO:0005634;GO:0005654;GO:0015630	NA	NA
ALKBH3	361	283	325	305	27.36	23.85	23.8	25	10.05	8.77	9.7	8.99	1.16078	1	alkB homolog 3, alpha-ketoglutaratedependent dioxygenase	GO:0006281;GO:0006307;GO:0008283;GO:0035552;GO:0035553	GO:0005515;GO:0008198;GO:0031418;GO:0043734;GO:1990930	GO:0005634;GO:0005654;GO:0005737;GO:0005739	NA	NA
ALKBH3-AS1	2	3	0	0	0.12	0.2	0	0	0.05	0.08	0	0	0.763871	0.73077	ALKBH3 antisense RNA 1	NA	NA	NA	NA	NA
ALKBH4	158.63	106.96	165.22	135.85	8.8	6.6	8.86	8.15	3.23	2.43	3.61	2.93	1.32828	0.560515	alkB homolog 4, lysine demethylase	GO:0006351;GO:0006355;GO:0006482;GO:0031032;GO:0036090;GO:0055114	GO:0003779;GO:0005515;GO:0016706;GO:0032451;GO:0046872	GO:0005634;GO:0005737;GO:0030496;GO:0070938	NA	NA
ALKBH5	1073	1452	1084	1601	36.39	54.73	35.5	58.73	13.37	20.14	14.47	21.13	0.704679	2.78529e-10	alkB homolog 5, RNA demethylase	GO:0001666;GO:0006397;GO:0006406;GO:0007283;GO:0030154;GO:0035553	GO:0016706;GO:0035515;GO:0044822;GO:0046872	GO:0005634;GO:0016607	NA	NA
ALKBH6	66	117	66	109	8.29	16.11	7.99	14.51	3.05	5.93	3.26	5.22	0.585292	1	alkB homolog 6	GO:0055114	GO:0005515;GO:0008198;GO:0051213	GO:0005634;GO:0005737	NA	NA
ALKBH7	356	198	381	222	32.03	19.81	33.13	21.6	11.77	7.29	13.51	7.77	1.74879	4.61298e-13	alkB homolog 7	GO:0006631;GO:0006974;GO:0010883;GO:0055114;GO:1902445	GO:0046872;GO:0051213	GO:0005759	NA	NA
ALKBH8	264	251	297	245	7.54	7.98	8.19	7.6	2.77	2.94	3.34	2.73	1.1298	0.916634	alkB homolog 8, tRNA methyltransferase	GO:0002098;GO:0006974;GO:0030488;GO:0055114	GO:0000049;GO:0000166;GO:0005506;GO:0005515;GO:0008198;GO:0008270;GO:0016300;GO:0016706	GO:0005634;GO:0005654;GO:0005829;GO:0015630	NA	NA
ALLC	0	0	0	0	0	0	0	0	0	0	0	0	NA	NA	allantoicase	GO:0000256	GO:0004037	NA	hsa00230;hsa01100	3.5.3.4
ALMS1	548	632	515	877	4.88	6.25	4.42	8.44	1.79	2.3	1.8	3.04	0.701572	0.290236	ALMS1, centrosome and basal body associated protein	GO:0000086;GO:0016197;GO:0042384;GO:0051492	GO:0003674;GO:0051393	GO:0000922;GO:0005634;GO:0005737;GO:0005813;GO:0005814;GO:0005829;GO:0031514	NA	NA
ALMS1-IT1	1	5	2	4	0.07	0.37	0.13	0.29	0.02	0.14	0.05	0.1	0.43125	1	ALMS1 intronic transcript 1	NA	NA	NA	NA	NA
ALMS1P1	1	0	0	0	0.07	0	0	0	0.03	0	0	0	1.64161	1	ALMS1, centrosome and basal body associated protein pseudogene 1	NA	NA	NA	NA	NA
ALOX12	11	9	8	4	0.55	0.5	0.38	0.22	0.2	0.18	0.16	0.08	1.40519	1	arachidonate 12-lipoxygenase, 12S type	GO:0006928;GO:0007568;GO:0008284;GO:0010595;GO:0010628;GO:0010656;GO:0019369;GO:0019372;GO:0019395;GO:0030307;GO:0030335;GO:0042554;GO:0043066;GO:0043280;GO:0043651;GO:0045603;GO:0045766;GO:0045785;GO:0045909;GO:0048661;GO:0051121;GO:0051122;GO:0051901;GO:0061436;GO:0071396;GO:0072593;GO:0090331;GO:1901751;GO:2001300;GO:2001303;GO:2001306	GO:0004052;GO:0005506;GO:0005515;GO:0016165;GO:0016702;GO:0047977;GO:0051120	GO:0005737;GO:0005829;GO:0016020;GO:0042383;GO:0070062	hsa00590;hsa01100	1.13.11.31
ALOX12-AS1	28	12	29	8	5.41	2.58	5.43	1.67	1.99	0.95	2.21	0.6	2.71708	1	ALOX12 antisense RNA 1	NA	NA	NA	NA	NA
ALOX12B	0	0	0	1	0	0	0	0.05	0	0	0	0.02	0.599315	1	arachidonate 12-lipoxygenase, 12R type	GO:0006497;GO:0006665;GO:0010628;GO:0019369;GO:0019372;GO:0043410;GO:0043651;GO:0046513;GO:0051122;GO:0055114;GO:0061436;GO:0070257	GO:0004052;GO:0005506;GO:0016702;GO:1990136	GO:0005829	hsa00590;hsa01100	1.13.11.-
ALOX12P2	2	5	0	2	0.11	0.27	0	0.11	0.04	0.1	0	0.04	0.403955	1	arachidonate 12-lipoxygenase pseudogene 2	NA	NA	NA	NA	NA
ALOX15	0	0	0	0	0	0	0	0	0	0	0	0	NA	NA	arachidonate 15-lipoxygenase	GO:0001503;GO:0002820;GO:0006646;GO:0006691;GO:0006954;GO:0010811;GO:0019369;GO:0019372;GO:0030282;GO:0030838;GO:0034116;GO:0034976;GO:0035358;GO:0035963;GO:0042060;GO:0043277;GO:0051122;GO:0055114;GO:0070374;GO:0071277;GO:1901074;GO:2001303	GO:0004052;GO:0005506;GO:0005515;GO:0005546;GO:0047977;GO:0050473;GO:0051120;GO:0097260	GO:0005811;GO:0005829;GO:0005886;GO:0016020;GO:0031234	hsa00590;hsa00591;hsa01100	1.13.11.33
ALOX15B	563	0	252	0	24.58	0	10.6	0	9.03	0	4.32	0	535.169	0	arachidonate 15-lipoxygenase, type B	GO:0006629;GO:0006915;GO:0008285;GO:0010744;GO:0019369;GO:0019372;GO:0030336;GO:0030850;GO:0030856;GO:0035360;GO:0043651;GO:0045618;GO:0045786;GO:0045926;GO:0051122;GO:0055114;GO:0090197	GO:0005506;GO:0005509;GO:0008289;GO:0016165;GO:0036403;GO:0050473	GO:0005622;GO:0005634;GO:0005737;GO:0005829;GO:0005856;GO:0005886;GO:0016020;GO:0019898;GO:0070062	hsa00590;hsa01100	1.13.11.-;1.13.11.33
ALOX15P1	0	0	0	0	0	0	0	0	0	0	0	0	NA	NA	arachidonate 15-lipoxygenase pseudogene 1	NA	NA	NA	NA	NA
ALOX5	19	1	1	0	0.93	0.05	0.05	0	0.34	0.02	0.02	0	8.34448	0.0622448	arachidonate 5-lipoxygenase	GO:0002540;GO:0006691;GO:0019370;GO:0019372;GO:0055114;GO:2001300	GO:0004051;GO:0005506;GO:0005515	GO:0005615;GO:0005635;GO:0005641;GO:0005829;GO:0016363;GO:0031965	hsa00590;hsa01100;hsa05145	1.13.11.34
ALOX5AP	19	5	19	0	2.57	0.75	2.48	0	0.94	0.28	1.01	0	6.07868	1	arachidonate 5-lipoxygenase activating protein	GO:0006691;GO:0019370;GO:0019372;GO:0043085;GO:0070207;GO:0071277;GO:2001300	GO:0005515;GO:0008047;GO:0047485;GO:0050544	GO:0005635;GO:0005783;GO:0005789;GO:0016020;GO:0016021;GO:0031965	NA	NA
ALOXE3	0	7	5	4	0	0.28	0.17	0.16	0	0.1	0.07	0.06	0.532911	0.893788	arachidonate lipoxygenase 3	GO:0006665;GO:0019233;GO:0019369;GO:0019372;GO:0035357;GO:0043651;GO:0045444;GO:0046513;GO:0051122;GO:0055114;GO:0061436	GO:0005506;GO:0016702;GO:0016829;GO:0051120	GO:0005737	NA	NA
ALPI	0	0	0	0	0	0	0	0	0	0	0	0	NA	NA	alkaline phosphatase, intestinal	GO:0016311	GO:0000287;GO:0002020;GO:0004035;GO:0008270	GO:0005886;GO:0016021;GO:0031225	hsa00790;hsa01100	3.1.3.1
ALPK1	778	262	614	299	16.76	6.27	12.82	6.93	6.16	2.31	5.23	2.49	2.46001	0	alpha kinase 1	GO:0006468	GO:0004674;GO:0005524	GO:0005737	NA	NA
ALPK2	1953	8967	2032	7097	30.86	157.45	31	121.3	11.34	57.93	12.64	43.64	0.247737	0	alpha kinase 2	GO:0006468	GO:0004674;GO:0005524	GO:0005654;GO:0005737	NA	NA
ALPK3	31	53	8	10	0.33	0.62	0.08	0.11	0.12	0.23	0.03	0.04	0.615997	0.628009	alpha kinase 3	GO:0006468;GO:0007507	GO:0004674;GO:0005524	GO:0005634	NA	NA
ALPL	3885	1113	4627	665	175.47	56.1	202.14	32.54	64.46	20.64	82.4	11.71	4.78994	0	alkaline phosphatase, liver/bone/kidney	GO:0001501;GO:0001649;GO:0001958;GO:0003006;GO:0016311;GO:0032496;GO:0033280;GO:0046677;GO:0051384;GO:0071407;GO:0071529	GO:0004035;GO:0005515;GO:0016462;GO:0046872	GO:0005578;GO:0005615;GO:0005886;GO:0016020;GO:0016021;GO:0031225;GO:0065010;GO:0070062	hsa00790;hsa01100	3.1.3.1
ALPP	0	0	0	0	0	0	0	0	0	0	0	0	NA	NA	alkaline phosphatase, placental	GO:0016311	GO:0000287;GO:0004035;GO:0005515;GO:0008270	GO:0005886;GO:0009986;GO:0016021;GO:0031225	hsa00790;hsa01100	3.1.3.1
ALPPL2	0	0	0	0	0	0	0	0	0	0	0	0	NA	NA	alkaline phosphatase, placental like 2	GO:0016311	GO:0004035;GO:0046872	GO:0005886;GO:0031225	hsa00790;hsa01100	3.1.3.1
ALS2	1002	1289	874	1286	17.81	27.57	15.28	25.89	6.54	10.15	6.23	9.32	0.725018	2.95915e-09	ALS2, alsin Rho guanine nucleotide exchange factor	GO:0001662;GO:0001701;GO:0001881;GO:0006979;GO:0007032;GO:0007409;GO:0007528;GO:0007626;GO:0008104;GO:0008219;GO:0016050;GO:0016197;GO:0016601;GO:0035022;GO:0035023;GO:0035249;GO:0043547;GO:0045860;GO:0048812;GO:0051036;GO:0071902	GO:0005085;GO:0005087;GO:0017112;GO:0017137;GO:0030676;GO:0042803;GO:0043539	GO:0001726;GO:0005769;GO:0005813;GO:0005829;GO:0014069;GO:0016020;GO:0030027;GO:0030424;GO:0030425;GO:0030426;GO:0031982;GO:0043025;GO:0043197;GO:0043234	hsa05014	NA
ALS2CL	4	722	4	551	0.11	19.87	0.1	14.65	0.04	7.31	0.04	5.27	0.00744219	0	ALS2 C-terminal like	GO:0007032;GO:0035023;GO:0043547	GO:0005089;GO:0005096;GO:0042802	GO:0005737	NA	NA
ALS2CR11	8	15	2	4	0.33	0.52	0.05	0.18	0.12	0.19	0.02	0.06	0.551085	0.521662	amyotrophic lateral sclerosis 2 chromosome region candidate 11	NA	GO:0005515	NA	NA	NA
ALS2CR12	28	13	22	7	1.83	0.88	1.41	0.5	0.67	0.33	0.57	0.18	2.38218	1	amyotrophic lateral sclerosis 2 chromosome region candidate 12	GO:0043087	GO:0003674;GO:0005515	GO:0001520;GO:0005575;GO:0005737;GO:0035686	NA	NA
ALX1	108	57	60	23	10.02	5.88	5.38	2.31	3.68	2.16	2.19	0.83	2.05784	0.190107	ALX homeobox 1	GO:0000122;GO:0001502;GO:0001755;GO:0001843;GO:0006366;GO:0007275;GO:0009952;GO:0010718;GO:0030326;GO:0045893;GO:0045944;GO:0048704;GO:0060021	GO:0000977;GO:0001228;GO:0003700;GO:0003714;GO:0042803;GO:0046982	GO:0005634;GO:0005654;GO:0005667;GO:0005794	NA	NA
ALX3	53	17	31	22	4.27	1.52	2.42	1.92	1.57	0.56	0.98	0.69	2.08601	0.0413765	ALX homeobox 3	GO:0006351;GO:0006355;GO:0007389;GO:0035115;GO:0035116;GO:0042981;GO:0048701	GO:0043565	GO:0005634	NA	NA
ALX4	3	7	10	0	0.06	0.16	0.2	0	0.02	0.06	0.08	0	1.73505	0.533612	ALX homeobox 4	GO:0001501;GO:0001942;GO:0006366;GO:0007517;GO:0009791;GO:0009952;GO:0035115;GO:0035116;GO:0042733;GO:0042981;GO:0045944;GO:0048565;GO:0048704;GO:0060021	GO:0000977;GO:0001228;GO:0003677;GO:0046982;GO:0071837	GO:0005634;GO:0005667	NA	NA
ALYREF	302	689	358	974	33.29	84.49	38.16	116.1	12.23	31.09	15.56	41.77	0.397161	4.43895e-05	Aly/REF export factor	GO:0000018;GO:0000398;GO:0001649;GO:0006369;GO:0006405;GO:0006406;GO:0031124;GO:0031297;GO:0032786;GO:0046784	GO:0000166;GO:0005515;GO:0044822	GO:0000346;GO:0000784;GO:0005634;GO:0005654;GO:0005829;GO:0016020;GO:0016607;GO:0035145;GO:0043231;GO:0070062;GO:0071013	hsa03013;hsa03015;hsa03040	NA
AMACR	399.72	283.81	397.86	287.64	13.92	10.96	13.43	10.87	5.11	4.03	5.48	3.91	1.39066	1	alpha-methylacyl-CoA racemase	GO:0006699;GO:0008206;GO:0033540	GO:0005102;GO:0008111	GO:0005737;GO:0005739;GO:0005777;GO:0005782	hsa00120;hsa01100;hsa04146	5.1.99.4
AMBN	0	0	0	0	0	0	0	0	0	0	0	0	NA	NA	ameloblastin	GO:0007155;GO:0008283;GO:0031214;GO:0042475	GO:0008083;GO:0030345	GO:0005578	NA	NA
AMBP	0	7	3	4	0	0.65	0.24	0.36	0	0.24	0.1	0.13	0.36785	1	alpha-1-microglobulin/bikunin precursor	GO:0006898;GO:0007155;GO:0007565;GO:0010951;GO:0016032;GO:0018298;GO:0030163;GO:0042167;GO:0046329;GO:0050777	GO:0004867;GO:0019855;GO:0019862;GO:0020037;GO:0036094;GO:0042803;GO:0046904	GO:0005576;GO:0005615;GO:0005886;GO:0009986;GO:0043231;GO:0070062;GO:0072562	NA	NA
AMBRA1	924.3	538.01	656.75	530.15	21.25	13.68	14.52	13.17	7.81	5.03	5.92	4.74	1.46704	0.0368322	autophagy and beclin 1 regulator 1	GO:0008285;GO:0016236;GO:0021915;GO:0030154;GO:0043524;GO:0043552;GO:0061734;GO:0098779;GO:1903599;GO:2000785	GO:0005515;GO:0031625	GO:0005737;GO:0005739;GO:0005741;GO:0005776;GO:0005829;GO:0005930;GO:0045335;GO:0048471	NA	NA
AMD1	587	1949	957	2057	20.04	73.8	31.77	75.72	7.36	27.16	12.95	27.24	0.387635	7.77156e-15	adenosylmethionine decarboxylase 1	GO:0006557;GO:0006595;GO:0006597;GO:0008295;GO:0046500	GO:0004014;GO:0019810	GO:0005829	hsa00270;hsa00330;hsa01100	4.1.1.50
AMDHD1	1	5	2	0	0.06	0.31	0.11	0	0.02	0.11	0.04	0	0.698521	0.620598	amidohydrolase domain containing 1	GO:0006548;GO:0019556;GO:0019557	GO:0003674;GO:0016812;GO:0046872;GO:0050480	GO:0005829	hsa00340;hsa01100	3.5.2.7
AMDHD2	543.98	68.5	262.18	102.28	40.29	5.38	18.76	8.02	14.8	1.98	7.65	2.88	4.6164	0.00244058	amidohydrolase domain containing 2	GO:0005975;GO:0006046;GO:0006048;GO:0019262	GO:0008448;GO:0046872	GO:0005634;GO:0005829	hsa00520	3.5.1.25
AMELX	0	0	0	0	0	0	0	0	0	0	0	0	NA	NA	amelogenin, X-linked	GO:0001649;GO:0001837;GO:0002062;GO:0007155;GO:0007165;GO:0008283;GO:0031214;GO:0032967;GO:0034505;GO:0042475;GO:0050801;GO:0070166;GO:0070172	GO:0005515;GO:0008083;GO:0030345;GO:0042802;GO:0046848	GO:0005578;GO:0009986	NA	NA
AMELY	0	0	0	0	0	0	0	0	0	0	0	0	NA	NA	amelogenin, Y-linked	GO:0031214	GO:0030345	GO:0005578;GO:0031012	NA	NA
AMER1	164	146	180	149	2.24	2.21	2.37	2.2	0.82	0.81	0.97	0.79	1.1638	1	APC membrane recruitment protein 1	GO:0016055;GO:0031398;GO:0043161;GO:0048856;GO:0060348;GO:0060612;GO:0060828;GO:0072161;GO:0090090;GO:0090263;GO:1903364;GO:1904885;GO:1904886	GO:0005515;GO:0005546;GO:0008013;GO:1904713	GO:0005634;GO:0005829;GO:0005886;GO:0043231	NA	NA
AMER2	3.89	4.06	1.05	1	0.05	0.05	0.01	0.01	0.02	0.02	0	0	0.966993	1	APC membrane recruitment protein 2	GO:0007398;GO:0016055;GO:0048856;GO:0090090	GO:0005515;GO:0005546;GO:0008013	GO:0005886	NA	NA
AMER3	0	0	0	0.15	0	0	0	0	0	0	0	0	0.908855	1	APC membrane recruitment protein 3	GO:0016055;GO:0048856;GO:0060828	GO:0005515;GO:0005546;GO:0008013	GO:0005886	NA	NA
AMFR	2577	2668	2056	2589	83.28	95.82	64.15	90.49	30.59	35.26	26.15	32.55	0.875621	0.518384	autocrine motility factor receptor	GO:0000209;GO:0006511;GO:0006928;GO:0007165;GO:0007568;GO:0007611;GO:0030433;GO:0030968;GO:0032092;GO:0036503;GO:0042787;GO:0051259;GO:0051865;GO:0070936	GO:0004842;GO:0004872;GO:0005515;GO:0008270;GO:0016874;GO:0030674;GO:0034450;GO:0051087;GO:0061630;GO:1904264;GO:1904288;GO:1990381	GO:0000838;GO:0005634;GO:0005789;GO:0016020;GO:0016021;GO:0030176;GO:0030425;GO:0030426;GO:0036513;GO:0043025;GO:0043234;GO:0048471	hsa04141	6.3.2.19
AMH	7	18	1	10	0.41	1.17	0.06	0.63	0.15	0.43	0.02	0.23	0.314863	0.0957863	anti-Mullerian hormone	GO:0001546;GO:0001655;GO:0001880;GO:0007267;GO:0007506;GO:0007530;GO:0007548;GO:0007568;GO:0010628;GO:0014070;GO:0042493;GO:0051092;GO:2000355	GO:0005102;GO:0005160;GO:0005179;GO:0008083	GO:0005576;GO:0005615	hsa04060;hsa04350	NA
AMHR2	0	0	0	0	0	0	0	0	0	0	0	0	NA	NA	anti-Mullerian hormone receptor type 2	GO:0001880;GO:0007165;GO:0007179;GO:0007548;GO:0008584;GO:0008585;GO:0023014;GO:1902613;GO:1990262	GO:0004702;GO:0004872;GO:0005026;GO:0005524;GO:0042562;GO:0046872;GO:1990272	GO:0005887	hsa04060;hsa04350	2.7.11.30
AMIGO1	0	9	4	3	0	0.47	0.18	0.15	0	0.17	0.07	0.06	0.417381	0.453899	adhesion molecule with Ig like domain 1	GO:0007156;GO:0007157;GO:0007409;GO:0007413;GO:0042552;GO:0050772;GO:0051965;GO:1901381	GO:0015459	GO:0008076;GO:0030424;GO:0030425;GO:0032809;GO:0043204	NA	NA
AMIGO2	1550	5946.9	940	2042	57.04	241.81	33.02	81.38	20.95	88.98	13.46	29.28	0.309017	0.70563	adhesion molecule with Ig like domain 2	GO:0007156;GO:0007157;GO:0043066;GO:0043069;GO:0051965	NA	GO:0005634;GO:0005886;GO:0016021	NA	NA
AMIGO3	71	81	44	118	2.79	3.54	1.67	5.01	1.02	1.3	0.68	1.8	0.574501	0.112731	adhesion molecule with Ig like domain 3	GO:0007157;GO:0051965	NA	GO:0016021	NA	NA
AMMECR1	341	575	513	750	7.3	13.67	10.58	17.32	2.68	5.03	4.31	6.23	0.647135	0.286178	Alport syndrome, mental retardation, midface hypoplasia and elliptocytosis chromosomal region gene 1	GO:0008150	GO:0003674;GO:0005515	GO:0005575	NA	NA
AMMECR1L	585	925	635	1068	14.53	25.49	15.2	28.65	5.34	9.38	6.2	10.31	0.611394	2.91271e-08	AMMECR1 like	NA	NA	NA	NA	NA
AMN	0	0	0	0	0	0	0	0	0	0	0	0	NA	NA	amnion associated transmembrane protein	GO:0006898;GO:0007275;GO:0007588;GO:0009235;GO:0015889;GO:0042157;GO:0043001	GO:0005102	GO:0005615;GO:0005886;GO:0005905;GO:0010008;GO:0016021;GO:0016324;GO:0030139;GO:0070062	NA	NA
AMN1	165	79	170	70	9.14	4.94	9.08	4.22	3.36	1.82	3.7	1.52	2.23136	0.390334	antagonist of mitotic exit network 1 homolog	NA	NA	NA	NA	NA
AMOT	160	153	197	286	2.71	2.88	3.25	5.28	1	1.06	1.32	1.9	0.81339	0.809938	angiomotin	GO:0001570;GO:0001701;GO:0001702;GO:0003365;GO:0006935;GO:0016525;GO:0030036;GO:0030334;GO:0034260;GO:0034613;GO:0035329;GO:0040019;GO:0042074;GO:0043534;GO:0051056	GO:0004872;GO:0005515;GO:0043532	GO:0001726;GO:0005829;GO:0005884;GO:0005923;GO:0008180;GO:0009897;GO:0030027;GO:0030139	NA	NA
AMOTL1	2274	1878	2185	1814	29.21	26.73	27.13	25.18	10.73	9.84	11.06	9.06	1.20359	0.922017	angiomotin like 1	GO:0003365;GO:0016055;GO:0035329;GO:0043536	GO:0005515;GO:0042802	GO:0005737;GO:0005829;GO:0005923;GO:0008180;GO:0016324;GO:0030027;GO:0030054;GO:0031410	hsa04530	NA
AMOTL2	1994	6393	2863	5345	46.13	164.38	63.94	133.75	16.94	60.48	26.07	48.12	0.415348	2.28968e-10	angiomotin like 2	GO:0016055;GO:0035329	GO:0005515;GO:0042802	GO:0005829;GO:0005923;GO:0016324;GO:0031410;GO:0055037	NA	NA
AMPD1	0	0	0	0	0	0	0	0	0	0	0	0	NA	NA	adenosine monophosphate deaminase 1	GO:0010033;GO:0032264;GO:0043101	GO:0003876;GO:0032036;GO:0046872	GO:0005829	hsa00230;hsa01100	3.5.4.6
AMPD2	1154	1385	1073	1004	37.64	49.06	33.33	35.08	13.83	18.05	13.59	12.62	0.929128	0.92104	adenosine monophosphate deaminase 2	GO:0006188;GO:0032264;GO:0042632;GO:0043101;GO:0046033;GO:0046034;GO:0046039;GO:0052652;GO:0072015;GO:0097009	GO:0003876;GO:0046872	GO:0005575;GO:0005829	hsa00230;hsa01100	3.5.4.6
AMPD3	74	190	129	99	1.97	5.7	3.33	2.92	0.72	2.1	1.36	1.05	0.709297	0.710921	adenosine monophosphate deaminase 3	GO:0006196;GO:0032264;GO:0034101;GO:0043101;GO:0046031;GO:0046034;GO:0046039;GO:0097009	GO:0003876;GO:0046872	GO:0005829	hsa00230;hsa01100	3.5.4.6
AMPH	26	86	16	13	0.92	3.37	0.55	0.5	0.34	1.24	0.22	0.18	0.429653	0.55492	amphiphysin	GO:0006897;GO:0007268;GO:0043547	GO:0005086;GO:0005515;GO:0005543	GO:0005802;GO:0008021;GO:0015629;GO:0030054;GO:0030672;GO:0031256	hsa04666	NA
AMT	252.18	69.19	133.88	81.95	13.6	4.17	6.91	4.82	5	1.54	2.82	1.73	2.50514	0.0238854	aminomethyltransferase	GO:0006546;GO:0019464;GO:0032259;GO:0046487	GO:0004047;GO:0008483	GO:0005739;GO:0005759	hsa00260;hsa00670;hsa00910;hsa01100	2.1.2.10
AMTN	3	1	0	2	0.36	0.13	0	0.26	0.13	0.05	0	0.09	0.9749	1	amelotin	GO:0007155;GO:0031214;GO:0042475;GO:0070169;GO:0070175	GO:0003674	GO:0005578;GO:0005605;GO:0005911	NA	NA
AMY1A	0	0	0	0	0	0	0	0	0	0	0	0	NA	NA	amylase, alpha 1A (salivary)	GO:0005975;GO:0007586	GO:0004556;GO:0046872	GO:0005615;GO:0070062	hsa00500;hsa01100;hsa04970;hsa04973	3.2.1.1
AMY1B	0	0	0	0	0	0	0	0	0	0	0	0	NA	NA	amylase, alpha 1B (salivary)	GO:0005975;GO:0007586	GO:0004556;GO:0046872	GO:0005615;GO:0070062	hsa00500;hsa01100;hsa04970;hsa04973	3.2.1.1
AMY1C	0	0	0	0	0	0	0	0	0	0	0	0	NA	NA	amylase, alpha 1C (salivary)	GO:0005975;GO:0007586	GO:0004556;GO:0046872	GO:0005615;GO:0070062	hsa00500;hsa01100;hsa04970;hsa04973	3.2.1.1
AMY2A	0	0	0	0	0	0	0	0	0	0	0	0	NA	NA	amylase, alpha 2A (pancreatic)	GO:0005975;GO:0016052;GO:0044245	GO:0004556;GO:0005509;GO:0031404	GO:0005576;GO:0005615;GO:0070062	hsa00500;hsa01100;hsa04972;hsa04973	3.2.1.1
AMY2B	100	33	44	9	5.24	1.92	2.23	0.51	1.93	0.71	0.91	0.18	3.29997	0.0648202	amylase, alpha 2B (pancreatic)	GO:0005975;GO:0007586	GO:0004556;GO:0046872	GO:0070062	hsa00500;hsa01100;hsa04972;hsa04973	3.2.1.1
AMZ1	77	113	43	92	2.06	3.36	1.09	2.7	0.76	1.24	0.44	0.97	0.581494	0.0264195	archaelysin family metallopeptidase 1	GO:0006508	GO:0008237;GO:0008270	NA	NA	NA
AMZ2	828.01	962.94	933.01	942.03	62.47	81.35	68.48	77.61	22.95	29.93	27.92	27.92	0.923819	0.873898	archaelysin family metallopeptidase 2	GO:0006508	GO:0008237;GO:0008270	NA	NA	NA
AMZ2P1	182.99	72.06	227.99	61.97	6.19	2.71	7.45	2.27	2.27	1	3.04	0.82	3.04709	3.17032e-10	archaelysin family metallopeptidase 2 pseudogene 1	NA	NA	NA	NA	NA
ANAPC1	1140.05	1442.98	1026.63	1736.35	16.99	23.9	14.77	27.99	6.24	8.79	6.02	10.07	0.678292	0.000236605	anaphase promoting complex subunit 1	GO:0007067;GO:0031145;GO:0042787;GO:0043161;GO:0051301;GO:0051436;GO:0051437;GO:0051439;GO:0070979	NA	GO:0005654;GO:0005680;GO:0005829	hsa04110;hsa04114;hsa04120;hsa04914	NA
ANAPC10	113	138	169	173	9.23	12.7	13.52	15.35	3.39	4.67	5.51	5.52	0.910279	0.834544	anaphase promoting complex subunit 10	GO:0007067;GO:0030071;GO:0031145;GO:0042787;GO:0043161;GO:0051301;GO:0051436;GO:0051437;GO:0051439;GO:0070979	NA	GO:0005654;GO:0005680;GO:0005829	hsa04110;hsa04114;hsa04120;hsa04914	NA
ANAPC11	676	648	651	689	91.29	97.19	85.79	99.98	33.54	35.76	34.98	35.97	0.989024	1	anaphase promoting complex subunit 11	GO:0007067;GO:0016567;GO:0031145;GO:0042787;GO:0043161;GO:0045842;GO:0051301;GO:0051436;GO:0051437;GO:0051439;GO:0070979	GO:0004842;GO:0008270;GO:0034450;GO:0061630;GO:0097602	GO:0005654;GO:0005680;GO:0005829	hsa04110;hsa04114;hsa04120;hsa04914	NA
ANAPC13	931.65	1476.83	1525.33	1409.72	85.16	149.74	135.59	137.79	31.29	55.1	55.27	49.57	0.855874	0.913226	anaphase promoting complex subunit 13	GO:0007067;GO:0051301;GO:0070979	NA	GO:0005680	hsa04110;hsa04114;hsa04120;hsa04914	NA
ANAPC15	258.2	525.99	271.52	438.2	36.98	87.08	37.58	68.89	13.58	32.04	15.32	24.79	0.549243	2.53253e-10	anaphase promoting complex subunit 15	GO:0007067;GO:0031145;GO:0042787;GO:0043161;GO:0051301;GO:0051436;GO:0051437;GO:0051439;GO:0090266	NA	GO:0005622;GO:0005654;GO:0005680;GO:0005829	NA	NA
ANAPC16	950.84	549.93	948.82	512.46	32.87	20.79	31.51	19.06	12.07	7.65	12.85	6.86	1.78223	0	anaphase promoting complex subunit 16	GO:0007067;GO:0016567;GO:0031145;GO:0042787;GO:0043161;GO:0051301;GO:0051436;GO:0051437;GO:0051439	NA	GO:0000776;GO:0000777;GO:0005654;GO:0005680;GO:0005737;GO:0005829	NA	NA
ANAPC1P1	1.04	4.13	0	3.19	0.07	0.31	0	0.23	0.03	0.11	0	0.08	0.283987	1	anaphase promoting complex subunit 1 pseudogene 1	NA	NA	NA	NA	NA
ANAPC2	614	463	477	535	26.61	22.3	19.96	25.07	9.77	8.2	8.14	9.02	1.08509	0.879482	anaphase promoting complex subunit 2	GO:0007067;GO:0031145;GO:0031915;GO:0042787;GO:0043161;GO:0045773;GO:0050775;GO:0051301;GO:0051436;GO:0051437;GO:0051439;GO:0070979;GO:0090129	GO:0031625;GO:0061630	GO:0005654;GO:0005680;GO:0005829	hsa04110;hsa04114;hsa04120;hsa04914	NA
ANAPC4	587	450	488	546	25.7	21.89	20.63	25.85	9.44	8.06	8.41	9.3	1.07245	0.894323	anaphase promoting complex subunit 4	GO:0007067;GO:0030071;GO:0031145;GO:0042787;GO:0043161;GO:0051301;GO:0051436;GO:0051437;GO:0051439;GO:0070979	GO:0004842;GO:0019903	GO:0005634;GO:0005654;GO:0005680;GO:0005829	hsa04110;hsa04114;hsa04120;hsa04914	NA
ANAPC5	2089	2240	2353	2541	97.4	114.69	106.02	125.91	35.78	42.2	43.22	45.3	0.928145	0.927409	anaphase promoting complex subunit 5	GO:0007067;GO:0031145;GO:0042787;GO:0043161;GO:0051301;GO:0051436;GO:0051437;GO:0051439;GO:0070979	GO:0019903	GO:0005634;GO:0005654;GO:0005680;GO:0005829	hsa04110;hsa04114;hsa04120;hsa04914	NA
ANAPC7	844	970	779	1110	34.2	45.39	31.99	48.69	12.56	16.7	13.04	17.52	0.777017	0.00107322	anaphase promoting complex subunit 7	GO:0007067;GO:0031145;GO:0042787;GO:0043161;GO:0051301;GO:0051436;GO:0051437;GO:0051439;GO:0070979	GO:0019903	GO:0005634;GO:0005654;GO:0005680;GO:0005829	hsa04110;hsa04114;hsa04120;hsa04914	NA
ANG	181.83	59.38	196.55	107.46	18	6.5	20.37	13.71	6.61	2.39	8.3	4.93	2.25062	2.435e-06	angiogenin	GO:0001525;GO:0001541;GO:0001556;GO:0001666;GO:0001878;GO:0001890;GO:0001938;GO:0006651;GO:0007154;GO:0007202;GO:0009303;GO:0009725;GO:0016477;GO:0017148;GO:0019731;GO:0019732;GO:0030041;GO:0032148;GO:0032431;GO:0034332;GO:0042327;GO:0042592;GO:0045087;GO:0048662;GO:0050714;GO:0050830;GO:0090501	GO:0003677;GO:0003779;GO:0004519;GO:0004540;GO:0005102;GO:0005507;GO:0005515;GO:0008201;GO:0019843;GO:0042277;GO:0042803	GO:0005576;GO:0005605;GO:0005615;GO:0005634;GO:0005730;GO:0016023;GO:0030426;GO:0032311;GO:0043025;GO:0070062	NA	NA
ANGEL1	520	292	359	234	14.69	9.16	9.79	7.15	5.4	3.37	3.99	2.57	1.65509	0.0173629	angel homolog 1	NA	GO:0008190;GO:0019904	GO:0005634;GO:0005783;GO:0005801;GO:0005829;GO:0048471	NA	NA
ANGEL2	516.33	433.14	633.69	481.63	12.8	12.06	15.15	12.91	4.7	4.44	6.17	4.65	1.25728	0.582197	angel homolog 2	GO:0045930;GO:0070935	GO:0003730	GO:0005737;GO:0015030	NA	NA
ANGPT1	6303	2458.99	11358.3	1297	167.47	72.68	291.39	37.27	61.52	26.74	118.79	13.41	4.73888	0.0147116	angiopoietin 1	GO:0000165;GO:0001701;GO:0001933;GO:0002040;GO:0002092;GO:0002740;GO:0007162;GO:0007171;GO:0010595;GO:0014068;GO:0014842;GO:0030097;GO:0030154;GO:0030210;GO:0031398;GO:0031589;GO:0032680;GO:0033138;GO:0034394;GO:0042308;GO:0043066;GO:0043116;GO:0043122;GO:0043393;GO:0043524;GO:0043536;GO:0043547;GO:0045785;GO:0048014;GO:0050731;GO:0050900;GO:0050918;GO:0051897;GO:0070374;GO:0072012;GO:2000352;GO:…	GO:0005088;GO:0030971	GO:0005576;GO:0005615;GO:0005622;GO:0005886;GO:0005902;GO:0045121;GO:0070062	hsa05323	NA
ANGPT2	7	3.01	102	5	0.15	0.08	2.16	0.12	0.06	0.03	0.88	0.04	11.9098	0.022955	angiopoietin 2	GO:0001525;GO:0001666;GO:0007165;GO:0007281;GO:0009314;GO:0009612;GO:0009749;GO:0010812;GO:0014070;GO:0014823;GO:0016525;GO:0031100;GO:0043537;GO:0045766;GO:0048014;GO:0050900;GO:0050928;GO:0060135;GO:0071363;GO:0072012	GO:0005102;GO:0005515;GO:0030971;GO:0046872	GO:0005576;GO:0005615;GO:0005634;GO:0005886;GO:0042995	NA	NA
ANGPT4	6	0	8	0	0.37	0	0.47	0	0.14	0	0.19	0	10.3398	1	angiopoietin 4	GO:0001525;GO:0007171;GO:0007219;GO:0010595;GO:0016525;GO:0043066;GO:0043536;GO:0043537;GO:0045766;GO:0050731;GO:0050900;GO:0071456	GO:0030297;GO:0030971	GO:0005576;GO:0005615	NA	NA
ANGPTL1	6	2	25	0	0.2	0.07	0.79	0	0.07	0.03	0.32	0	9.46097	0.0509461	angiopoietin like 1	GO:0007169	GO:0005102	GO:0005615;GO:0070062	NA	NA
ANGPTL2	11591	312	6262	294	377.58	11.29	196.95	10.36	138.71	4.16	80.29	3.73	29.0179	6.06182e-13	angiopoietin like 2	GO:0007275	GO:0005102	GO:0005615;GO:0070062	NA	NA
ANGPTL3	0	0	0	0	0	0	0	0	0	0	0	0	NA	NA	angiopoietin like 3	GO:0001525;GO:0006071;GO:0006631;GO:0006644;GO:0007160;GO:0007165;GO:0007229;GO:0008203;GO:0009395;GO:0009725;GO:0010519;GO:0019915;GO:0030335;GO:0042632;GO:0045766;GO:0048844;GO:0050996;GO:0051005;GO:0055088;GO:0055090;GO:0055091;GO:0070328	GO:0004857;GO:0004859;GO:0005178;GO:0008083;GO:0008201	GO:0005615;GO:0005769;GO:0005794;GO:0009986;GO:0030027	NA	NA
ANGPTL4	32	49	82	27	1.98	3.38	4.94	1.81	0.73	1.24	2.01	0.65	1.50965	0.660568	angiopoietin like 4	GO:0001525;GO:0001666;GO:0030154;GO:0043066;GO:0045766;GO:0051005;GO:0051260;GO:0070328;GO:2000352	GO:0004857;GO:0042802	GO:0005576;GO:0005578;GO:0005615;GO:0072562	hsa03320	NA
ANGPTL5	70	11	185	10	3.47	0.61	8.86	0.54	1.27	0.22	3.61	0.19	11.5411	0.00436943	angiopoietin like 5	NA	NA	GO:0005576	NA	NA
ANGPTL6	0	0	0	0	0	0	0	0	0	0	0	0	NA	NA	angiopoietin like 6	GO:0001525;GO:0030154	NA	GO:0030141;GO:0070062	NA	NA
ANGPTL7	0	1	0	0	0	0.06	0	0	0	0.02	0	0	0.60132	1	angiopoietin like 7	GO:0006979	NA	GO:0005576	NA	NA
ANGPTL8	1	0	3	0	0.14	0	0.41	0	0.05	0	0.17	0	3.70042	1	angiopoietin like 8	GO:0010954;GO:0019216;GO:0044255;GO:0044342;GO:0045444;GO:0048469;GO:0050746;GO:0070328	GO:0005179	GO:0005576	NA	NA
ANHX	0	0	0	0	0	0	0	0	0	0	0	0	NA	NA	anomalous homeobox	GO:0006355	GO:0043565	GO:0005634	NA	NA
ANK1	19	342	62	228	0.28	5.53	0.88	3.63	0.1	2.03	0.36	1.31	0.146612	3.43619e-10	ankyrin 1	GO:0006887;GO:0006888;GO:0007010;GO:0007165;GO:0010638;GO:0045199;GO:0072661	GO:0005198;GO:0005200;GO:0005515;GO:0008093;GO:0019899;GO:0030507;GO:0051117	GO:0005634;GO:0005737;GO:0005829;GO:0005856;GO:0005886;GO:0014731;GO:0016323;GO:0016529;GO:0030018;GO:0030673;GO:0031430;GO:0042383;GO:0045211	NA	NA
ANK2	1049	685	1016	481	14.78	10.48	13.93	7.09	5.43	3.86	5.68	2.55	1.76545	2.45646e-08	ankyrin 2	GO:0002027;GO:0003283;GO:0006874;GO:0006888;GO:0007010;GO:0010628;GO:0010881;GO:0010882;GO:0030913;GO:0031647;GO:0033292;GO:0033365;GO:0034394;GO:0034613;GO:0036309;GO:0036371;GO:0043268;GO:0050821;GO:0051279;GO:0051597;GO:0051924;GO:0051928;GO:0055117;GO:0060307;GO:0070296;GO:0070972;GO:0072659;GO:0072661;GO:0086004;GO:0086005;GO:0086014;GO:0086015;GO:0086046;GO:0086066;GO:0086070;GO:0086091;GO:…	GO:0005200;GO:0005515;GO:0008093;GO:0019899;GO:0019901;GO:0030507;GO:0030674;GO:0044325;GO:0051117	GO:0005622;GO:0005829;GO:0005856;GO:0005886;GO:0014704;GO:0016323;GO:0016324;GO:0030018;GO:0030315;GO:0031430;GO:0031672;GO:0042383;GO:0043005;GO:0043034;GO:0045121;GO:0045211	NA	NA
ANK3	91	212	80	595	1.15	2.86	0.95	7.78	0.42	1.05	0.39	2.8	0.211897	0.135814	ankyrin 3	GO:0000281;GO:0006888;GO:0007009;GO:0007016;GO:0007165;GO:0007409;GO:0007411;GO:0007528;GO:0010628;GO:0010650;GO:0010765;GO:0010960;GO:0019228;GO:0034112;GO:0043001;GO:0043266;GO:0045184;GO:0045838;GO:0071286;GO:0071709;GO:0072659;GO:0072660;GO:0072661;GO:0090314;GO:1900827;GO:1902260;GO:2000651;GO:2001259	GO:0005200;GO:0005515;GO:0008092;GO:0008093;GO:0030507;GO:0030674;GO:0044325;GO:0045296	GO:0005764;GO:0005783;GO:0005794;GO:0005829;GO:0005886;GO:0005923;GO:0009925;GO:0009986;GO:0014704;GO:0014731;GO:0016323;GO:0016328;GO:0016529;GO:0030018;GO:0030315;GO:0030425;GO:0031594;GO:0033268;GO:0033270;GO:0042383;GO:0043005;GO:0043034;GO:0043194;GO:0045211	NA	NA
ANKAR	58	37	33	28	1.52	1.08	0.84	0.8	0.56	0.4	0.34	0.29	1.37534	0.669175	ankyrin and armadillo repeat containing	NA	NA	GO:0005634;GO:0005737;GO:0016021	NA	NA
ANKDD1A	140	55	148	70	5.25	2.29	5.36	2.84	1.93	0.84	2.18	1.02	2.28319	0.955122	ankyrin repeat and death domain containing 1A	GO:0007165	NA	NA	NA	NA
ANKDD1B	8	2	3	3	0.37	0.1	0.13	0.15	0.13	0.04	0.05	0.05	1.8911	1	ankyrin repeat and death domain containing 1B	GO:0007165	NA	NA	NA	NA
ANKEF1	11	75	7	20	0.34	2.54	0.21	0.66	0.12	0.93	0.08	0.24	0.200659	0.127734	ankyrin repeat and EF-hand domain containing 1	NA	GO:0005509	NA	NA	NA
ANKFN1	7	0	5	6	0.34	0	0.23	0.31	0.12	0	0.1	0.11	1.78046	0.922422	ankyrin repeat and fibronectin type III domain containing 1	NA	NA	NA	NA	NA
ANKFY1	2489	1877	2477	1921	35.77	30	34.3	29.82	13.14	11.04	13.98	10.73	1.30361	0	ankyrin repeat and FYVE domain containing 1	GO:0006897;GO:0032439;GO:0034058;GO:0042147;GO:0048549;GO:0090160	GO:0005515;GO:0017137;GO:0046872;GO:1901981	GO:0005765;GO:0005769;GO:0005829;GO:0010008;GO:0016020;GO:0030904;GO:0044354;GO:0070062	NA	NA
ANKH	9253.53	1826	8661.96	1845	129.96	28.49	117.41	28.02	47.74	10.48	47.87	10.08	4.85964	0	ANKH inorganic pyrophosphate transport regulator	GO:0001501;GO:0007626;GO:0030500;GO:0030505;GO:0035435;GO:0055085	GO:0005315;GO:0015114;GO:0030504	GO:0005886;GO:0005887;GO:0016021;GO:0019867	NA	NA
ANKHD1	1259.54	1111.7	848.94	1028.48	18.28	22.08	13.24	20.99	6.72	8.12	5.4	7.55	0.976195	0.9318	ankyrin repeat and KH domain containing 1	GO:0045087	GO:0044822	GO:0005654;GO:0005737	NA	NA
ANKHD1-EIF4EBP3	1527.63	898.86	1327.4	1154.19	21.09	13.79	17.68	17.23	7.75	5.07	7.21	6.2	1.3825	0.00578723	ANKHD1-EIF4EBP3 readthrough	NA	NA	NA	NA	NA
ANKIB1	2394	2591	2398	2509	45.49	54.71	43.99	51.56	16.71	20.13	17.93	18.55	0.937107	0.685996	ankyrin repeat and IBR domain containing 1	GO:0000209;GO:0032436;GO:0042787	GO:0008270;GO:0031624;GO:0061630	GO:0000151;GO:0005737	NA	NA
ANKK1	1	0	0	0	0.05	0	0	0	0.02	0	0	0	1.64161	1	ankyrin repeat and kinase domain containing 1	GO:0006468	GO:0004674;GO:0005524	NA	NA	NA
ANKLE1	19	9.1	9	14	0.69	0.4	0.34	0.57	0.25	0.15	0.14	0.2	1.1814	0.98608	ankyrin repeat and LEM domain containing 1	NA	NA	NA	NA	NA
ANKLE2	2360	2885	1802	3398	61.06	82.94	45.01	95.08	22.43	30.52	18.35	34.21	0.657463	0.000952263	ankyrin repeat and LEM domain containing 2	GO:0007067;GO:0007084;GO:0007417;GO:0034047;GO:0035307;GO:0042326;GO:0043066;GO:0050790;GO:0051301	GO:0005515;GO:0008601;GO:0051721	GO:0005789;GO:0016020;GO:0030176	NA	NA
ANKMY1	56	71	71.27	77	2.36	3.36	2.88	3.58	0.87	1.24	1.17	1.29	0.862257	1	ankyrin repeat and MYND domain containing 1	NA	GO:0046872	NA	NA	NA
ANKMY2	337	353	445	468	15.45	17.99	19.7	23.2	5.68	6.62	8.03	8.35	0.95379	0.890757	ankyrin repeat and MYND domain containing 2	GO:0008589	GO:0019899;GO:0046872	GO:0005929	NA	NA
ANKRA2	506	253	435	296	27.07	15.05	22.48	17.13	9.95	5.54	9.16	6.16	1.70245	0	ankyrin repeat family A member 2	GO:0006357;GO:0008150	GO:0003712;GO:0030169;GO:0042826	GO:0005634;GO:0005829;GO:0005856;GO:0016020	NA	NA
ANKRD1	498	8363	954	4899	29.76	555.56	55.07	316.59	10.93	204.42	22.45	113.9	0.110556	1.08629e-07	ankyrin repeat domain 1	GO:0000122;GO:0010976;GO:0035690;GO:0035914;GO:0035994;GO:0042692;GO:0043065;GO:0043517;GO:0045214;GO:0045944;GO:0050714;GO:0055008;GO:0071222;GO:0071260;GO:0071347;GO:0071356;GO:0071407;GO:0071456;GO:0071560;GO:2000279	GO:0001085;GO:0001105;GO:0002039;GO:0003677;GO:0003714;GO:0005515;GO:0031432;GO:0042826;GO:0070412	GO:0005634;GO:0005654;GO:0005667;GO:0005730;GO:0005737;GO:0005829;GO:0030017;GO:0031674	NA	NA
ANKRD10	3419	548	1256	547	177.11	34.35	65.24	34.74	65.06	12.64	26.6	12.5	4.18696	0.237646	ankyrin repeat domain 10	GO:0060828	NA	NA	NA	NA
ANKRD11	2701	3309	2577	4343	36.28	51.48	35.12	63.61	13.33	18.94	14.32	22.88	0.68697	0.12691	ankyrin repeat domain 11	GO:0001701;GO:0001894;GO:0035264;GO:0042475;GO:0048705;GO:0060325;GO:0060348	NA	GO:0005634;GO:0005654;GO:0005737;GO:0005886	NA	NA
ANKRD12	1544.13	1081.51	1374.79	1199.76	15.77	12.27	13.55	13.24	5.79	4.51	5.52	4.76	1.27302	2.99512e-07	ankyrin repeat domain 12	NA	NA	GO:0005654;GO:0005737	NA	NA
ANKRD13A	1003	5300	1321	4272	29.82	175.11	37.92	137.36	10.96	64.43	15.46	49.42	0.243459	0	ankyrin repeat domain 13A	NA	NA	GO:0005737;GO:0005770;GO:0005886	NA	NA
ANKRD13B	295	100	201	111	10.84	4.08	7.13	4.41	3.98	1.5	2.91	1.59	2.31935	5.83019e-06	ankyrin repeat domain 13B	NA	NA	GO:0005737;GO:0005769;GO:0005770;GO:0005886;GO:0043231	NA	NA
ANKRD13C	782	813	875	849	15.96	18.43	17.23	18.74	5.86	6.78	7.03	6.74	0.996014	0.939098	ankyrin repeat domain 13C	GO:0006621;GO:0010869;GO:2000209	GO:0005102	GO:0005783;GO:0005789;GO:0048471	NA	NA
ANKRD13D	321	243	281	298	17.51	14.83	14.85	17.67	6.43	5.46	6.05	6.36	1.10642	0.896251	ankyrin repeat domain 13D	NA	NA	GO:0005737;GO:0005770;GO:0005886	NA	NA
ANKRD16	114.3	48.03	97.73	66.71	5.93	3.08	5.25	4.53	2.18	1.13	2.14	1.63	1.82589	1	ankyrin repeat domain 16	NA	NA	NA	NA	NA
ANKRD17	2857	3618	2773	3316	33.87	47.48	31.63	42.31	12.44	17.47	12.9	15.22	0.809469	3.29318e-08	ankyrin repeat domain 17	GO:0001955;GO:0006275;GO:0016032;GO:0042742;GO:0043123;GO:0045087;GO:0045787;GO:0051151;GO:1900087;GO:1900245;GO:1900246	GO:0003682;GO:0005515;GO:0044822	GO:0000785;GO:0005634;GO:0005737;GO:0016020	NA	NA
ANKRD18A	1.98	8.69	2.2	3.09	0.06	0.3	0.07	0.1	0.02	0.11	0.03	0.04	0.428232	1	ankyrin repeat domain 18A	NA	NA	NA	NA	NA
ANKRD18B	14.02	66.31	8.8	78.92	0.43	2.28	0.26	2.64	0.16	0.84	0.11	0.95	0.164074	7.96663e-07	ankyrin repeat domain 18B	NA	NA	NA	NA	NA
ANKRD18DP	0	0	0	1	0	0	0	0.04	0	0	0	0.02	0.599315	1	ankyrin repeat domain 18D, pseudogene	NA	NA	NA	NA	NA
ANKRD19P	8	7	4	4	0.41	0.4	0.2	0.22	0.15	0.15	0.08	0.08	1.06766	1	ankyrin repeat domain 19, pseudogene	NA	NA	NA	NA	NA
ANKRD2	1	6	1	0	0.08	0.53	0.08	0	0.03	0.19	0.03	0	0.467629	0.451661	ankyrin repeat domain 2	GO:0000122;GO:0001817;GO:0006936;GO:0007517;GO:0010832;GO:0035914;GO:0043619;GO:0045662;GO:1902253;GO:2000291	GO:0003682;GO:0008307;GO:0031432;GO:0043422;GO:0061629	GO:0000791;GO:0005634;GO:0005829;GO:0016605;GO:0030017;GO:0031674;GO:0043231	NA	NA
ANKRD20A1	9.71	58.57	2.39	14.55	0.32	2.16	0.08	0.52	0.12	0.79	0.03	0.19	0.17898	0.118668	ankyrin repeat domain 20 family member A1	NA	NA	GO:0005886	NA	NA
ANKRD20A11P	1	3	1	4	0.11	0.37	0.11	0.48	0.04	0.14	0.04	0.17	0.411046	1	ankyrin repeat domain 20 family member A11, pseudogene	NA	NA	NA	NA	NA
ANKRD20A12P	48.87	55.61	49	24.14	3.32	4.2	3.22	1.77	1.22	1.54	1.31	0.64	1.2217	0.754316	ankyrin repeat domain 20 family member A12, pseudogene	NA	NA	NA	NA	NA
ANKRD20A19P	0	0	0	0	0	0	0	0	0	0	0	0	NA	NA	ankyrin repeat domain 20 family member A19, pseudogene	NA	NA	NA	NA	NA
ANKRD20A2	0	14.23	7.13	0	0	0.52	0.23	0	0	0.19	0.09	0	0.564763	0.485263	ankyrin repeat domain 20 family member A2	NA	NA	NA	NA	NA
ANKRD20A3	8.76	9.25	0	8.44	0.26	0.3	0	0.27	0.1	0.11	0	0.1	0.518219	0.650147	ankyrin repeat domain 20 family member A3	NA	NA	NA	NA	NA
ANKRD20A4	16.11	25.75	5.53	28.13	0.53	0.95	0.18	1.01	0.2	0.35	0.07	0.36	0.410297	1	ankyrin repeat domain 20 family member A4	NA	NA	NA	NA	NA
ANKRD20A5P	14.82	75.59	17.76	68.15	0.46	2.63	0.54	2.31	0.17	0.97	0.22	0.83	0.234763	0.0870413	ankyrin repeat domain 20 family member A5, pseudogene	NA	NA	NA	NA	NA
ANKRD20A8P	25.18	118.58	1.1	24	0.8	4.18	0.03	0.82	0.29	1.54	0.01	0.3	0.187223	0.243634	ankyrin repeat domain 20 family member A8, pseudogene	NA	NA	NA	NA	NA
ANKRD20A9P	329.31	457.82	211.28	363.51	1	1.55	0.62	1.2	0.37	0.57	0.25	0.43	0.652491	0.086693	ankyrin repeat domain 20 family member A9, pseudogene	NA	NA	NA	NA	NA
ANKRD22	1	0	0	0	0.03	0	0	0	0.01	0	0	0	1.64161	1	ankyrin repeat domain 22	NA	NA	NA	NA	NA
ANKRD23	33	17	21	30	1.5	0.86	0.92	1.47	0.55	0.32	0.37	0.53	1.13167	0.897503	ankyrin repeat domain 23	GO:0009612	GO:0031432	GO:0005654;GO:0005737;GO:0014704;GO:0015629;GO:0030016	NA	NA
ANKRD24	5	6	14	5	0.14	0.19	0.39	0.16	0.05	0.07	0.16	0.06	1.66037	0.677118	ankyrin repeat domain 24	NA	NA	NA	NA	NA
ANKRD26	476	386	388	435	8.11	7.31	6.38	8.01	2.98	2.69	2.6	2.88	1.04552	0.94036	ankyrin repeat domain 26	NA	NA	GO:0005813	NA	NA
ANKRD26P1	0	1	0	1	0	0.02	0	0.02	0	0.01	0	0.01	0.428894	1	ankyrin repeat domain 26 pseudogene 1	NA	GO:0005515	NA	NA	NA
ANKRD26P3	0	0	0	0	0	0	0	0	0	0	0	0	NA	NA	ankyrin repeat domain 26 pseudogene 3	NA	NA	NA	NA	NA
ANKRD27	559	962	685	870	14.56	27.84	17.22	24.5	5.35	10.24	7.02	8.82	0.679865	0.000481544	ankyrin repeat domain 27	GO:0015031;GO:0035544;GO:0035646;GO:0043547;GO:0045022;GO:0048812;GO:0050775;GO:1990126	GO:0000149;GO:0005085;GO:0005096;GO:0005515;GO:0017137	GO:0005737;GO:0005764;GO:0005769;GO:0005770;GO:0005829;GO:0005886;GO:0016020;GO:0030133;GO:0030659;GO:0042470;GO:0043005;GO:0097422	NA	NA
ANKRD28	4151	1453	3637	2328	76.99	30	65.09	46.51	28.28	11.04	26.54	16.73	2.0471	6.62203e-08	ankyrin repeat domain 28	GO:0048208	GO:0005515	GO:0000139;GO:0005654;GO:0005829	NA	NA
ANKRD29	808	106	407	83	28.26	4.12	13.77	3.12	10.38	1.51	5.61	1.12	6.30065	8.13583e-05	ankyrin repeat domain 29	NA	NA	NA	NA	NA
ANKRD30A	13	394	5	62	0.34	11.53	0.13	1.77	0.13	4.24	0.05	0.64	0.0420589	0.0397449	ankyrin repeat domain 30A	GO:0006355	GO:0003677;GO:0003700	GO:0005634	NA	NA
ANKRD30B	46	169	68	247	1.15	4.71	1.65	6.71	0.42	1.73	0.67	2.41	0.277443	1.05143e-06	ankyrin repeat domain 30B	GO:0008150	GO:0003674	GO:0005575	NA	NA
ANKRD30BL	0	0	0	0	0	0	0	0	0	0	0	0	NA	NA	ankyrin repeat domain 30B like	NA	NA	NA	NA	NA
ANKRD30BP2	5.39	20.02	1.13	5.01	0.18	0.76	0.04	0.18	0.07	0.28	0.02	0.07	0.296986	0.243032	ankyrin repeat domain 30B pseudogene 2	NA	NA	NA	NA	NA
ANKRD30BP3	0	0	0	0	0	0	0	0	0	0	0	0	NA	NA	ankyrin repeat domain 30B pseudogene 3	NA	NA	NA	NA	NA
ANKRD31	1	2	0	6	0.02	0.04	0	0.12	0.01	0.02	0	0.04	0.259034	1	ankyrin repeat domain 31	NA	NA	NA	NA	NA
ANKRD33	1	0	0	0	0.07	0	0	0	0.03	0	0	0	1.64161	1	ankyrin repeat domain 33	GO:0000122;GO:0035914;GO:2000678	NA	GO:0005634;GO:0005829	NA	NA
ANKRD33B	98	179	324	168	1.21	2.45	3.86	2.24	0.44	0.9	1.57	0.81	1.23375	0.84677	ankyrin repeat domain 33B	NA	NA	NA	NA	NA
ANKRD34A	41	108	44	59	1.32	3.87	1.37	2.06	0.49	1.42	0.56	0.74	0.513179	0.16258	ankyrin repeat domain 34A	NA	NA	NA	NA	NA
ANKRD34B	0	2	0	0	0	0.07	0	0	0	0.02	0	0	0.429919	1	ankyrin repeat domain 34B	NA	NA	GO:0005634;GO:0005737	NA	NA
ANKRD34C	0	0	0	0	0	0	0	0	0	0	0	0	NA	NA	ankyrin repeat domain 34C	NA	NA	NA	NA	NA
ANKRD34C-AS1	0	0	0	0	0	0	0	0	0	0	0	0	NA	NA	ANKRD34C antisense RNA 1	NA	NA	NA	NA	NA
ANKRD35	84	30	105	12	3.06	1.17	3.64	0.45	1.12	0.43	1.48	0.16	4.39087	5.12807e-10	ankyrin repeat domain 35	NA	NA	NA	NA	NA
ANKRD36	312	231.16	140.21	346.29	5.75	4.73	2.49	6.9	2.11	1.74	1.02	2.48	0.770919	0.81697	ankyrin repeat domain 36	NA	NA	NA	NA	NA
ANKRD36B	224.33	178.24	156.72	259.18	4.33	3.82	2.92	5.41	1.59	1.41	1.19	1.95	0.863331	0.8234	ankyrin repeat domain 36B	NA	NA	NA	NA	NA
ANKRD36BP1	124	117	130	131	7.92	8.31	8.02	9.05	2.91	3.06	3.27	3.26	1.02179	1	ankyrin repeat domain 36B pseudogene 1	NA	GO:0005515	NA	NA	NA
ANKRD36BP2	0	0	0	1	0	0	0	0.07	0	0	0	0.03	0.599315	1	ankyrin repeat domain 36B pseudogene 2	NA	NA	NA	NA	NA
ANKRD36C	181.51	160.85	77.43	243.39	2.59	2.55	1.07	3.76	0.95	0.94	0.44	1.35	0.630981	0.585046	ankyrin repeat domain 36C	NA	GO:0008200	NA	NA	NA
ANKRD37	65.55	244.68	54.33	145.09	8.57	35.6	6.87	20.52	3.15	13.1	2.8	7.38	0.30874	0.000726227	ankyrin repeat domain 37	NA	NA	GO:0005634;GO:0005737	NA	NA
ANKRD39	55	74	45	92	7.5	11.23	5.94	13.57	2.76	4.13	2.42	4.88	0.602045	1	ankyrin repeat domain 39	GO:0008150	GO:0003674	GO:0005575	NA	NA
ANKRD40	978.04	1573.5	1152.89	1611.75	27.23	48.68	30.99	48.53	10	17.91	12.63	17.46	0.669105	2.01273e-07	ankyrin repeat domain 40	GO:0008150	GO:0003674;GO:0005515	GO:0005575	NA	NA
ANKRD42	342.01	268.2	278	182.62	11.92	9.98	9.59	6.49	4.38	3.67	3.91	2.33	1.36658	0.259956	ankyrin repeat domain 42	NA	NA	NA	NA	NA
ANKRD44	501	405	407	525	9.87	10.05	7.6	11.24	3.62	3.7	3.1	4.04	0.96977	0.907107	ankyrin repeat domain 44	NA	NA	NA	NA	NA
ANKRD44-IT1	0	0	0	0	0	0	0	0	0	0	0	0	NA	NA	ANKRD44 intronic transcript 1	NA	NA	NA	NA	NA
ANKRD45	2	4.14	4.11	2.03	0.09	0.2	0.17	0.1	0.03	0.07	0.07	0.03	1.00034	1	ankyrin repeat domain 45	GO:0008150	GO:0003674	GO:0005575	NA	NA
ANKRD46	179	196	194	142	7.79	9.56	8.16	6.54	2.86	3.52	3.33	2.35	1.10226	0.869918	ankyrin repeat domain 46	NA	NA	GO:0016021	NA	NA
ANKRD49	235	174	235	168	14.57	11.99	14.07	11.26	5.35	4.41	5.74	4.05	1.36893	1	ankyrin repeat domain 49	GO:0007283;GO:0030154;GO:0045893	NA	GO:0005634	NA	NA
ANKRD50	1737	1619	1711	1619	23.22	23.56	21.81	22.93	8.53	8.67	8.89	8.25	1.0616	1	ankyrin repeat domain 50	GO:0006886;GO:1990126	GO:0005515	GO:0005768	NA	NA
ANKRD52	1171	5909	1097	6505	15.59	87.39	14.09	93.65	5.73	32.15	5.75	33.69	0.182052	0	ankyrin repeat domain 52	NA	NA	NA	NA	NA
ANKRD53	25	6	28	10	1.46	0.37	1.56	0.6	0.54	0.14	0.64	0.22	3.10842	1	ankyrin repeat domain 53	GO:0007080;GO:0031116;GO:0051301;GO:0060236;GO:1902412	GO:0005515	GO:0000922;GO:0005737;GO:0005819	NA	NA
ANKRD54	219	248	217	341	12.29	15.47	11.76	20.69	4.51	5.69	4.79	7.44	0.738249	0.366473	ankyrin repeat domain 54	GO:0006913;GO:0045648;GO:0045859;GO:1902531	GO:0005515;GO:0019887;GO:0032403	GO:0005634;GO:0005737;GO:0030496	NA	NA
ANKRD55	1	0	0	0	0.05	0	0	0	0.02	0	0	0	1.64161	1	ankyrin repeat domain 55	NA	NA	NA	NA	NA
ANKRD6	51.65	145.6	34.42	39.46	1.12	3.5	0.73	0.94	0.41	1.29	0.3	0.34	0.466129	0.569352	ankyrin repeat domain 6	GO:0046330;GO:0090090;GO:2000096	NA	GO:0005634;GO:0005737;GO:0043231	NA	NA
ANKRD60	7.4	3.5	1.07	2.58	0.25	0.13	0.04	0.1	0.09	0.05	0.01	0.03	1.28477	0.810073	ankyrin repeat domain 60	NA	NA	NA	NA	NA
ANKRD61	12	8	6	10	1.01	0.75	0.49	0.91	0.37	0.27	0.2	0.33	0.986698	1	ankyrin repeat domain 61	NA	NA	NA	NA	NA
ANKRD62	6.51	8.07	3.13	6.13	0.16	0.22	0.07	0.16	0.06	0.08	0.03	0.06	0.70103	1	ankyrin repeat domain 62	NA	NA	NA	NA	NA
ANKRD62P1-PARP4P3	0	1	0	0	0	0.09	0	0	0	0.03	0	0	0.60132	1	ANKRD62P1-PARP4P3 readthrough, transcribed pseudogene	NA	NA	NA	NA	NA
ANKRD63	0	2	0	1	0	0.06	0	0.03	0	0.02	0	0.01	0.333936	1	ankyrin repeat domain 63	NA	NA	NA	NA	NA
ANKRD65	3.03	0	3.04	2	0.22	0	0.21	0.16	0.08	0	0.09	0.06	2.15235	1	ankyrin repeat domain 65	NA	NA	NA	NA	NA
ANKRD66	0	0	0	0	0	0	0	0	0	0	0	0	NA	NA	ankyrin repeat domain 66	NA	NA	NA	NA	NA
ANKRD7	0	1	2	1	0	0.1	0.17	0.1	0	0.04	0.07	0.03	1.01757	1	ankyrin repeat domain 7	GO:0008584	NA	NA	NA	NA
ANKRD9	62	49	27	119	4.53	3.98	1.91	9.4	1.66	1.46	0.78	3.38	0.524642	0.529634	ankyrin repeat domain 9	NA	NA	NA	NA	NA
ANKS1A	485	479	410	409	8.82	9.68	7.2	8.04	3.24	3.56	2.93	2.89	1.00258	0.956152	ankyrin repeat and sterile alpha motif domain containing 1A	GO:0006929;GO:0016322;GO:0048013;GO:1901187	GO:0005515;GO:0046875	GO:0005654;GO:0005737;GO:0043005	NA	NA
ANKS1B	94.67	116.65	150.04	66.21	2.6	3.59	3.95	1.83	0.96	1.32	1.61	0.66	1.3434	0.718674	ankyrin repeat and sterile alpha motif domain containing 1B	GO:1900383	GO:0046875	GO:0005737;GO:0014069;GO:0015030;GO:0030054;GO:0043197;GO:0045211	NA	NA
ANKS3	273	218	222	225	12.76	11.3	10.04	11.07	4.69	4.16	4.09	3.98	1.10997	1	ankyrin repeat and sterile alpha motif domain containing 3	NA	NA	NA	NA	NA
ANKS4B	2.05	2.72	0	0.78	0.08	0.12	0	0.03	0.03	0.04	0	0.01	0.696361	1	ankyrin repeat and sterile alpha motif domain containing 4B	GO:0030154;GO:0034976;GO:0043623;GO:1904106;GO:1904970	GO:0005515	GO:0005789;GO:0005886;GO:0005902;GO:0005903	NA	NA
ANKS6	528	391	442	460	8.49	6.98	6.86	8	3.12	2.57	2.8	2.88	1.13266	0.760546	ankyrin repeat and sterile alpha motif domain containing 6	NA	NA	GO:0005737;GO:0005929	NA	NA
ANKUB1	0	0	0	0	0	0	0	0	0	0	0	0	NA	NA	ankyrin repeat and ubiquitin domain containing 1	NA	NA	NA	NA	NA
ANKZF1	565	308	391	311	25.86	15.55	17.15	15.38	9.5	5.72	6.99	5.53	1.5294	0.03169	ankyrin repeat and zinc finger domain containing 1	GO:0030433;GO:0071630;GO:0072671	GO:0004843;GO:0046872	GO:0016020;GO:0036266	NA	NA
ANLN	100	5768	207	16188	2.44	155.87	4.86	425.55	0.9	57.35	1.98	153.1	0.0141465	1.68611e-05	anillin actin binding protein	GO:0000281;GO:0000921;GO:0002244;GO:0007067;GO:0007096;GO:0090521;GO:0098609	GO:0003779;GO:0098641	GO:0005654;GO:0005826;GO:0005913;GO:0015629;GO:0043231	NA	NA
ANO1	116	0	29	0	2.8	0	0.69	0	1.03	0	0.28	0	95.3291	0	anoctamin 1	GO:0006812;GO:0006821;GO:0007200;GO:0007275;GO:0015705;GO:0034220;GO:0034605;GO:0035774;GO:0050965;GO:0098655;GO:1902476;GO:1903959	GO:0005227;GO:0005229;GO:0005247;GO:0005254;GO:0005515;GO:0015111;GO:0046983	GO:0005737;GO:0005886;GO:0016324;GO:0034707;GO:0070062	NA	NA
ANO1-AS2	0	0	0	0	0	0	0	0	0	0	0	0	NA	NA	ANO1 antisense RNA 2 (head to head)	NA	NA	NA	NA	NA
ANO10	1179	1712	1141	1475	50.62	82.25	47.5	68.57	18.6	30.26	19.36	24.67	0.725891	5.25969e-06	anoctamin 10	GO:0006812;GO:0006821;GO:0034220;GO:0098655;GO:1902476	GO:0005227;GO:0005229	GO:0005622;GO:0005886;GO:0016020;GO:0016021	NA	NA
ANO2	143	20	96	5	4.49	0.7	2.91	0.17	1.65	0.26	1.19	0.06	9.01166	2.33147e-15	anoctamin 2	GO:0034220;GO:1902476	GO:0005229;GO:0042803;GO:0046982	GO:0005654;GO:0005886;GO:0031513;GO:0034707	NA	NA
ANO3	18	49	8	6	0.35	1.13	0.16	0.13	0.13	0.41	0.07	0.05	0.48106	0.545085	anoctamin 3	GO:0006869;GO:0016048;GO:0034220;GO:0050982;GO:0061590;GO:0061591;GO:1902476	GO:0005229;GO:0017128;GO:0046983	GO:0005886;GO:0016021	NA	NA
ANO4	2	6	1	2	0.06	0.2	0.03	0.07	0.02	0.08	0.01	0.02	0.470215	1	anoctamin 4	GO:0006821;GO:0006869;GO:0034220;GO:0061589;GO:0061590;GO:0061591;GO:1902476	GO:0005229;GO:0017128;GO:0046983	GO:0005622;GO:0005886;GO:0016021	NA	NA
ANO5	0	0	0	0	0	0	0	0	0	0	0	0	NA	NA	anoctamin 5	GO:0006821;GO:0034220;GO:1902476	GO:0005229;GO:0046983	GO:0005622;GO:0005789;GO:0005886;GO:0016021;GO:0031982	NA	NA
ANO6	3235	2230	2745	2160	61.29	46.81	50.08	44.17	22.52	17.22	20.41	15.89	1.35463	7.99782e-12	anoctamin 6	GO:0002407;GO:0002543;GO:0006812;GO:0006821;GO:0006869;GO:0007596;GO:0017121;GO:0030501;GO:0032060;GO:0034220;GO:0034767;GO:0035590;GO:0035630;GO:0035725;GO:0043065;GO:0045794;GO:0046931;GO:0060100;GO:0061589;GO:0061590;GO:0061591;GO:0070588;GO:0090026;GO:0097045;GO:1902304;GO:1902476;GO:1903959;GO:2000353	GO:0005227;GO:0005229;GO:0005244;GO:0005247;GO:0005515;GO:0017128;GO:0042803	GO:0005622;GO:0005886;GO:0009986;GO:0016020;GO:0034707;GO:0070062	NA	NA
ANO7	18	14	5	9	0.51	0.44	0.14	0.27	0.19	0.16	0.06	0.1	0.980438	0.762765	anoctamin 7	GO:0006821;GO:0006869;GO:0034220;GO:0061589;GO:0061590;GO:0061591;GO:1902476	GO:0005229;GO:0017128;GO:0046983	GO:0005622;GO:0005634;GO:0005783;GO:0005829;GO:0005886;GO:0016021;GO:0030054	NA	NA
ANO8	269	164	157	154	7.52	5.1	4.24	4.66	2.76	1.87	1.73	1.68	1.32274	0.653661	anoctamin 8	GO:0006821;GO:0034220;GO:1902476	GO:0005229	GO:0005622;GO:0005886;GO:0016021	NA	NA
ANO9	0	0	0	0	0	0	0	0	0	0	0	0	NA	NA	anoctamin 9	GO:0006821;GO:0006869;GO:0034220;GO:0061589;GO:0061590;GO:0061591;GO:1902476;GO:1902939	GO:0005229;GO:0017128	GO:0005622;GO:0005886;GO:0016021	NA	NA
ANOS1	2	6	0	0	0.04	0.12	0	0	0.01	0.04	0	0	0.458659	0.437535	anosmin 1	GO:0006928;GO:0006935;GO:0007155;GO:0007411;GO:0008543;GO:0010951	GO:0004867;GO:0005201;GO:0005515;GO:0008201	GO:0005576;GO:0005578;GO:0005615;GO:0005886	NA	NA
ANP32A	949	1422	1099	1573	45.12	75.14	50.46	80.88	16.58	27.65	20.57	29.1	0.683602	5.87227e-05	acidic nuclear phosphoprotein 32 family member A	GO:0006351;GO:0006355;GO:0006913;GO:0035556;GO:0042981;GO:0043488	GO:0042393;GO:0044822	GO:0005634;GO:0005654;GO:0005737;GO:0005783;GO:0048471	NA	NA
ANP32A-IT1	5	9.09	2	5.99	0.18	0.36	0.07	0.23	0.07	0.13	0.03	0.08	0.50588	1	ANP32A intronic transcript 1	NA	NA	NA	NA	NA
ANP32AP1	0	0	0	0	0	0	0	0	0	0	0	0	NA	NA	acidic nuclear phosphoprotein 32 family member A pseudogene 1	NA	NA	NA	NA	NA
ANP32B	3141	2538	3327	3877	230.87	207.4	236.27	308.14	84.81	76.31	96.32	110.86	1.00556	0.963313	acidic nuclear phosphoprotein 32 family member B	GO:0001944;GO:0006334;GO:0006919;GO:0021591;GO:0043486;GO:0045596;GO:0046827;GO:0048839;GO:0060021	GO:0005515;GO:0042393;GO:0070063	GO:0005634;GO:0005730;GO:0005737;GO:0070062	NA	NA
ANP32C	0	0	0	0	0	0	0	0	0	0	0	0	NA	NA	acidic nuclear phosphoprotein 32 family member C	GO:0006913;GO:0042981	GO:0042393	GO:0005634	NA	NA
ANP32D	0	1	0	0	0	0.38	0	0	0	0.14	0	0	0.60132	1	acidic nuclear phosphoprotein 32 family member D	GO:0006913;GO:0042981	GO:0042393	GO:0005634	NA	NA
ANP32E	596	1977	799	3850	20.27	74.23	26.5	140.43	7.45	27.31	10.8	50.52	0.23978	0.0182721	acidic nuclear phosphoprotein 32 family member E	GO:0006334;GO:0006913;GO:0016569;GO:0042981;GO:0043086;GO:0043486	GO:0019212;GO:0042393	GO:0000812;GO:0005634;GO:0016023	NA	NA
ANPEP	5871	8560	7433	8242	187.1	303.14	228.69	284.05	68.73	111.54	93.23	102.19	0.792811	0.634611	alanyl aminopeptidase, membrane	GO:0001525;GO:0006508;GO:0030154;GO:0043171;GO:0046718	GO:0001618;GO:0004177;GO:0004872;GO:0008237;GO:0008270;GO:0042277;GO:0070006	GO:0005615;GO:0005765;GO:0005793;GO:0005829;GO:0005887;GO:0009897;GO:0070062	hsa00480;hsa01100;hsa04614;hsa04640	3.4.11.2
ANTXR1	21331	5760	12460	4742	478.61	149.93	265.97	114.67	175.82	55.17	108.42	41.25	3.18129	0.00179368	anthrax toxin receptor 1	GO:0001568;GO:0007165;GO:0022414;GO:0031532;GO:0034446;GO:1901202;GO:1905050	GO:0004888;GO:0005515;GO:0005518;GO:0046872;GO:0051015	GO:0005886;GO:0009986;GO:0010008;GO:0016021;GO:0031258;GO:0031527;GO:0070062	NA	NA
ANTXR2	5050.5	2255	3383	2753	108.45	60.34	74.24	70.65	39.84	22.2	30.26	25.42	1.66727	0.102579	anthrax toxin receptor 2	GO:0022414;GO:1901998	GO:0004872;GO:0005515;GO:0046872	GO:0005576;GO:0005789;GO:0005886;GO:0009897;GO:0010008;GO:0016021	NA	NA
ANTXRL	0	0	0	0	0	0	0	0	0	0	0	0	NA	NA	anthrax toxin receptor-like	NA	GO:0004872;GO:0046872	GO:0016021	NA	NA
ANTXRLP1	0	0	0	0	0	0	0	0	0	0	0	0	NA	NA	anthrax toxin receptor-like pseudogene 1	NA	NA	NA	NA	NA
ANXA1	9167	12451	10278	15230	710.28	1072.62	769.49	1276.01	260.93	394.67	313.69	459.06	0.701585	0.099456	annexin A1	GO:0000733;GO:0001780;GO:0002250;GO:0002548;GO:0002685;GO:0006909;GO:0006954;GO:0007165;GO:0007166;GO:0007187;GO:0008360;GO:0010165;GO:0014839;GO:0018149;GO:0030073;GO:0030216;GO:0030850;GO:0031018;GO:0031340;GO:0031394;GO:0031532;GO:0032355;GO:0032508;GO:0032652;GO:0032743;GO:0033031;GO:0036292;GO:0042063;GO:0042102;GO:0042493;GO:0043066;GO:0043434;GO:0044849;GO:0045087;GO:0045627;GO:0045629;GO:…	GO:0003697;GO:0003727;GO:0004386;GO:0005102;GO:0005198;GO:0005509;GO:0005515;GO:0005543;GO:0005544;GO:0019834;GO:0030674;GO:0033676;GO:0036310;GO:0042803;GO:0048306;GO:0098641	GO:0001533;GO:0001891;GO:0005576;GO:0005615;GO:0005634;GO:0005654;GO:0005737;GO:0005768;GO:0005886;GO:0005913;GO:0005925;GO:0009986;GO:0016323;GO:0016324;GO:0016328;GO:0019898;GO:0030659;GO:0031232;GO:0031313;GO:0031514;GO:0031901;GO:0031966;GO:0031982;GO:0042383;GO:0042629;GO:0043234;GO:0070062	NA	NA
ANXA10	3	55	0	34	0.25	5.04	0	3.03	0.09	1.86	0	1.09	0.048588	6.21893e-11	annexin A10	NA	GO:0005509;GO:0005515;GO:0005544	GO:0005739	NA	NA
ANXA11	3737	3725	3412	3437	174.59	192.87	153.83	173.24	64.14	70.97	62.71	62.33	0.99406	0.974939	annexin A11	GO:0006909;GO:0007049;GO:0051301;GO:0051592	GO:0005509;GO:0005515;GO:0005544;GO:0008429;GO:0023026;GO:0044548;GO:0044822;GO:0048306	GO:0005635;GO:0005654;GO:0005737;GO:0005819;GO:0016020;GO:0030496;GO:0042470;GO:0042581;GO:0042582;GO:0045335;GO:0070062	NA	NA
ANXA13	2	1	6	1	0.16	0.09	0.46	0.09	0.06	0.03	0.19	0.03	2.74528	1	annexin A13	GO:0030154	GO:0005509;GO:0005544	GO:0005615;GO:0005654;GO:0005886;GO:0070062	NA	NA
ANXA2	26656	66138.1	41385.8	61701.9	2037.29	5604.02	3055.09	5088.09	748.42	2062.02	1245.45	1830.51	0.534711	0.000426127	annexin A2	GO:0001525;GO:0001765;GO:0001934;GO:0002091;GO:0006900;GO:0007589;GO:0030199;GO:0031340;GO:0032804;GO:0036035;GO:0042730;GO:0043086;GO:0048146;GO:0051099;GO:0051290;GO:0072661;GO:0097066;GO:0098609;GO:1900121;GO:2000273	GO:0002020;GO:0005509;GO:0005515;GO:0005544;GO:0005546;GO:0008092;GO:0017137;GO:0019834;GO:0030546;GO:0044548;GO:0044822;GO:0048306;GO:0098641	GO:0001726;GO:0005604;GO:0005615;GO:0005634;GO:0005765;GO:0005768;GO:0005769;GO:0005811;GO:0005829;GO:0005886;GO:0005911;GO:0005913;GO:0005938;GO:0009986;GO:0016020;GO:0016323;GO:0019897;GO:0030496;GO:0031012;GO:0031902;GO:0031982;GO:0035749;GO:0042383;GO:0042470;GO:0043220;GO:0044354;GO:0045121;GO:0048471;GO:0070062;GO:1990667	NA	NA
ANXA2P1	4.12	4.55	7.22	8.21	0.37	0.45	0.62	0.79	0.13	0.17	0.25	0.28	0.904546	1	annexin A2 pseudogene 1	NA	NA	NA	NA	NA
ANXA2P2	1.34	0	0	1.65	0.12	0	0	0.16	0.05	0	0	0.06	0.884279	1	annexin A2 pseudogene 2	GO:0043086	GO:0004859;GO:0005509;GO:0005544;GO:0008092	GO:0005604;GO:0042470;GO:0070062	NA	NA
ANXA2P3	2.53	4.36	1.02	1.26	0.22	0.43	0.09	0.12	0.08	0.16	0.04	0.04	0.702133	1	annexin A2 pseudogene 3	NA	NA	NA	NA	NA
ANXA2R	2	1	6	1	0.19	0.11	0.55	0.1	0.07	0.04	0.22	0.04	2.74528	1	annexin A2 receptor	NA	GO:0004872	NA	NA	NA
ANXA3	0	1	0	4	0	0.08	0	0.32	0	0.03	0	0.11	0.230559	1	annexin A3	GO:0006909;GO:0010595;GO:0021766;GO:0031100;GO:0042742;GO:0043086;GO:0043312;GO:0045766;GO:0051054;GO:0051091;GO:0051384;GO:0070848	GO:0005509;GO:0005544;GO:0019834;GO:0048306	GO:0005737;GO:0005886;GO:0016020;GO:0030424;GO:0030425;GO:0030670;GO:0042581;GO:0043025;GO:0070062	NA	NA
ANXA4	2587	1322	2369	1113	142.13	80.73	125.71	66.13	52.21	29.71	51.25	23.79	2.02676	0	annexin A4	GO:0006357;GO:0007165;GO:0007219;GO:0030855;GO:0032088;GO:0043066;GO:0043086;GO:2000483	GO:0004859;GO:0005509;GO:0005544;GO:0042802;GO:0048306;GO:0051059	GO:0005634;GO:0005737;GO:0005886;GO:0009986;GO:0012506;GO:0031965;GO:0048471;GO:0070062	NA	NA
ANXA5	23572	26507	26612	25941	1751.68	2190.01	1910.76	2084.52	643.5	805.82	778.95	749.93	0.956165	0.983083	annexin A5	GO:0007165;GO:0007596;GO:0010033;GO:0043066;GO:0043086;GO:0050819	GO:0004859;GO:0005509;GO:0005543;GO:0005544	GO:0005622;GO:0005737;GO:0005925;GO:0009897;GO:0016020;GO:0070062;GO:0072563	NA	NA
ANXA6	8656	12602	9910	11484	337.92	546.45	373.36	484.57	124.14	201.07	152.21	174.33	0.770591	0.0419803	annexin A6	GO:0006816;GO:0006937;GO:0034220;GO:0051260;GO:0051560;GO:0097190	GO:0005509;GO:0005515;GO:0005525;GO:0005544;GO:0008289;GO:0015276;GO:0015485;GO:0042803;GO:0048306	GO:0005739;GO:0005765;GO:0005925;GO:0016020;GO:0031902;GO:0042470;GO:0048471;GO:0070062	NA	NA
ANXA7	2932	2904	2719	3941	161.38	177.69	144.55	234.58	59.28	65.38	58.93	84.39	0.82175	0.869296	annexin A7	GO:0006874;GO:0006914;GO:0007599;GO:0008283;GO:0008360;GO:0009651;GO:0009992;GO:0010629;GO:0014070;GO:0030855;GO:0035176;GO:0051592;GO:0061025	GO:0005178;GO:0005509;GO:0005515;GO:0005544;GO:0044822;GO:0048306	GO:0005634;GO:0005635;GO:0005789;GO:0005829;GO:0005886;GO:0016020;GO:0042584;GO:0070062	NA	NA
ANXA8	0	414.61	0	76.03	0	26.38	0	4.73	0	9.71	0	1.7	0.00306071	0	annexin A8	GO:0007032;GO:0007596;GO:0016197;GO:1900004;GO:1900138	GO:0005509;GO:0005544;GO:0005546;GO:0005547;GO:0043325;GO:0051015	GO:0005829;GO:0005886;GO:0031902	NA	NA
ANXA8L1	0	387.39	2	104.97	0	24.16	0.12	6.37	0	8.89	0.05	2.29	0.00723283	2.39438e-05	annexin A8-like 1	NA	GO:0005509;GO:0005544	GO:0070062	NA	NA
ANXA9	30	22	18	21	1.95	1.59	1.13	1.47	0.71	0.58	0.46	0.53	1.10042	1	annexin A9	GO:0007165;GO:0016337	GO:0001786;GO:0005509;GO:0005543;GO:0005544;GO:0015464;GO:0042803	GO:0005829;GO:0009986;GO:0070062	NA	NA
AOAH	0	0	0	1	0	0	0	0.05	0	0	0	0.02	0.599315	1	acyloxyacyl hydrolase	GO:0006629;GO:0006954	GO:0003824;GO:0004465;GO:0050528	GO:0005576	NA	NA
AOAH-IT1	0	0	0	0	0	0	0	0	0	0	0	0	NA	NA	AOAH intronic transcript 1	NA	NA	NA	NA	NA
AOC1	0	0	1	0	0	0	0.05	0	0	0	0.02	0	1.68627	1	amine oxidase, copper containing 1	GO:0006805;GO:0009308;GO:0035874;GO:0042493;GO:0046677;GO:0055114;GO:0071280;GO:0071420;GO:0071504;GO:0097185	GO:0004872;GO:0005507;GO:0005509;GO:0008131;GO:0008144;GO:0008201;GO:0008270;GO:0032403;GO:0042803;GO:0048038;GO:0052597;GO:0052598;GO:0052599;GO:0052600	GO:0005615;GO:0005777;GO:0005886;GO:0005923;GO:0070062	hsa00330;hsa00340;hsa00380	1.4.3.22
AOC2	7	21	0	9	0.31	1.06	0	0.43	0.11	0.39	0	0.15	0.262236	0.0918831	amine oxidase, copper containing 2	GO:0006584;GO:0006805;GO:0007601;GO:0009308;GO:0055114	GO:0005507;GO:0008131;GO:0009055;GO:0048038;GO:0052593;GO:0052594;GO:0052595;GO:0052596	GO:0005737;GO:0005886	hsa00260;hsa00350;hsa00360;hsa00410;hsa01100	1.4.3.21
AOC3	5	12	0	0	0.15	0.44	0	0	0.05	0.16	0	0	0.469855	0.447788	amine oxidase, copper containing 3	GO:0006805;GO:0006954;GO:0007155;GO:0009308;GO:0046677;GO:0055114	GO:0005507;GO:0005509;GO:0005515;GO:0008131;GO:0042803;GO:0046982;GO:0048038;GO:0052593;GO:0052594;GO:0052595;GO:0052596	GO:0005737;GO:0005769;GO:0005783;GO:0005794;GO:0005886;GO:0005902;GO:0009986;GO:0016021	hsa00260;hsa00350;hsa00360;hsa00410;hsa01100	1.4.3.21
AOC4P	0	0	0	0	0	0	0	0	0	0	0	0	NA	NA	amine oxidase, copper containing 4, pseudogene	NA	NA	NA	NA	NA
AOX1	3681	3026	5513	2180	86.43	78.94	124.95	55.35	31.75	29.05	50.94	19.91	1.77392	0.557092	aldehyde oxidase 1	GO:0006954;GO:0009115;GO:0042816;GO:0055114;GO:0072593	GO:0004031;GO:0004854;GO:0005506;GO:0009055;GO:0016614;GO:0043546;GO:0050660;GO:0051287;GO:0051537	GO:0005737;GO:0005829;GO:0070062	hsa00280;hsa00350;hsa00380;hsa00750;hsa00760;hsa00982;hsa01100	1.2.3.1
AOX2P	1	0	0	0	0.03	0	0	0	0.01	0	0	0	1.64161	1	NA	NA	NA	NA	NA	NA
AP1AR	746	349	538	357	29.97	15.58	20.87	15.51	11.01	5.73	8.51	5.58	1.80198	3.80135e-05	adaptor related protein complex 1 associated regulatory protein	GO:0001920;GO:0015031;GO:0034315;GO:0034613;GO:0048203;GO:1900025;GO:2000146	GO:0019894;GO:0035650	GO:0005769;GO:0005770;GO:0005794;GO:0005829;GO:0030133	NA	NA
AP1B1	969	2417	928	2146	27.1	75.16	25.08	64.94	9.95	27.66	10.22	23.36	0.414575	0	adaptor related protein complex 1 beta 1 subunit	GO:0006886;GO:0007368;GO:0007507;GO:0016192;GO:0019886;GO:0050690	GO:0005215;GO:0005515;GO:0008565;GO:0019901	GO:0000139;GO:0005765;GO:0005829;GO:0030131;GO:0030659;GO:0030669;GO:0032588	hsa04142	NA
AP1B1P1	0	0	0	0	0	0	0	0	0	0	0	0	NA	NA	adaptor related protein complex 1 beta 1 subunit pseudogene 1	NA	NA	NA	NA	NA
AP1G1	1732	3074	1927	2946	29.23	57.63	31.38	53.76	10.74	21.2	12.79	19.34	0.607358	0	adaptor related protein complex 1 gamma 1 subunit	GO:0006886;GO:0019886;GO:0032438;GO:0035646;GO:0043323;GO:0045954;GO:0050690;GO:0090160	GO:0005215;GO:0005515;GO:0008565;GO:0017137;GO:0019894;GO:0030742	GO:0000139;GO:0005737;GO:0005765;GO:0005794;GO:0005829;GO:0016020;GO:0030119;GO:0030131;GO:0030136;GO:0030659;GO:0030665;GO:0030669;GO:0032588;GO:0043231;GO:0055037	hsa04142	NA
AP1G2	89.37	81.43	86.01	60.92	3.86	4.02	3.67	2.87	1.42	1.48	1.5	1.03	1.22617	1	adaptor related protein complex 1 gamma 2 subunit	GO:0006886;GO:0016032;GO:0016192	GO:0008565	GO:0000139;GO:0005794;GO:0005798;GO:0010008;GO:0016020;GO:0030121;GO:0030133	NA	NA
AP1M1	1149	1361	1185	1628	57.26	75.4	57.03	87.7	21.04	27.74	23.25	31.55	0.77892	0.106506	adaptor related protein complex 1 mu 1 subunit	GO:0006886;GO:0016032;GO:0016192;GO:0019886;GO:0032438;GO:0035646;GO:0050690	GO:0005515	GO:0000139;GO:0005765;GO:0005829;GO:0016020;GO:0030131;GO:0030659;GO:0030669;GO:0032588;GO:0070062	hsa04142	NA
AP1M2	3	70	1	40	0.2	5.26	0.07	2.93	0.07	1.94	0.03	1.05	0.0486978	2.75744e-09	adaptor related protein complex 1 mu 2 subunit	GO:0006605;GO:0006903;GO:0019886;GO:0050690	NA	GO:0000139;GO:0005765;GO:0005829;GO:0030131;GO:0030659;GO:0030669;GO:0032588;GO:0043231	hsa04142	NA
AP1S1	657	993	803	719	60.73	102.07	71.74	71.87	22.31	37.56	29.25	25.85	0.853995	0.866045	adaptor related protein complex 1 sigma 1 subunit	GO:0006886;GO:0006898;GO:0009615;GO:0019886;GO:0042147;GO:0050690	GO:0008565	GO:0000139;GO:0005765;GO:0005794;GO:0005829;GO:0005905;GO:0016020;GO:0030121;GO:0030659;GO:0030669;GO:0032588;GO:0043195;GO:0043231;GO:0070062	hsa04142	NA
AP1S2	570.43	592.53	459.25	839.94	28.87	33.33	22.45	45.97	10.61	12.27	9.15	16.54	0.714001	0.48762	adaptor related protein complex 1 sigma 2 subunit	GO:0006886;GO:0016192;GO:0019886;GO:0050690	GO:0005515;GO:0008565	GO:0000139;GO:0005765;GO:0005794;GO:0005829;GO:0005905;GO:0030119;GO:0030659;GO:0030669;GO:0032588;GO:0043231	hsa04142	NA
AP1S3	44.62	202.78	34.54	183.38	1.3	6.54	0.97	5.76	0.48	2.41	0.39	2.07	0.206677	0	adaptor related protein complex 1 sigma 3 subunit	GO:0006605;GO:0016192;GO:0019886;GO:0050690	GO:0008565	GO:0000139;GO:0005765;GO:0005829;GO:0005905;GO:0030117;GO:0030659;GO:0030669;GO:0032588	hsa04142	NA
AP2A1	2894.9	3151.14	2826.32	3685.84	98.19	118.76	92.54	135.2	36.07	43.7	37.73	48.64	0.83391	0.320049	adaptor related protein complex 2 alpha 1 subunit	GO:0006886;GO:0006895;GO:0006897;GO:0007018;GO:0019886;GO:0042059;GO:0048013;GO:0050690;GO:0060071;GO:0072583;GO:1900126	GO:0005515;GO:0008022;GO:0008565;GO:0019901;GO:0032403;GO:0035615	GO:0005829;GO:0005886;GO:0016020;GO:0016323;GO:0016324;GO:0030122;GO:0030130;GO:0030666;GO:0030669;GO:0032433;GO:0036020	hsa04144;hsa05016	NA
AP2A2	1722	1669	1436	1627	42.88	46.19	34.53	43.82	15.75	17	14.07	15.77	0.952634	0.931283	adaptor related protein complex 2 alpha 2 subunit	GO:0006886;GO:0007018;GO:0019886;GO:0042059;GO:0048013;GO:0050690;GO:0060071;GO:0072583	GO:0003674;GO:0008289;GO:0008565;GO:0019901;GO:0035615	GO:0005829;GO:0005886;GO:0016023;GO:0030122;GO:0030666;GO:0030669;GO:0036020	hsa04144;hsa05016	NA
AP2B1	6226	6261	6155	5861	125.47	140.2	119.71	127.67	46.09	51.59	48.8	45.93	1.01847	0.968935	adaptor related protein complex 2 beta 1 subunit	GO:0003281;GO:0006886;GO:0007018;GO:0019886;GO:0035904;GO:0042059;GO:0048013;GO:0048268;GO:0050690;GO:0060071;GO:0060976;GO:0072583	GO:0005048;GO:0005515;GO:0008565;GO:0030276;GO:0032403;GO:0035615	GO:0005802;GO:0005829;GO:0005886;GO:0016020;GO:0030122;GO:0030666;GO:0030669;GO:0036020;GO:0043231	hsa04144;hsa05016	NA
AP2M1	7339	12882	7832	12380	446.85	872.32	460.74	815.85	164.16	320.97	187.83	293.51	0.599607	0	adaptor related protein complex 2 mu 1 subunit	GO:0006886;GO:0007018;GO:0019886;GO:0042059;GO:0048013;GO:0050690;GO:0060071;GO:0072583;GO:1903077	GO:0005048;GO:0005215;GO:0005515;GO:0008289;GO:0035615;GO:0044325;GO:0050750	GO:0005739;GO:0005765;GO:0005829;GO:0005886;GO:0030122;GO:0030666;GO:0030669;GO:0036020;GO:0043195;GO:0070062	hsa04144;hsa05016	NA
AP2S1	1381	2127	1591	2193	181.14	312.77	201.37	312.41	66.55	115.09	82.09	112.39	0.687748	2.09725e-07	adaptor related protein complex 2 sigma 1 subunit	GO:0006886;GO:0007018;GO:0019886;GO:0030100;GO:0042059;GO:0048013;GO:0048268;GO:0050690;GO:0060071;GO:0072583	GO:0005215;GO:0005515;GO:0008565;GO:0035615	GO:0005829;GO:0005886;GO:0030122;GO:0030666;GO:0030669;GO:0036020	hsa04144;hsa05016	NA
AP3B1	1957	2333	1925	2611	56.29	74.58	53.46	81.23	20.68	27.44	21.79	29.22	0.782679	0.000156908	adaptor related protein complex 3 beta 1 subunit	GO:0006622;GO:0006886;GO:0007596;GO:0008089;GO:0032438;GO:0048007;GO:0048490;GO:0051138	GO:0019903;GO:0030742	GO:0005765;GO:0005794;GO:0016020;GO:0030123;GO:0030131;GO:0030665;GO:1904115	hsa04142	NA
AP3B2	0	0	0	0	0	0	0	0	0	0	0	0	NA	NA	adaptor related protein complex 3 beta 2 subunit	GO:0006886;GO:0006892;GO:0008089;GO:0048490	GO:0005215	GO:0005654;GO:0005737;GO:0005794;GO:0030123;GO:0030137;GO:0030665;GO:1904115	hsa04142	NA
AP3D1	3812	3856	2710	3705	87.3	98.12	59.91	91.87	32.07	36.1	24.42	33.05	0.855402	0.859163	adaptor related protein complex 3 delta 1 subunit	GO:0006726;GO:0006886;GO:0008089;GO:0032438;GO:0033365;GO:0035646;GO:0048007;GO:0048490;GO:0048499;GO:0051138;GO:0061088;GO:0072657	GO:0005215	GO:0000139;GO:0005654;GO:0005765;GO:0005794;GO:0010008;GO:0016020;GO:0030123;GO:0043195;GO:1904115	hsa04142	NA
AP3M1	1236.78	1574.79	1277.27	1656.09	27.49	38.82	27.39	39.77	10.1	14.28	11.17	14.31	0.776414	1.22537e-08	adaptor related protein complex 3 mu 1 subunit	GO:0006622;GO:0008089;GO:0048490	GO:0005515;GO:0017137	GO:0005764;GO:0005765;GO:0005794;GO:0030131;GO:0030659;GO:1904115	hsa04142	NA
AP3M2	544	344	386	375	17.51	12.31	11.99	13.05	6.43	4.53	4.89	4.7	1.28168	0.437252	adaptor related protein complex 3 mu 2 subunit	GO:0006886;GO:0008089;GO:0048490	NA	GO:0005794;GO:0030119;GO:0030131;GO:0030659;GO:1904115	hsa04142	NA
AP3S1	1553	1464	2174	1601	144.49	151.47	195.5	161.06	53.08	55.73	79.7	57.94	1.21907	0.896751	adaptor related protein complex 3 sigma 1 subunit	GO:0006886;GO:0008089;GO:0008286;GO:0048490	GO:0005215;GO:0005515;GO:0008565	GO:0005794;GO:0030119;GO:0030123;GO:0030133;GO:0030659;GO:0043231;GO:1904115	hsa04142	NA
AP3S2	901.13	940.35	982.8	922.39	17.5	20.29	18.45	19.39	6.43	7.47	7.52	6.98	1.01007	0.949662	adaptor related protein complex 3 sigma 2 subunit	GO:0006886;GO:0008089;GO:0048490	GO:0008565	GO:0005794;GO:0030123;GO:0030659;GO:0043231;GO:1904115	hsa04142	NA
AP4B1	387.88	348.14	377.31	295.42	13.83	13.74	12.82	11.28	5.08	5.06	5.23	4.06	1.18512	1	adaptor related protein complex 4 beta 1 subunit	GO:0006886;GO:0016192	GO:0005215;GO:0005515;GO:0008565	GO:0005802;GO:0005905;GO:0030131;GO:0031904;GO:0032588	hsa04142	NA
AP4B1-AS1	29.37	19.91	25.84	32.96	2.01	1.51	1.71	2.43	0.74	0.56	0.7	0.88	1.037	1	AP4B1 antisense RNA 1	NA	NA	NA	NA	NA
AP4E1	664.41	1048.52	663.23	1031.55	11.34	19.89	10.93	19.05	4.17	7.32	4.46	6.85	0.63676	0	adaptor related protein complex 4 epsilon 1 subunit	GO:0006886;GO:0016192	NA	GO:0005905;GO:0030117;GO:0031904;GO:0032588	hsa04142	NA
AP4M1	456.82	168.32	365.61	186.1	28.9	11.84	22.34	12.73	10.62	4.36	9.11	4.58	2.29943	0	adaptor related protein complex 4 mu 1 subunit	GO:0006886;GO:0006895;GO:0016192	GO:0005215;GO:0005515	GO:0000138;GO:0005802;GO:0005829;GO:0030119;GO:0030131;GO:0031904;GO:0032588;GO:0070062	hsa04142	NA
AP4S1	146	144.47	183.3	150.15	4.37	5.63	5.28	5.43	1.61	2.07	2.15	1.95	1.11816	0.880564	adaptor related protein complex 4 sigma 1 subunit	GO:0015031	GO:0005215;GO:0008565	GO:0005905;GO:0031904;GO:0032588	hsa04142	NA
AP5B1	696.61	691.92	512.63	694.61	12.2	13.46	8.66	13.15	4.48	4.95	3.53	4.73	0.865402	0.724022	adaptor related protein complex 5 beta 1 subunit	GO:0015031;GO:0016197	GO:0005515	GO:0005765;GO:0030119	NA	NA
AP5M1	630	725	748	632	23.75	30.44	27.3	25.76	8.72	11.2	11.13	9.27	1.01585	0.92174	adaptor related protein complex 5 mu 1 subunit	GO:0015031;GO:0016197	NA	GO:0005764;GO:0005765;GO:0005770;GO:0005829;GO:0016020;GO:0030119;GO:0031902	NA	NA
AP5S1	150	213	166	296	9.46	15.07	10.21	20.32	3.48	5.54	4.16	7.31	0.620852	0.0503384	adaptor related protein complex 5 sigma 1 subunit	GO:0000724;GO:0015031;GO:0016197	GO:0005515	GO:0005634;GO:0005737;GO:0005764;GO:0005765;GO:0005770;GO:0005829;GO:0030119;GO:0031902	NA	NA
AP5Z1	1057.83	581.22	616.55	510.45	22.17	13.54	12.47	11.57	8.14	4.98	5.09	4.16	1.51567	0.549243	adaptor related protein complex 5 zeta 1 subunit	GO:0000724;GO:0015031;GO:0016197	GO:0005515	GO:0005634;GO:0005654;GO:0005737;GO:0030119;GO:0044599	NA	NA
APAF1	509.33	639.35	609.96	850.78	8.2	11.46	9.46	14.8	3.01	4.22	3.86	5.32	0.751121	0.556625	apoptotic peptidase activating factor 1	GO:0001666;GO:0001843;GO:0006915;GO:0006919;GO:0007399;GO:0007568;GO:0007584;GO:0008635;GO:0010659;GO:0030154;GO:0030900;GO:0034349;GO:0042981;GO:0043065;GO:0051260;GO:0051402;GO:0070059;GO:0071560;GO:0072432;GO:0097193;GO:1902510;GO:2001235	GO:0000166;GO:0005515;GO:0005524;GO:0008656;GO:0031072;GO:0042802;GO:0043531	GO:0005634;GO:0005829;GO:0043293;GO:0070062	hsa04115;hsa04210;hsa05010;hsa05012;hsa05014;hsa05016;hsa05222	NA
APBA1	254	243	138	172	4.45	4.74	2.34	3.26	1.64	1.74	0.95	1.17	0.93349	0.855212	amyloid beta precursor protein binding family A member 1	GO:0001701;GO:0006461;GO:0006886;GO:0007155;GO:0007268;GO:0007269;GO:0007399;GO:0007626;GO:0008088;GO:0010468;GO:0014047;GO:0014051;GO:0035264	GO:0001540;GO:0005515	GO:0005634;GO:0005794;GO:0005829;GO:0008021;GO:0016020;GO:0043005;GO:0048471	NA	NA
APBA2	8	126	5	28	0.26	4.52	0.16	0.98	0.09	1.66	0.06	0.35	0.0926239	0.0490627	amyloid beta precursor protein binding family A member 2	GO:0001701;GO:0007268;GO:0007399;GO:0007626;GO:0010468;GO:0015031;GO:0035264	GO:0001540;GO:0005515	GO:0005886;GO:0008021	NA	NA
APBA3	200	132	200	119	10.9	8	10.53	7.02	4.01	2.94	4.29	2.52	1.58604	1	amyloid beta precursor protein binding family A member 3	GO:0001701;GO:0007268;GO:0010468;GO:0015031;GO:0043086	GO:0001540;GO:0004857;GO:0005515;GO:0019899	GO:0048471	NA	NA
APBB1	866	721	937	772	38.7	36.89	40.95	38.95	14.22	13.58	16.69	14.01	1.2055	0.157357	amyloid beta precursor protein binding family B member 1	GO:0006302;GO:0006351;GO:0006355;GO:0006915;GO:0006974;GO:0007050;GO:0007165;GO:0007409;GO:0010039;GO:0010976;GO:0030308;GO:0043065;GO:0043967;GO:0045739;GO:0045893;GO:0045944;GO:0050714;GO:0050760	GO:0001540;GO:0003682;GO:0005515;GO:0008134;GO:0032403;GO:0042393;GO:0048156;GO:0070064	GO:0005634;GO:0005654;GO:0005737;GO:0005886;GO:0016607;GO:0030027;GO:0030426;GO:0042734;GO:0043025;GO:0043197;GO:0043234;GO:0044304;GO:0045202;GO:0045211;GO:0048471;GO:1990761;GO:1990812	hsa05010	NA
APBB1IP	806	1409	766	1258	35.78	69.52	32.84	60.39	13.14	25.58	13.39	21.73	0.587658	0	amyloid beta precursor protein binding family B member 1 interacting protein	GO:0002291;GO:0007165;GO:0045785	NA	GO:0005829;GO:0005856;GO:0005925;GO:0030027;GO:0042101	NA	NA
APBB2	3273	2222	4063	1448	42.03	31.69	50.35	20.11	15.44	11.66	20.53	7.23	2.00193	0.00433559	amyloid beta precursor protein binding family B member 2	GO:0001764;GO:0006355;GO:0007050;GO:0007411;GO:0030198;GO:0030308;GO:0035556;GO:0043065;GO:0043066	GO:0001540;GO:0005515;GO:0008134	GO:0005634;GO:0005737;GO:0016020;GO:0030027;GO:0030426;GO:0045202	NA	NA
APBB3	257	161	207	139	14.06	9.81	11.01	8.25	5.17	3.61	4.49	2.97	1.53458	2.27188e-05	amyloid beta precursor protein binding family B member 3	GO:0006355	GO:0001540;GO:0005515;GO:0008134	GO:0005634;GO:0005737;GO:0015629	NA	NA
APC	1238	1925	1243	1674	13.26	22.9	12.84	19.4	4.87	8.43	5.23	6.98	0.687821	2.60928e-08	APC, WNT signaling pathway regulator	GO:0000281;GO:0001708;GO:0006461;GO:0006921;GO:0006974;GO:0007026;GO:0007050;GO:0007094;GO:0007155;GO:0007389;GO:0008285;GO:0016055;GO:0016477;GO:0030335;GO:0031274;GO:0032886;GO:0043065;GO:0043161;GO:0045595;GO:0045732;GO:0045736;GO:0051988;GO:0060070;GO:0070830;GO:0090090;GO:1904885;GO:1904886	GO:0005515;GO:0008013;GO:0008017;GO:0019887;GO:0019901;GO:0045295;GO:0051010	GO:0000776;GO:0005634;GO:0005654;GO:0005737;GO:0005813;GO:0005829;GO:0005881;GO:0005886;GO:0005913;GO:0005923;GO:0016328;GO:0016342;GO:0030027;GO:0030877;GO:0032587;GO:1990909	hsa04310;hsa04810;hsa05200;hsa05210;hsa05213;hsa05217	NA
APC2	6	9	2	7	0.07	0.11	0.02	0.09	0.02	0.04	0.01	0.03	0.534231	1	APC2, WNT signaling pathway regulator	GO:0001708;GO:0007026;GO:0007389;GO:0008283;GO:0016055;GO:0016477;GO:0035414;GO:0045595;GO:0045732;GO:0090090	GO:0005515;GO:0008013;GO:0008017;GO:0045295	GO:0005737;GO:0005794;GO:0005881;GO:0005884;GO:0015630;GO:0016342;GO:0030877;GO:0031258;GO:0048471	hsa04310;hsa04810;hsa05200;hsa05210;hsa05213;hsa05217	NA
APCDD1	2	0	2	0	0.09	0	0.09	0	0.03	0	0.04	0	3.65577	1	APC down-regulated 1	GO:0001942;GO:0016055;GO:0030178;GO:0043615	GO:0017147	GO:0005887	NA	NA
APCDD1L	296	559	251	376	10.22	21.05	8.38	13.83	3.75	7.75	3.42	4.98	0.582935	0.0623726	APC down-regulated 1 like	NA	NA	GO:0016021	NA	NA
APCDD1L-AS1	111	277	123	161	6.24	17.3	6.67	9.78	2.29	6.36	2.72	3.52	0.535866	0.170677	APCDD1L antisense RNA 1 (head to head)	NA	NA	NA	NA	NA
APCS	0	0	0	0	0	0	0	0	0	0	0	0	NA	NA	amyloid P component, serum	GO:0002674;GO:0006457;GO:0006953;GO:0044267;GO:0044869;GO:0044871;GO:0045087;GO:0045656;GO:0046597;GO:0048525;GO:0051131;GO:0061045;GO:1903016;GO:1903019	GO:0001849;GO:0005509;GO:0030246;GO:0046790;GO:0051082	GO:0005576;GO:0005615;GO:0005634;GO:0031012;GO:0070062;GO:0072562	NA	NA
APEH	1511	1561	1364	1326	64.07	73.56	55.85	60.8	23.54	27.07	22.77	21.87	0.991713	0.9486	acylaminoacyl-peptide hydrolase	GO:0006415;GO:0006508;GO:0050435	GO:0004252;GO:0008242;GO:0044822	GO:0005737;GO:0005829;GO:0031965;GO:0070062	NA	NA
APELA	2	2	5	0	0.09	0.1	0.22	0	0.03	0.04	0.09	0	2.4568	1	apelin receptor early endogenous ligand	GO:0007492;GO:0007507;GO:0060183;GO:0060395;GO:0090133;GO:0090134	GO:0005179;GO:0031704	GO:0005576;GO:0005615	NA	NA
APEX1	4083	1584	3383	1602	316.1	136.12	252.8	133.92	116.12	50.08	103.06	48.18	2.32882	0	apurinic/apyrimidinic endodeoxyribonuclease 1	GO:0000723;GO:0006281;GO:0006284;GO:0006286;GO:0006310;GO:0006351;GO:0006355;GO:0007568;GO:0014912;GO:0042493;GO:0043488;GO:0045454;GO:0045739;GO:0055114;GO:0070301;GO:0071320;GO:0071375;GO:0080111;GO:0090502;GO:1900087;GO:1903507	GO:0003677;GO:0003684;GO:0003691;GO:0003713;GO:0003714;GO:0003906;GO:0004519;GO:0004520;GO:0004523;GO:0004528;GO:0004844;GO:0005515;GO:0008081;GO:0008309;GO:0008311;GO:0008408;GO:0016491;GO:0016890;GO:0031490;GO:0032403;GO:0044822;GO:0046872;GO:0051059	GO:0000784;GO:0005634;GO:0005654;GO:0005667;GO:0005730;GO:0005737;GO:0005739;GO:0005783;GO:0005813;GO:0005840;GO:0016607;GO:0048471	hsa03410	4.2.99.18
APEX2	237	324	239	360	13.35	20.38	12.98	21.97	4.9	7.5	5.29	7.9	0.69459	1	apurinic/apyrimidinic endodeoxyribonuclease 2	GO:0006284;GO:0006310;GO:0007049;GO:0090305	GO:0003677;GO:0003906;GO:0008270;GO:0008311	GO:0005634;GO:0005730;GO:0005739;GO:0043231	hsa03410	4.2.99.18
APH1A	2619	1537	2656	1915	142.65	93.51	138.88	112.68	52.41	34.41	56.62	40.54	1.52329	1.16304e-06	aph-1 homolog A, gamma-secretase subunit	GO:0001656;GO:0006509;GO:0007219;GO:0007220;GO:0016485;GO:0031293;GO:0042987;GO:0043065;GO:0043085;GO:0048013	GO:0004175;GO:0005515	GO:0005783;GO:0005789;GO:0005794;GO:0005886;GO:0005887;GO:0016020;GO:0032580;GO:0070765	hsa04330;hsa05010	NA
APH1B	741	352	586	331	20.53	10.84	15.7	9.93	7.54	3.99	6.4	3.57	1.9281	2.64233e-14	aph-1 homolog B, gamma-secretase subunit	GO:0007219;GO:0007220;GO:0016485;GO:0031293;GO:0043065;GO:0043085;GO:0048013	GO:0004175;GO:0005515;GO:0008233	GO:0005783;GO:0005886;GO:0005887;GO:0016021;GO:0030133;GO:0070765	NA	NA
API5	1742	2117	2269	2451	53.79	72.61	67.61	81.82	19.76	26.72	27.56	29.43	0.879267	0.917645	apoptosis inhibitor 5	GO:0006915;GO:0043066;GO:2000270	GO:0017134;GO:0044822	GO:0005634;GO:0005654;GO:0005681;GO:0005737;GO:0016020	NA	NA
APIP	255.6	256.92	302.89	299.64	24.02	26.84	27.51	30.44	8.82	9.88	11.21	10.95	1.0032	0.91135	APAF1 interacting protein	GO:0006915;GO:0019284;GO:0019509;GO:0043066;GO:0051289;GO:0070269;GO:0070372	GO:0005515;GO:0008270;GO:0042802;GO:0046570	GO:0005737	hsa00270;hsa01100	4.2.1.109
APITD1	129.88	168.82	160.44	223.16	10.83	15.92	12.93	20.91	3.98	5.86	5.27	7.52	0.741768	0.430417	centromere protein S	GO:0000712;GO:0006281;GO:0006312;GO:0006974;GO:0007062;GO:0007067;GO:0031297;GO:0031398;GO:0034080;GO:0036297;GO:0051301;GO:0051382	GO:0003677;GO:0003682;GO:0003690;GO:0005515;GO:0046982	GO:0000777;GO:0005654;GO:0005829;GO:0043240;GO:0071821	NA	NA
APITD1-CORT	3.4	14.18	6.17	20.36	0.27	1.29	0.49	1.81	0.1	0.47	0.2	0.65	0.308816	1	APITD1-CORT readthrough	NA	NA	NA	NA	NA
APLF	136	96	129	101	4.11	3.22	3.76	3.3	1.51	1.19	1.53	1.19	1.33754	1	aprataxin and PNKP like factor	GO:0000012;GO:0006302;GO:0006974;GO:0045191;GO:0051106;GO:0090305	GO:0000166;GO:0003906;GO:0004520;GO:0005515;GO:0008408;GO:0046872	GO:0005634;GO:0005654;GO:0005829;GO:0035861	NA	NA
APLN	20	91	50	44	0.72	3.66	1.75	1.72	0.27	1.35	0.71	0.62	0.530526	0.43305	apelin	GO:0002026;GO:0006955;GO:0007165;GO:0007595;GO:0008284;GO:0031652;GO:0042327;GO:0042756;GO:0043576;GO:0045776;GO:0045906;GO:0045909;GO:0051461;GO:0051466	GO:0001664;GO:0005102;GO:0005179;GO:0031704	GO:0005576;GO:0005615;GO:0048471	NA	NA
APLNR	1	0	5	0	0.06	0	0.14	0	0.02	0	0.06	0	5.07295	1	apelin receptor	GO:0007186;GO:0007369;GO:0007507;GO:0050878	GO:0004872;GO:0004930	GO:0005886;GO:0005887	hsa04080	NA
APLP1	22	273	30	334	1.05	14.54	1.39	17.31	0.39	5.35	0.57	6.23	0.0880908	0	amyloid beta precursor like protein 1	GO:0006897;GO:0006915;GO:0007155;GO:0007193;GO:0007399;GO:0009887;GO:0030818;GO:0071874	GO:0008201;GO:0031694;GO:0031695;GO:0031696;GO:0046914	GO:0005604;GO:0005886;GO:0016021;GO:0048471	NA	NA
APLP2	10983	17906	10049	27599	352.47	635.33	310.88	955.7	129.48	233.77	126.73	343.83	0.459828	0.0801666	amyloid beta precursor like protein 2	GO:0002576;GO:0007186;GO:0010951	GO:0003677;GO:0004867;GO:0005515;GO:0008201;GO:0046914	GO:0005634;GO:0005886;GO:0016020;GO:0016021;GO:0031092;GO:0070062	NA	NA
APMAP	1747	3219	1721	2626	92.47	189.39	87.98	150.31	33.97	69.69	35.87	54.08	0.591887	3.55248e-07	adipocyte plasma membrane associated protein	GO:0008150;GO:0009058	GO:0004064;GO:0016844	GO:0005783;GO:0009986;GO:0016020;GO:0016021;GO:0070062	NA	NA
APOA1	2	0	1	1	0.27	0	0.13	0.15	0.1	0	0.05	0.05	1.77967	1	apolipoprotein A1	GO:0001523;GO:0001932;GO:0001935;GO:0002576;GO:0002740;GO:0006644;GO:0006656;GO:0006695;GO:0006898;GO:0007186;GO:0007229;GO:0007584;GO:0008203;GO:0008211;GO:0010804;GO:0010873;GO:0010898;GO:0010903;GO:0014012;GO:0018158;GO:0018206;GO:0019433;GO:0019915;GO:0030300;GO:0030301;GO:0030325;GO:0031100;GO:0031102;GO:0032489;GO:0033344;GO:0033700;GO:0034115;GO:0034375;GO:0034380;GO:0034384;GO:0035025;GO:…	GO:0001540;GO:0005515;GO:0005543;GO:0005548;GO:0008035;GO:0015485;GO:0017127;GO:0019899;GO:0031210;GO:0034190;GO:0034191;GO:0042802;GO:0045499;GO:0055102;GO:0060228;GO:0070653	GO:0005576;GO:0005615;GO:0005634;GO:0005769;GO:0005788;GO:0005829;GO:0005886;GO:0009986;GO:0030139;GO:0031410;GO:0034361;GO:0034364;GO:0034365;GO:0034366;GO:0034774;GO:0042627;GO:0070062;GO:0071682;GO:0072562;GO:1903561	hsa03320;hsa04975;hsa04977;hsa05143	NA
APOA1-AS	0	0	0	0	0	0	0	0	0	0	0	0	NA	NA	APOA1 antisense RNA	NA	NA	NA	NA	NA
APOA1BP	625	609	674	655	67.35	72.99	70.22	76.31	24.74	26.86	28.62	27.45	1.02595	0.948303	NAD(P)HX epimerase	GO:0006769;GO:0008150;GO:0051289	GO:0000166;GO:0005515;GO:0042803;GO:0046872;GO:0052856;GO:0052857	GO:0005576;GO:0005615;GO:0005654;GO:0005737;GO:0005739;GO:0005759;GO:0005829;GO:0005929;GO:0043231;GO:0044297;GO:0070062	NA	NA
APOA2	1	0	0	0	0.28	0	0	0	0.1	0	0	0	1.64161	1	apolipoprotein A2	GO:0001523;GO:0002526;GO:0002740;GO:0006641;GO:0006656;GO:0008203;GO:0009395;GO:0009749;GO:0010873;GO:0010903;GO:0016032;GO:0018158;GO:0018206;GO:0030300;GO:0031100;GO:0031647;GO:0032375;GO:0033344;GO:0033700;GO:0034370;GO:0034374;GO:0034375;GO:0034380;GO:0034384;GO:0042157;GO:0042158;GO:0042493;GO:0042632;GO:0043085;GO:0043627;GO:0043691;GO:0045416;GO:0046340;GO:0050995;GO:0050996;GO:0051384;GO:…	GO:0005319;GO:0005515;GO:0005543;GO:0008035;GO:0008289;GO:0015485;GO:0017127;GO:0031210;GO:0034190;GO:0042803;GO:0046982;GO:0055102;GO:0060228;GO:0070653	GO:0005576;GO:0005769;GO:0005788;GO:0005829;GO:0034361;GO:0034364;GO:0034366;GO:0042627;GO:0070062;GO:0072562	hsa03320	NA
APOA4	0	0	0	0	0	0	0	0	0	0	0	0	NA	NA	apolipoprotein A4	GO:0001523;GO:0002227;GO:0006695;GO:0006869;GO:0006982;GO:0007159;GO:0008203;GO:0010873;GO:0010898;GO:0019430;GO:0030300;GO:0031102;GO:0032374;GO:0033344;GO:0033700;GO:0034371;GO:0034372;GO:0034375;GO:0034378;GO:0034380;GO:0034445;GO:0035634;GO:0042157;GO:0042158;GO:0042632;GO:0042744;GO:0043691;GO:0044240;GO:0044267;GO:0045723;GO:0046470;GO:0051006;GO:0055088;GO:0065005;GO:0070328	GO:0005319;GO:0005507;GO:0008289;GO:0015485;GO:0016209;GO:0017127;GO:0031210;GO:0042803;GO:0060228	GO:0005576;GO:0005615;GO:0005769;GO:0005788;GO:0005829;GO:0009986;GO:0034361;GO:0034364;GO:0042627;GO:0070062;GO:0072562	hsa04975;hsa04977	NA
APOA5	0	3	0	1	0	0.2	0	0.07	0	0.07	0	0.02	0.273403	1	apolipoprotein A5	GO:0006641;GO:0006695;GO:0006869;GO:0010873;GO:0010898;GO:0010902;GO:0019433;GO:0030300;GO:0031102;GO:0033344;GO:0033700;GO:0034370;GO:0034380;GO:0042157;GO:0042246;GO:0042632;GO:0043691;GO:0045723;GO:0046470;GO:0048260;GO:0050996;GO:0051006;GO:0055090;GO:0070328	GO:0005543;GO:0008047;GO:0008201;GO:0008289;GO:0015485;GO:0017127;GO:0019899;GO:0031210;GO:0035473;GO:0050750;GO:0060228;GO:0060229;GO:0060230;GO:0070325	GO:0005576;GO:0005615;GO:0034361;GO:0034364;GO:0042627;GO:0072562	hsa03320	NA
APOB	4	0	68	0	0.03	0	0.53	0	0.01	0	0.22	0	50.2327	1.61893e-05	apolipoprotein B	GO:0001523;GO:0001701;GO:0006642;GO:0006898;GO:0007283;GO:0007399;GO:0008203;GO:0009566;GO:0009615;GO:0009743;GO:0009791;GO:0010269;GO:0010628;GO:0010744;GO:0010884;GO:0010886;GO:0019433;GO:0030301;GO:0030317;GO:0032496;GO:0033344;GO:0034374;GO:0034379;GO:0034383;GO:0042157;GO:0042158;GO:0042159;GO:0042632;GO:0042953;GO:0044257;GO:0045540;GO:0048844;GO:0050900;GO:0071356;GO:0071379	GO:0005515;GO:0005543;GO:0008201;GO:0017127;GO:0035473;GO:0050750	GO:0005576;GO:0005615;GO:0005737;GO:0005769;GO:0005788;GO:0005789;GO:0005794;GO:0005829;GO:0005886;GO:0010008;GO:0015629;GO:0030669;GO:0031904;GO:0034359;GO:0034360;GO:0034361;GO:0034362;GO:0034363;GO:0042627;GO:0043025;GO:0043231;GO:0070062;GO:0070971;GO:0071682	hsa04975;hsa04977	NA
APOBEC1	0	0	0	0	0	0	0	0	0	0	0	0	NA	NA	apolipoprotein B mRNA editing enzyme catalytic subunit 1	GO:0006396;GO:0006397;GO:0006629;GO:0006970;GO:0009972;GO:0010043;GO:0010332;GO:0016554;GO:0016556;GO:0032869;GO:0042127;GO:0042158;GO:0042493;GO:0042953;GO:0043085;GO:0045471;GO:0048255;GO:0051592;GO:0051607;GO:0070383;GO:0080111;GO:0090310;GO:0090366	GO:0003723;GO:0003729;GO:0004126;GO:0004131;GO:0005515;GO:0008047;GO:0008270;GO:0017091;GO:0019904;GO:0043021	GO:0005654;GO:0005737	NA	NA
APOBEC2	1	0	0	0	0.07	0	0	0	0.03	0	0	0	1.64161	1	apolipoprotein B mRNA editing enzyme catalytic subunit 2	GO:0006397;GO:0009972;GO:0016556;GO:0080111	GO:0003723;GO:0004126;GO:0008270	NA	NA	NA
APOBEC3A	4.18	6.64	8.8	13.58	0.36	0.63	0.73	1.21	0.13	0.23	0.3	0.44	0.671274	0.920901	apolipoprotein B mRNA editing enzyme catalytic subunit 3A	GO:0009972;GO:0010529;GO:0044356;GO:0045071;GO:0045087;GO:0051607;GO:0070383;GO:0071466;GO:0080111	GO:0004126;GO:0005515;GO:0008270;GO:0047844	GO:0005634;GO:0005654;GO:0005737	NA	NA
APOBEC3A_B	0	0	0	0	0	0	0	0	0	0	0	0	NA	NA	APOBEC3A and APOBEC3B deletion hybrid	NA	NA	NA	NA	NA
APOBEC3B	2.52	270.39	5.75	531.49	0.21	23.26	0.43	44.47	0.08	8.56	0.18	16	0.0122532	5.66236e-12	apolipoprotein B mRNA editing enzyme catalytic subunit 3B	GO:0010529;GO:0045087;GO:0051607	GO:0008270;GO:0044822;GO:0047844	GO:0005634	NA	NA
APOBEC3B-AS1	0	0	0	1.03	0	0	0	0.2	0	0	0	0.07	0.592197	1	APOBEC3B antisense RNA 1	NA	NA	NA	NA	NA
APOBEC3C	387	530	530	363	42.18	64.25	55.85	42.78	15.49	23.64	22.77	15.39	1.03015	0.899757	apolipoprotein B mRNA editing enzyme catalytic subunit 3C	GO:0009972;GO:0010529;GO:0045071;GO:0045087;GO:0051607;GO:0080111	GO:0005515;GO:0008270;GO:0016814;GO:0044822	GO:0005634;GO:0005737	NA	NA
APOBEC3D	48.62	48.22	45.52	47.62	2.28	2.51	2.06	2.41	0.84	0.92	0.84	0.87	0.978808	1	apolipoprotein B mRNA editing enzyme catalytic subunit 3D	GO:0010529;GO:0045087;GO:0045869;GO:0051607;GO:0070383	GO:0008270;GO:0016814	GO:0000932;GO:0005737	NA	NA
APOBEC3F	120.36	172.76	163.01	90.84	4.66	9.82	6.91	4.8	1.71	3.61	2.82	1.73	1.07839	0.831308	apolipoprotein B mRNA editing enzyme catalytic subunit 3F	GO:0002230;GO:0009972;GO:0010529;GO:0016553;GO:0045071;GO:0045087;GO:0045869;GO:0048525;GO:0051607;GO:0070383;GO:0080111	GO:0003723;GO:0004126;GO:0005515;GO:0008270;GO:0044822	GO:0000932;GO:0005737;GO:0030529;GO:0030895	NA	NA
APOBEC3G	88.4	77.99	166.61	41.64	5.7	5.59	10.38	2.9	2.09	2.06	4.23	1.04	2.13611	0.302335	apolipoprotein B mRNA editing enzyme catalytic subunit 3G	GO:0002230;GO:0009972;GO:0010529;GO:0016553;GO:0045071;GO:0045087;GO:0045869;GO:0048525;GO:0051607;GO:0070383	GO:0003723;GO:0004126;GO:0005515;GO:0008270;GO:0008829;GO:0042803;GO:0047844	GO:0000932;GO:0005737;GO:0005829;GO:0030529;GO:0030895	NA	NA
APOBEC3H	1	1	0	0	0.12	0.13	0	0	0.04	0.05	0	0	0.987135	1	apolipoprotein B mRNA editing enzyme catalytic subunit 3H	GO:0009972;GO:0010529;GO:0045087;GO:0045869;GO:0048525;GO:0051607;GO:0070383	GO:0004126;GO:0005515;GO:0008270	GO:0000932;GO:0005634;GO:0005737	NA	NA
APOBEC4	0	0	0	0	0	0	0	0	0	0	0	0	NA	NA	apolipoprotein B mRNA editing enzyme catalytic polypeptide like 4	GO:0006397	GO:0008270;GO:0016814	NA	NA	NA
APOBR	1	2	1	0	0.03	0.07	0.03	0	0.01	0.03	0.01	0	1.0008	1	apolipoprotein B receptor	GO:0006641;GO:0006869;GO:0006898;GO:0008203	GO:0030229	GO:0005886;GO:0016020;GO:0034361;GO:0034362;GO:0042627	NA	NA
APOC1	26	4	83	0	7.39	1.27	22.9	0	2.72	0.47	9.33	0	20.4385	0.00321076	apolipoprotein C1	GO:0006629;GO:0006641;GO:0008203;GO:0010873;GO:0010900;GO:0010916;GO:0032374;GO:0032375;GO:0033344;GO:0033700;GO:0034369;GO:0034375;GO:0034379;GO:0034382;GO:0034447;GO:0042157;GO:0043085;GO:0045717;GO:0045833;GO:0048261;GO:0050995;GO:0051005	GO:0004859;GO:0005504;GO:0031210;GO:0055102;GO:0060228	GO:0005783;GO:0034361;GO:0034364;GO:0042627;GO:0070062	NA	NA
APOC1P1	0	0	3	0	0	0	0.48	0	0	0	0.19	0	3.0588	1	apolipoprotein C1 pseudogene 1	NA	NA	NA	NA	NA
APOC2	0	0	0	0	0	0	0	0	0	0	0	0	NA	NA	apolipoprotein C2	GO:0001523;GO:0010518;GO:0010898;GO:0010902;GO:0010916;GO:0016042;GO:0032375;GO:0033344;GO:0033700;GO:0034370;GO:0034371;GO:0034372;GO:0034382;GO:0034384;GO:0042157;GO:0042632;GO:0043086;GO:0043691;GO:0045723;GO:0045833;GO:0048261;GO:0051006;GO:0060697;GO:0070328	GO:0008289;GO:0016004;GO:0042803;GO:0043274;GO:0055102;GO:0060230	GO:0005576;GO:0005615;GO:0005769;GO:0034361;GO:0034362;GO:0034363;GO:0034366;GO:0042627;GO:0070062	NA	NA
APOC3	0	11	0	8	0	2.96	0	2.09	0	1.09	0	0.75	0.0733048	1	apolipoprotein C3	GO:0001523;GO:0006641;GO:0007186;GO:0010897;GO:0010903;GO:0010916;GO:0010987;GO:0010989;GO:0019433;GO:0032489;GO:0033344;GO:0033700;GO:0034375;GO:0034379;GO:0034382;GO:0042157;GO:0042632;GO:0043691;GO:0045717;GO:0045833;GO:0048261;GO:0050995;GO:0051005;GO:0060621;GO:0070328	GO:0005543;GO:0015485;GO:0030234;GO:0055102;GO:0070653	GO:0005576;GO:0005615;GO:0005769;GO:0034361;GO:0034363;GO:0034366;GO:0042627;GO:0070062	hsa03320	NA
APOC4	0	0	0	0	0	0	0	0	0	0	0	0	NA	NA	apolipoprotein C4	GO:0006629;GO:0006869;GO:0010890;GO:0070328	GO:0005319	GO:0034361;GO:0034364	NA	NA
APOC4-APOC2	0	0	1	0	0	0	0.06	0	0	0	0.03	0	1.68627	1	APOC4-APOC2 readthrough (NMD candidate)	NA	NA	NA	NA	NA
APOD	1765	2	5216	1	188.59	0.24	538.81	0.12	69.28	0.09	219.65	0.04	1573.85	6.35952e-10	apolipoprotein D	GO:0000302;GO:0001525;GO:0006006;GO:0006629;GO:0006869;GO:0007420;GO:0007568;GO:0010642;GO:0014012;GO:0042246;GO:0042308;GO:0042493;GO:0048662;GO:0048678;GO:0051895;GO:0060588;GO:0071638;GO:1900016;GO:2000098;GO:2000405	GO:0005319;GO:0005515;GO:0015485	GO:0005576;GO:0005615;GO:0005783;GO:0022626;GO:0030425;GO:0043025;GO:0048471;GO:0070062	NA	NA
APOE	258	8	1245	0	25.51	0.88	118.92	0	9.37	0.32	48.48	0	161.949	0.000415386	apolipoprotein E	GO:0000302;GO:0001523;GO:0001937;GO:0002021;GO:0006641;GO:0006707;GO:0006874;GO:0006898;GO:0007010;GO:0007186;GO:0007263;GO:0007271;GO:0008203;GO:0010468;GO:0010544;GO:0010873;GO:0010875;GO:0010877;GO:0015909;GO:0017038;GO:0019068;GO:0019433;GO:0019934;GO:0030195;GO:0030516;GO:0030828;GO:0031102;GO:0032489;GO:0032805;GO:0033344;GO:0033700;GO:0034372;GO:0034374;GO:0034375;GO:0034380;GO:0034382;GO:…	GO:0001540;GO:0005319;GO:0005515;GO:0005543;GO:0008201;GO:0008289;GO:0015485;GO:0016209;GO:0017127;GO:0042802;GO:0042803;GO:0046911;GO:0048156;GO:0050750;GO:0060228;GO:0070326;GO:0071813	GO:0005576;GO:0005615;GO:0005634;GO:0005737;GO:0005769;GO:0005783;GO:0005794;GO:0005886;GO:0016020;GO:0030425;GO:0031012;GO:0034361;GO:0034362;GO:0034363;GO:0034364;GO:0042627;GO:0043025;GO:0070062;GO:0071682;GO:0072562;GO:1903561	hsa05010	NA
APOF	0	0	0	1	0	0	0	0.08	0	0	0	0.03	0.599315	1	apolipoprotein F	GO:0006629;GO:0006869;GO:0008203	GO:0005102;GO:0005319;GO:0015485	GO:0005576;GO:0034362;GO:0034364	NA	NA
APOH	0	0	0	0	0	0	0	0	0	0	0	0	NA	NA	apolipoprotein H	GO:0001937;GO:0002576;GO:0006641;GO:0007597;GO:0010596;GO:0016525;GO:0030194;GO:0030195;GO:0031639;GO:0033033;GO:0034197;GO:0034392;GO:0051006;GO:0051917;GO:0051918	GO:0001948;GO:0005515;GO:0005543;GO:0008201;GO:0008289;GO:0060230	GO:0005576;GO:0005615;GO:0009986;GO:0031012;GO:0031089;GO:0034361;GO:0034364;GO:0042627;GO:0070062	NA	NA
APOL1	1350.47	575.03	1394.04	707.26	55.18	26.04	54.97	31.24	20.27	9.58	22.41	11.24	2.13327	0	apolipoprotein L1	GO:0006869;GO:0006898;GO:0008203;GO:0019835;GO:0031640;GO:0042157;GO:0045087;GO:1902476	GO:0005254;GO:0005515;GO:0008289	GO:0005576;GO:0005615;GO:0031224;GO:0034361;GO:0034364;GO:0072562	hsa05143	NA
APOL2	983.08	709.24	1056.92	832.79	45.21	36.29	46.85	41.36	16.61	13.35	19.1	14.88	1.32011	0.0199692	apolipoprotein L2	GO:0006629;GO:0006869;GO:0006953;GO:0007275;GO:0008203;GO:0042157;GO:0060135	GO:0005102;GO:0008035;GO:0008289	GO:0005576;GO:0005789;GO:0016020	NA	NA
APOL3	113	73	370	41	5.99	4.26	19.02	2.3	2.2	1.57	7.75	0.83	4.26269	0.302562	apolipoprotein L3	GO:0006869;GO:0006954;GO:0007165;GO:0042157;GO:0043123	GO:0004871;GO:0005319;GO:0008289	GO:0005576;GO:0005737;GO:0016020	NA	NA
APOL4	187.39	24.2	275.81	23.91	6.39	0.97	9.08	0.93	2.35	0.36	3.7	0.34	9.4008	9.794e-11	apolipoprotein L4	GO:0006629;GO:0006869;GO:0042157	GO:0003674;GO:0008289	GO:0005575;GO:0005615;GO:0043231	NA	NA
APOL5	0	0	0	0	0	0	0	0	0	0	0	0	NA	NA	apolipoprotein L5	GO:0006629;GO:0006869;GO:0042157	GO:0008035;GO:0008289	GO:0005575;GO:0005576;GO:0005737	NA	NA
APOL6	877.65	763.91	1916.64	1314.75	9.96	9.63	21	16.14	3.66	3.55	8.56	5.81	1.35555	0.925273	apolipoprotein L6	GO:0006869;GO:0042157	GO:0008289	GO:0005576;GO:0005737	NA	NA
APOLD1	137	295.74	162.31	598	3.39	8.04	3.84	15.95	1.25	2.96	1.56	5.74	0.335559	0.0811891	apolipoprotein L domain containing 1	GO:0001525;GO:0001666;GO:0006869;GO:0030154;GO:0042118;GO:0042157;GO:0045601	GO:0008289	GO:0005576;GO:0005886;GO:0016021	NA	NA
APOM	42.48	15.31	48	16.14	7.35	2.97	8.08	3.03	2.7	1.09	3.29	1.09	2.7891	1	apolipoprotein M	GO:0001523;GO:0009749;GO:0033344;GO:0034375;GO:0034380;GO:0034384;GO:0034445;GO:0042157;GO:0042632;GO:0043691;GO:0098869	GO:0005319;GO:0005543;GO:0016209	GO:0005576;GO:0005887;GO:0034361;GO:0034362;GO:0034364;GO:0034365;GO:0034366;GO:0070062	NA	NA
APOO	75	135	86	164	8.2	16.51	9.23	19.76	3.01	6.08	3.76	7.11	0.540291	1.99619e-06	apolipoprotein O	GO:0006869;GO:0042407	GO:0005515	GO:0000139;GO:0005576;GO:0005615;GO:0005739;GO:0005789;GO:0031305;GO:0034361;GO:0034362;GO:0034364;GO:0061617	NA	NA
APOOL	764.57	702	846.52	671.14	13.65	13.93	14.59	12.96	5.02	5.13	5.95	4.66	1.17195	0.481577	apolipoprotein O like	GO:0042407	GO:0005515	GO:0005739;GO:0061617	NA	NA
APOOP5	1	0	0	0	0.12	0	0	0	0.04	0	0	0	1.64161	1	apolipoprotein O pseudogene 5	NA	NA	NA	NA	NA
APOPT1	393.1	287.99	383.05	366.91	35.85	28.52	32.53	36.03	13.17	10.49	13.26	12.96	1.18033	0.637542	apoptogenic 1, mitochondrial	GO:0034393;GO:0043280;GO:0090200;GO:0097193	NA	GO:0005739	NA	NA
APP	33394	18894	19888	16724	1077.91	678.36	619.84	583.63	395.98	249.61	252.69	209.97	1.47942	0.90424	amyloid beta precursor protein	GO:0001878;GO:0001967;GO:0002576;GO:0006378;GO:0006417;GO:0006468;GO:0006878;GO:0006897;GO:0006979;GO:0007155;GO:0007176;GO:0007219;GO:0007409;GO:0007617;GO:0007626;GO:0008088;GO:0008203;GO:0008344;GO:0008542;GO:0009987;GO:0010288;GO:0010951;GO:0010952;GO:0010971;GO:0016199;GO:0016322;GO:0016358;GO:0019731;GO:0019732;GO:0030198;GO:0030900;GO:0031175;GO:0035235;GO:0040014;GO:0043393;GO:0044267;GO:…	GO:0003677;GO:0004867;GO:0005102;GO:0005515;GO:0008201;GO:0016504;GO:0019899;GO:0042802;GO:0046914;GO:0051425;GO:0070851	GO:0005576;GO:0005615;GO:0005641;GO:0005737;GO:0005768;GO:0005790;GO:0005791;GO:0005794;GO:0005829;GO:0005886;GO:0005887;GO:0005905;GO:0005911;GO:0009986;GO:0016021;GO:0030134;GO:0030424;GO:0031093;GO:0031594;GO:0031904;GO:0032588;GO:0035253;GO:0043195;GO:0043197;GO:0043198;GO:0043231;GO:0043235;GO:0044304;GO:0045121;GO:0045177;GO:0045202;GO:0048471;GO:0051233;GO:0070062;GO:0097449;GO:1990761;GO:…	hsa05010	NA
APPBP2	2045	1365	1831	1161	36.34	26.95	31.4	22.32	13.35	9.92	12.8	8.03	1.52754	0	amyloid beta precursor protein binding protein 2	GO:0006886;GO:0046907	GO:0003777;GO:0005515	GO:0005634;GO:0005737;GO:0005874;GO:0005875;GO:0030659	NA	NA
APPL1	1253.76	1102.51	1169.93	1258.06	23.91	23.36	21.53	25.95	8.78	8.6	8.78	9.33	1.0224	0.950294	adaptor protein, phosphotyrosine interacting with PH domain and leucine zipper 1	GO:0007049;GO:0007165;GO:0008283;GO:0008286;GO:0046324;GO:0090003;GO:0097192	GO:0005515;GO:0042802;GO:0043422	GO:0005634;GO:0005737;GO:0005829;GO:0010008;GO:0012506;GO:0016581;GO:0031901;GO:0070062	hsa05200;hsa05210	NA
APPL2	1832	2283	2371	2441	66.1	91.46	82.57	95.2	24.28	33.65	33.66	34.25	0.890978	0.918435	adaptor protein, phosphotyrosine interacting with PH domain and leucine zipper 2	GO:0007049;GO:0007165;GO:0008283	GO:0005515	GO:0005634;GO:0005737;GO:0010008;GO:0016581;GO:0031901;GO:0070062	NA	NA
APRT	676	742	820	739	107.29	132.22	125.87	128.97	39.41	48.65	51.31	46.4	1.01058	0.925067	adenine phosphoribosyltransferase	GO:0006168;GO:0007595;GO:0007625;GO:0032869;GO:0043101;GO:0044209	GO:0002055;GO:0003999;GO:0016208	GO:0005654;GO:0005737;GO:0005829;GO:0070062	hsa00230;hsa01100	2.4.2.7
APTR	125.92	100.81	113.75	73.78	7.44	6.66	6.43	4.75	2.73	2.45	2.62	1.71	1.36436	1	Alu-mediated CDKN1A/p21 transcriptional regulator (non-protein coding)	NA	NA	NA	NA	NA
APTX	410	527	456	496	24.5	34.6	26.23	31.9	9	12.73	10.69	11.48	0.846021	0.305713	aprataxin	GO:0000012;GO:0006266;GO:0006974;GO:0016311;GO:0031647;GO:0042542;GO:0090305	GO:0003682;GO:0003684;GO:0003690;GO:0003725;GO:0005515;GO:0008967;GO:0033699;GO:0046872;GO:0047485;GO:0051219	GO:0000785;GO:0000790;GO:0005634;GO:0005654;GO:0005730;GO:0005737	NA	NA
AQP1	10	1	5	0	0.48	0.05	0.23	0	0.18	0.02	0.09	0	6.52281	1	aquaporin 1 (Colton blood group)	GO:0003091;GO:0003097;GO:0006182;GO:0006813;GO:0006833;GO:0006884;GO:0009992;GO:0015670;GO:0015696;GO:0015701;GO:0015793;GO:0019725;GO:0021670;GO:0030157;GO:0030185;GO:0030950;GO:0033326;GO:0033554;GO:0034644;GO:0035377;GO:0035378;GO:0042476;GO:0042493;GO:0043066;GO:0043154;GO:0045766;GO:0046878;GO:0048146;GO:0050891;GO:0070301;GO:0071241;GO:0071260;GO:0071280;GO:0071288;GO:0071300;GO:0071320;GO:…	GO:0005223;GO:0005267;GO:0005372;GO:0005515;GO:0008519;GO:0015079;GO:0015168;GO:0015250;GO:0015254;GO:0022857;GO:0030184;GO:0035379	GO:0005634;GO:0005737;GO:0005886;GO:0005887;GO:0005903;GO:0009925;GO:0016323;GO:0016324;GO:0020003;GO:0020005;GO:0031526;GO:0031965;GO:0042383;GO:0045177;GO:0070062	hsa04964;hsa04976	NA
AQP10	0	0	0	0	0	0	0	0	0	0	0	0	NA	NA	aquaporin 10	GO:0006833;GO:0009636;GO:0009992;GO:0015793;GO:0034219;GO:0034220;GO:0071918	GO:0015204;GO:0015250;GO:0015254;GO:0015265	GO:0005886;GO:0005887	NA	NA
AQP11	65	40	24	30	3.55	2.43	1.27	1.77	1.3	0.89	0.52	0.64	1.24377	0.709777	aquaporin 11	GO:0006833;GO:0048388;GO:0051260;GO:0072014	GO:0003674;GO:0015250	GO:0005783;GO:0005829;GO:0005886;GO:0009986;GO:0016021;GO:0030425	NA	NA
AQP12A	0	0	0	0	0	0	0	0	0	0	0	0	NA	NA	aquaporin 12A	GO:0006833	GO:0015250	GO:0005886;GO:0016021	NA	NA
AQP12B	0	0	0	0	0	0	0	0	0	0	0	0	NA	NA	aquaporin 12B	GO:0006833	GO:0015250	GO:0005886;GO:0016021	NA	NA
AQP2	0	0	0	0	0	0	0	0	0	0	0	0	NA	NA	aquaporin 2	GO:0003091;GO:0003097;GO:0006833;GO:0007588;GO:0009992;GO:0015793;GO:0034220;GO:0042631;GO:0071280;GO:0071288;GO:0072205	GO:0005372;GO:0015168;GO:0015250;GO:0015254	GO:0005794;GO:0005886;GO:0005887;GO:0016020;GO:0016323;GO:0016324;GO:0030658;GO:0055037;GO:0070062	hsa04962	NA
AQP3	59	15	40	16	3.73	1.05	2.44	1.09	1.37	0.39	0.99	0.39	3.06373	1	aquaporin 3 (Gill blood group)	GO:0002684;GO:0003091;GO:0006810;GO:0006833;GO:0007588;GO:0009992;GO:0015793;GO:0032526;GO:0033280;GO:0034220;GO:0042476;GO:0045616;GO:0051592;GO:0070295;GO:0071918	GO:0005215;GO:0015204;GO:0015250;GO:0015254	GO:0005634;GO:0005737;GO:0005886;GO:0005887;GO:0005911;GO:0016021;GO:0016323	hsa04962	NA
AQP4	0	0	1	0	0	0	0.02	0	0	0	0.01	0	1.68627	1	aquaporin 4	GO:0003091;GO:0006810;GO:0006833;GO:0009992;GO:0015793;GO:0034220;GO:0050891;GO:0071346	GO:0005372;GO:0015250;GO:0015254	GO:0005737;GO:0005886;GO:0005887;GO:0009897;GO:0016323	hsa04962;hsa04976	NA
AQP4-AS1	0.9	2.12	2.48	1.06	0.04	0.12	0.12	0.06	0.02	0.04	0.05	0.02	1.05302	1	AQP4 antisense RNA 1	NA	NA	NA	NA	NA
AQP5	0	0	0	0	0	0	0	0	0	0	0	0	NA	NA	aquaporin 5	GO:0006833;GO:0007588;GO:0009992;GO:0015670;GO:0015793;GO:0030157;GO:0034220;GO:0042476;GO:0046541;GO:0048593	GO:0015250;GO:0015254	GO:0005783;GO:0005886;GO:0005887;GO:0005902;GO:0009925;GO:0016324;GO:0070062	hsa04970	NA
AQP6	5.67	4.32	5.33	5.24	0.25	0.21	0.23	0.25	0.09	0.08	0.09	0.09	1.12599	1	aquaporin 6	GO:0006810;GO:0006833;GO:0007588;GO:0009992;GO:0015706;GO:0015793;GO:0042476;GO:0098656	GO:0005253;GO:0015112;GO:0015250;GO:0015254	GO:0005887;GO:0016324;GO:0030658	NA	NA
AQP7	0	0	0	0	0	0	0	0	0	0	0	0	NA	NA	aquaporin 7	GO:0006091;GO:0006833;GO:0007588;GO:0009992;GO:0015793;GO:0034220;GO:0071918	GO:0015204;GO:0015250;GO:0015254	GO:0005737;GO:0005886;GO:0005887;GO:0005911	hsa03320	NA
AQP7P1	0	0	0	0	0	0	0	0	0	0	0	0	NA	NA	aquaporin 7 pseudogene 1	NA	NA	NA	NA	NA
AQP7P3	0	0	0	0	0	0	0	0	0	0	0	0	NA	NA	aquaporin 7 pseudogene 3	GO:0006833;GO:0009992;GO:0015793;GO:0034219;GO:0034220;GO:0071918	GO:0015204;GO:0015250;GO:0015254	GO:0005887;GO:0070062	NA	NA
AQP8	0	0	0	0	0	0	0	0	0	0	0	0	NA	NA	aquaporin 8	GO:0006810;GO:0006833;GO:0009992;GO:0015793;GO:0034220;GO:0071320	GO:0015250;GO:0015254	GO:0005886;GO:0005887;GO:0045177	hsa04976	NA
AQP9	105	27	41	9	4.06	1.16	1.53	0.38	1.49	0.43	0.62	0.14	3.87291	0.0582971	aquaporin 9	GO:0006810;GO:0006833;GO:0006863;GO:0006955;GO:0006970;GO:0007588;GO:0008152;GO:0009992;GO:0010033;GO:0015722;GO:0015791;GO:0015793;GO:0015837;GO:0015855;GO:0030104;GO:0046689;GO:0046942;GO:0071320;GO:0071918;GO:0072531;GO:1904823;GO:1905039	GO:0005275;GO:0005345;GO:0005350;GO:0005372;GO:0015166;GO:0015204;GO:0015250;GO:0015254;GO:0015265;GO:0015288;GO:0046943	GO:0005886;GO:0005887;GO:0016021;GO:0016323;GO:0043231	hsa04976	NA
AQR	910	1105	869	1160	20.74	27.98	19.12	28.59	7.62	10.3	7.79	10.29	0.782708	0.998586	aquarius intron-binding spliceosomal factor	GO:0000398;GO:0006283	GO:0044822	GO:0005654;GO:0016020;GO:0071013	hsa03040	NA
AR	2	3	6	3	0.03	0.05	0.07	0.05	0.01	0.02	0.03	0.02	1.28152	1	androgen receptor	GO:0001701;GO:0003073;GO:0003382;GO:0006351;GO:0006367;GO:0006810;GO:0007165;GO:0007267;GO:0007283;GO:0007338;GO:0007548;GO:0008283;GO:0008284;GO:0008285;GO:0010628;GO:0016049;GO:0019102;GO:0030521;GO:0030522;GO:0030850;GO:0033148;GO:0033327;GO:0035264;GO:0042327;GO:0043410;GO:0043568;GO:0045597;GO:0045720;GO:0045726;GO:0045893;GO:0045944;GO:0045945;GO:0048638;GO:0048645;GO:0048808;GO:0050680;GO:…	GO:0000978;GO:0001077;GO:0001085;GO:0003677;GO:0003682;GO:0003700;GO:0004879;GO:0004882;GO:0005102;GO:0005496;GO:0005497;GO:0005515;GO:0008013;GO:0008134;GO:0008270;GO:0019899;GO:0044212;GO:0046983;GO:0051117;GO:0070974	GO:0000790;GO:0005634;GO:0005654;GO:0005737;GO:0005829;GO:0005886;GO:0043234	hsa04114;hsa05200;hsa05215	NA
ARAF	815	789	851	946	40.68	43.97	40.98	51.5	14.94	16.18	16.71	18.53	0.957935	0.921432	A-Raf proto-oncogene, serine/threonine kinase	GO:0000165;GO:0006464;GO:0032006;GO:0032434;GO:0033138;GO:0043066	GO:0004672;GO:0004674;GO:0005057;GO:0005515;GO:0005524;GO:0046872	GO:0005575;GO:0005829	hsa04012;hsa04270;hsa04650;hsa04720;hsa04730;hsa04810;hsa04910;hsa04914;hsa05160;hsa05200;hsa05210;hsa05211;hsa05212;hsa05213;hsa05214;hsa05215;hsa05218;hsa05219;hsa05220;hsa05221;hsa05223	2.7.11.1
ARAP1	2663	1299	2217	1266	63.56	34.29	51.09	32.58	23.35	12.62	20.83	11.72	1.891	0	ArfGAP with RhoGAP domain, ankyrin repeat and PH domain 1	GO:0001921;GO:0007165;GO:0008360;GO:0030037;GO:0043547;GO:0045742;GO:0051056;GO:0051270;GO:0051491;GO:0051497	GO:0005096;GO:0005547;GO:0031702;GO:0046872	GO:0005794;GO:0005802;GO:0005829;GO:0005886;GO:0031410;GO:0032580	hsa04144	NA
ARAP2	0	0	0	0	0	0	0	0	0	0	0	0	NA	NA	ArfGAP with RhoGAP domain, ankyrin repeat and PH domain 2	GO:0007165;GO:0043547;GO:0051056	GO:0005096;GO:0005547;GO:0046872	GO:0005829	hsa04144	NA
ARAP3	257	275	235	159	5.65	6.72	4.99	3.78	2.08	2.47	2.03	1.36	1.12961	0.842006	ArfGAP with RhoGAP domain, ankyrin repeat and PH domain 3	GO:0007010;GO:0007165;GO:0008360;GO:0016192;GO:0030336;GO:0035021;GO:0035024;GO:0043547;GO:0051056	GO:0005096;GO:0005547;GO:0043325;GO:0046872	GO:0001726;GO:0005737;GO:0005829;GO:0005856;GO:0005886;GO:0030027	hsa04144	NA
ARC	0	3	0	2	0	0.13	0	0.09	0	0.05	0	0.03	0.231151	1	activity regulated cytoskeleton associated protein	GO:0006897;GO:0007010;GO:0007492;GO:0007612;GO:0009952;GO:0016477;GO:0022604;GO:0048168;GO:2000969	NA	GO:0001669;GO:0005737;GO:0005768;GO:0005886;GO:0014069;GO:0015629;GO:0030054;GO:0043197;GO:0045211	NA	NA
ARCN1	3733.04	7009.39	5101.01	6172	107.99	225.4	142.46	193.23	39.67	82.94	58.07	69.52	0.672026	0.089168	archain 1	GO:0006886;GO:0006888;GO:0006890;GO:0008344;GO:0021691;GO:0043473	GO:0044822	GO:0000139;GO:0005737;GO:0005789;GO:0005794;GO:0005829;GO:0016020;GO:0030126;GO:0030133;GO:0043231	NA	NA
AREG	15	7	5	5	1.41	0.73	0.45	0.51	0.52	0.27	0.19	0.18	1.56453	0.724971	amphiregulin	GO:0006888;GO:0007173;GO:0007186;GO:0007267;GO:0008283;GO:0008284;GO:0014009;GO:0031175;GO:0032355;GO:0042327;GO:0042542;GO:0043434;GO:0045668;GO:0045740;GO:0048208;GO:0051384;GO:0051591;GO:0060598;GO:0060744;GO:0060749;GO:0060750	GO:0005125;GO:0005154;GO:0005515;GO:0008083	GO:0000139;GO:0005615;GO:0005634;GO:0005789;GO:0009986;GO:0012507;GO:0016021;GO:0033116	hsa04012	NA
AREL1	987	1294	1092	1268	20.97	30.55	22.4	29.14	7.7	11.24	9.13	10.48	0.810742	0.0070524	apoptosis resistant E3 ubiquitin protein ligase 1	GO:0006915;GO:0042787;GO:0043066	GO:0004842	GO:0005634;GO:0005829	NA	NA
ARF1	4789	6725	5300	7131	299.42	467.46	319.89	481.82	110	172	130.41	173.34	0.727288	4.82844e-06	ADP ribosylation factor 1	GO:0002090;GO:0006661;GO:0006878;GO:0006892;GO:0007015;GO:0007264;GO:0015031;GO:0019886;GO:0034315;GO:0034379;GO:0043085;GO:0045807;GO:0045956;GO:0050690;GO:0050714;GO:0055108;GO:0060292;GO:0060999;GO:0070142;GO:0097061;GO:0097212;GO:1902307;GO:1902824;GO:1902953;GO:1903725	GO:0000287;GO:0003924;GO:0005057;GO:0005515;GO:0005525;GO:0019003;GO:0044822;GO:1990583	GO:0000139;GO:0005770;GO:0005778;GO:0005802;GO:0005829;GO:0005886;GO:0005925;GO:0014069;GO:0030017;GO:0030137;GO:0031252;GO:0043005;GO:0045211;GO:0048471;GO:0070062	hsa05110	NA
ARF3	2393	3970	2722	3946	78.74	145.16	86.47	140.41	28.93	53.41	35.25	50.52	0.645835	1.71085e-13	ADP ribosylation factor 3	GO:0006661;GO:0006890;GO:0007264;GO:0015031	GO:0003924;GO:0005525	GO:0000139;GO:0048471;GO:0070062	NA	NA
ARF4	5235	9054	7624	7778	356.39	685.25	501.44	572.59	130.93	252.14	204.42	206	0.766864	0.879249	ADP ribosylation factor 4	GO:0006471;GO:0006888;GO:0006890;GO:0007173;GO:0007264;GO:0007420;GO:0007612;GO:0015031;GO:0016477;GO:0031584;GO:0043066;GO:0043547;GO:0045176;GO:0045197;GO:0045944;GO:0048678;GO:0060996;GO:0061512;GO:2000377	GO:0003924;GO:0005086;GO:0005154;GO:0005515;GO:0005525	GO:0005794;GO:0005829;GO:0016020;GO:0031012;GO:0032587;GO:0043197;GO:0070062	NA	NA
ARF4-AS1	3	0	8	2	0.91	0	2.17	0.66	0.33	0	0.89	0.24	3.60055	0.37304	ARF4 antisense RNA 1	NA	NA	NA	NA	NA
ARF5	1523	1027	1780	1146	168.07	126.05	189.91	136.74	61.74	46.38	77.42	49.19	1.51906	0.00331017	ADP ribosylation factor 5	GO:0006890;GO:0007264;GO:0015031	GO:0003924;GO:0005515;GO:0005525	GO:0005794;GO:0005886;GO:0048471;GO:0070062	NA	NA
ARF6	1712	2735	1976	3094	50.49	89.64	56.27	98.69	18.55	32.98	22.94	35.5	0.632393	2.06479e-06	ADP ribosylation factor 6	GO:0001889;GO:0006928;GO:0007049;GO:0007155;GO:0007264;GO:0015031;GO:0016192;GO:0030838;GO:0030866;GO:0031529;GO:0033028;GO:0034394;GO:0035020;GO:0036010;GO:0048261;GO:0051301;GO:0051489;GO:0060998;GO:0090004;GO:0090162;GO:0097284;GO:2000171	GO:0003924;GO:0005515;GO:0005525;GO:0031996;GO:0047485	GO:0001726;GO:0005768;GO:0005769;GO:0005794;GO:0005886;GO:0005925;GO:0005938;GO:0016020;GO:0030139;GO:0030496;GO:0031527;GO:0032154;GO:0043209;GO:0055038;GO:0070062	hsa04144;hsa04666	NA
ARFGAP1	1302	1705	1281	1539	46.62	67.81	44.16	59.63	17.13	24.95	18	21.45	0.794077	2.00141e-06	ADP ribosylation factor GTPase activating protein 1	GO:0006888;GO:0006890;GO:0015031;GO:0030100;GO:0036498;GO:0043547	GO:0005096;GO:0046872	GO:0005794;GO:0005829;GO:0045202	hsa04144	NA
ARFGAP2	1149	1041	941	1098	44.4	44.68	35.13	45.86	16.31	16.44	14.32	16.5	0.971031	0.946888	ADP ribosylation factor GTPase activating protein 2	GO:0006888;GO:0006890;GO:0015031;GO:0043547	GO:0005096;GO:0046872	GO:0000139;GO:0005737;GO:0005794;GO:0005829;GO:0005886	hsa04144	NA
ARFGAP3	1367	2078	1395	2057	56.44	95.27	55.57	91.77	20.73	35.06	22.65	33.02	0.666464	0	ADP ribosylation factor GTPase activating protein 3	GO:0006886;GO:0006888;GO:0006890;GO:0009306;GO:0016192;GO:0043547	GO:0005096;GO:0008565;GO:0046872	GO:0000139;GO:0005737;GO:0005794;GO:0005829;GO:0016020	hsa04144	NA
ARFGEF1	1628	1666	1575	1679	26	29.56	24.28	29	9.55	10.88	9.9	10.43	0.954364	1	ADP ribosylation factor guanine nucleotide exchange factor 1	GO:0006887;GO:0007030;GO:0010256;GO:0015031;GO:0030837;GO:0031175;GO:0032012;GO:0034260;GO:0043547;GO:0051897;GO:0090284;GO:0090303;GO:2000114	GO:0005085;GO:0005086;GO:0005515;GO:0017022;GO:0034237	GO:0000139;GO:0005654;GO:0005730;GO:0005737;GO:0005794;GO:0005802;GO:0005829;GO:0016363;GO:0030532;GO:0048471	NA	NA
ARFGEF2	1736	2097	1630	1838	22.21	29.81	20.13	25.43	8.16	10.97	8.2	9.15	0.852413	0.0634505	ADP ribosylation factor guanine nucleotide exchange factor 2	GO:0001881;GO:0006887;GO:0006893;GO:0007032;GO:0010256;GO:0015031;GO:0032012;GO:0032760;GO:0035556;GO:0043547	GO:0005085;GO:0005086;GO:0005515;GO:0017022;GO:0034237;GO:0050811	GO:0000139;GO:0005802;GO:0005815;GO:0005829;GO:0005879;GO:0016020;GO:0016023;GO:0030054;GO:0031410;GO:0032279;GO:0032280;GO:0043197;GO:0048471;GO:0055037	NA	NA
ARFGEF3	14.97	68.99	1	5.04	0.12	0.59	0.01	0.04	0.04	0.22	0	0.02	0.225326	0.208813	ARFGEF family member 3	GO:0010923;GO:0032012;GO:0043547	GO:0005086	GO:0016021;GO:0030658	NA	NA
ARFIP1	737	786	1037	759	28.16	33.18	38.34	31.38	10.34	12.21	15.63	11.29	1.15148	0.892808	ADP ribosylation factor interacting protein 1	GO:0006886;GO:0034315;GO:0050708;GO:0098609	GO:0019904;GO:0070273;GO:0098641	GO:0000139;GO:0005829;GO:0005913;GO:0032588	NA	NA
ARFIP2	922	894	897	798	28.84	30.95	27.04	26.94	10.59	11.39	11.02	9.69	1.07177	0.940354	ADP ribosylation factor interacting protein 2	GO:0006928;GO:0007264;GO:0030032;GO:0030036;GO:0031529;GO:0034315;GO:0098609	GO:0005515;GO:0005525;GO:0019904;GO:0030742;GO:0048365;GO:0070273;GO:0098641	GO:0001726;GO:0005737;GO:0005829;GO:0005886;GO:0005913;GO:0005938;GO:0032588	NA	NA
ARFRP1	374	359	452	434	17.14	18.26	20.22	21.69	6.3	6.72	8.24	7.8	1.04153	0.899846	ADP ribosylation factor related protein 1	GO:0007165;GO:0007264;GO:0007369;GO:0034067;GO:0042147;GO:0043001	GO:0003924;GO:0005515;GO:0005525	GO:0005794;GO:0005802;GO:0005829;GO:0016020;GO:0032588	NA	NA
ARG1	0	1	0	1	0	0.09	0	0.09	0	0.03	0	0.03	0.428894	1	arginase 1	GO:0000050;GO:0001889;GO:0001938;GO:0006527;GO:0007568;GO:0009635;GO:0010042;GO:0010043;GO:0010269;GO:0010963;GO:0014075;GO:0019547;GO:0030324;GO:0032964;GO:0033189;GO:0033197;GO:0042493;GO:0043200;GO:0046686;GO:0048678;GO:0051597;GO:0060056;GO:0060135;GO:0070207;GO:0070301;GO:0071222;GO:0071353;GO:0071377;GO:0071549;GO:0071560	GO:0004053;GO:0030145	GO:0005615;GO:0005634;GO:0005737;GO:0005741;GO:0005829;GO:0043005;GO:0043025;GO:0070062	hsa00330;hsa01100;hsa05146	3.5.3.1
ARG2	209.23	210.92	225.08	206.25	12.46	13.97	12.95	13.29	4.58	5.14	5.28	4.78	1.03938	1	arginase 2	GO:0000050;GO:0001657;GO:0006525;GO:0006809;GO:0006941	GO:0004053;GO:0046872	GO:0005739;GO:0005759	hsa00330;hsa01100;hsa05146	3.5.3.1
ARGFX	4.04	2.01	2.72	7.69	0.09	0.05	0.06	0.19	0.03	0.02	0.02	0.07	0.730373	0.987136	arginine-fifty homeobox	GO:0006351;GO:0006355	GO:0043565	GO:0005634	NA	NA
ARGFXP2	1	1	1	2	0.1	0.11	0.1	0.22	0.04	0.04	0.04	0.08	0.775922	1	arginine-fifty homeobox pseudogene 2	NA	NA	NA	NA	NA
ARGLU1	1508	977	1101	947	102	73.46	71.94	69.26	37.47	27.03	29.33	24.92	1.34499	0.13831	arginine and glutamate rich 1	GO:0006351;GO:0006355;GO:0098609	GO:0098641	GO:0005654;GO:0005739;GO:0005913	NA	NA
ARHGAP1	3899.83	2723.63	4125.69	2556.93	131.76	102.27	134.59	93.43	48.41	37.63	54.87	33.61	1.51709	1.24628e-11	Rho GTPase activating protein 1	GO:0007264;GO:0007266;GO:0009967;GO:0043547;GO:0051056;GO:0098609	GO:0005070;GO:0005096;GO:0005515;GO:0017124;GO:0098641	GO:0005737;GO:0005829;GO:0005913;GO:0048471;GO:0070062	NA	NA
ARHGAP10	624	535	621	715	23.83	22.7	22.9	29.53	8.75	8.35	9.33	10.62	0.992566	0.917165	Rho GTPase activating protein 10	GO:0007010;GO:0007165;GO:0043066;GO:0043547;GO:0051056	GO:0005096	GO:0005829;GO:0005886;GO:0048471	hsa05100	NA
ARHGAP11A	157.82	1520.9	202.09	4845.42	3.24	36.65	4.31	114.45	1.19	13.49	1.76	41.18	0.0567085	0.0141124	Rho GTPase activating protein 11A	GO:0007165;GO:0043547;GO:0051056	GO:0005096	GO:0005829	NA	NA
ARHGAP11B	9.03	49.39	9.91	136.4	1.08	6.56	1.15	17.62	0.4	2.41	0.47	6.34	0.108811	0.00694952	Rho GTPase activating protein 11B	GO:0007165;GO:0021987;GO:0043547;GO:0051056	GO:0005096	GO:0005829	NA	NA
ARHGAP12	1252	886	1127	805	29.13	22.96	25.23	20.31	10.7	8.45	10.28	7.31	1.4004	1.53503e-09	Rho GTPase activating protein 12	GO:0002011;GO:0007165;GO:0043547;GO:0051056	GO:0005096	GO:0005829	NA	NA
ARHGAP15	39	27	8	4	2.63	2.02	0.52	0.29	0.96	0.74	0.21	0.1	1.4606	0.620734	Rho GTPase activating protein 15	GO:0007165;GO:0008360;GO:0043547;GO:0051056	GO:0005096	GO:0005829;GO:0016020	NA	NA
ARHGAP17	1180	2045	1123	2016	40.26	77.3	36.96	73.68	14.79	28.44	15.07	26.51	0.565234	0	Rho GTPase activating protein 17	GO:0007165;GO:0043547;GO:0051056	GO:0005096;GO:0017124	GO:0005829;GO:0005886;GO:0005923	NA	NA
ARHGAP18	496	1668	743	1658	16.5	61.66	23.86	59.65	6.06	22.69	9.73	21.46	0.374263	0	Rho GTPase activating protein 18	GO:0007264;GO:0008360;GO:0030833;GO:0032956;GO:0043547;GO:0051056;GO:0098609;GO:2000145	GO:0005096;GO:0098641	GO:0005737;GO:0005829;GO:0005913	NA	NA
ARHGAP19	239	179	220	437	5.06	4.2	4.49	9.99	1.86	1.54	1.83	3.59	0.741361	0.82901	Rho GTPase activating protein 19	GO:0007165;GO:0043547;GO:0051056	GO:0005096	GO:0005634;GO:0005829	NA	NA
ARHGAP19-SLIT1	0	0	0	0	0	0	0	0	0	0	0	0	NA	NA	ARHGAP19-SLIT1 readthrough (NMD candidate)	NA	NA	NA	NA	NA
ARHGAP20	119	147	165	162	2.31	3.09	3.06	3.41	0.85	1.14	1.25	1.23	0.921728	0.860919	Rho GTPase activating protein 20	GO:0007165;GO:0043547;GO:0051056	GO:0005096	GO:0005829	NA	NA
ARHGAP21	3978	4263	4052	6441	64.04	76.25	62.96	112.15	23.53	28.06	25.67	40.35	0.747736	0.88319	Rho GTPase activating protein 21	GO:0007030;GO:0007165;GO:0043547;GO:0051683;GO:0051684;GO:0072384	GO:0005096;GO:0005515	GO:0000139;GO:0005794;GO:0005856;GO:0030054;GO:0030659	NA	NA
ARHGAP22	609	906	741	1020	25.19	41.52	29.61	45.4	9.25	15.28	12.07	16.33	0.701346	0.00739688	Rho GTPase activating protein 22	GO:0001525;GO:0006351;GO:0006355;GO:0007165;GO:0030154;GO:0043547;GO:0051056	GO:0005096	GO:0005634;GO:0005829;GO:0005925	NA	NA
ARHGAP23	2139	2326	1905	2549	41.86	50.58	35.99	53.95	15.38	18.61	14.67	19.41	0.825522	0.000698238	Rho GTPase activating protein 23	GO:0007165;GO:0043547;GO:0051056	GO:0005096	GO:0005829;GO:0070062	NA	NA
ARHGAP24	1747	864	1270	645	44.8	26.33	31.68	19.06	16.46	9.69	12.92	6.86	1.98341	4.33866e-05	Rho GTPase activating protein 24	GO:0001525;GO:0007165;GO:0030154;GO:0043547;GO:0051056	GO:0005096;GO:0005515	GO:0005829;GO:0005856;GO:0005925;GO:0042995	NA	NA
ARHGAP25	1	3	1	0	0.04	0.14	0.04	0	0.01	0.05	0.02	0	0.778809	1	Rho GTPase activating protein 25	GO:0007165;GO:0043547;GO:0051056	GO:0005096	GO:0005829	NA	NA
ARHGAP26	169.21	193.84	129.28	115.8	2.18	2.78	1.62	1.62	0.8	1.02	0.66	0.58	0.958201	0.848867	Rho GTPase activating protein 26	GO:0007165;GO:0007399;GO:0030036;GO:0043547;GO:0051056	GO:0005096;GO:0005543	GO:0005575;GO:0005829;GO:0005856;GO:0005925	NA	NA
ARHGAP26-AS1	0	0	0	0	0	0	0	0	0	0	0	0	NA	NA	ARHGAP26 antisense RNA 1	NA	NA	NA	NA	NA
ARHGAP26-IT1	0	0	0	0	0	0	0	0	0	0	0	0	NA	NA	ARHGAP26 intronic transcript 1	NA	NA	NA	NA	NA
ARHGAP27	311	125	118	61	10.36	4.64	3.65	2.12	3.81	1.71	1.49	0.76	2.25834	0.469321	Rho GTPase activating protein 27	GO:0006898;GO:0007165;GO:0043547	GO:0005096;GO:0017124	GO:0005622;GO:0005634;GO:0005654;GO:0005737;GO:0016020	NA	NA
ARHGAP28	1	0	0	0	0.02	0	0	0	0.01	0	0	0	1.64161	1	Rho GTPase activating protein 28	GO:0007165;GO:0043547;GO:0051056;GO:0051497;GO:1904425	GO:0005096	GO:0005654;GO:0005829;GO:0030054	NA	NA
ARHGAP29	1841	4271	2253	5043	23.26	59.95	27.47	68.9	8.54	22.06	11.2	24.79	0.439754	7.12541e-13	Rho GTPase activating protein 29	GO:0007266;GO:0043547;GO:0051056	GO:0005096;GO:0030165;GO:0046872	GO:0005737;GO:0005829	NA	NA
ARHGAP30	6	12	0	5	0.18	0.35	0	0.17	0.07	0.13	0	0.06	0.394317	0.382546	Rho GTPase activating protein 30	GO:0007264;GO:0043547;GO:0051056	GO:0005096	GO:0005829;GO:0016023;GO:0043231	NA	NA
ARHGAP31	1474	1977	1493	1472	21.03	31.34	20.56	22.72	7.73	11.53	8.38	8.17	0.858632	0.866756	Rho GTPase activating protein 31	GO:0007264;GO:0043547;GO:0051056	GO:0005096;GO:0017124	GO:0005829;GO:0005925;GO:0030027	NA	NA
ARHGAP31-AS1	0	3	1	1	0	0.68	0.2	0.22	0	0.25	0.08	0.08	0.461031	1	ARHGAP31 antisense RNA 1	NA	NA	NA	NA	NA
ARHGAP32	1074	598	971	563	12.26	7.56	10.67	6.93	4.5	2.78	4.35	2.49	1.75279	0	Rho GTPase activating protein 32	GO:0007264;GO:0043547;GO:0051056	GO:0005096;GO:0005515;GO:0035091	GO:0000139;GO:0005789;GO:0005829;GO:0005938;GO:0010008;GO:0014069;GO:0015629;GO:0030054;GO:0043197;GO:0045211	NA	NA
ARHGAP33	53	155	49	370	1.51	4.93	1.36	11.28	0.55	1.81	0.55	4.06	0.195458	0.025654	Rho GTPase activating protein 33	GO:0007264;GO:0015031;GO:0043547;GO:0051056	GO:0005096;GO:0035091	GO:0005737;GO:0005829;GO:0005886	NA	NA
ARHGAP35	3788	5306	3169	6317	49.1	76.41	39.64	88.55	18.04	28.11	16.16	31.86	0.594943	4.74265e-07	Rho GTPase activating protein 35	GO:0000122;GO:0001843;GO:0006351;GO:0007264;GO:0007411;GO:0007413;GO:0008064;GO:0008360;GO:0010976;GO:0016477;GO:0021955;GO:0030879;GO:0030900;GO:0030950;GO:0031668;GO:0032956;GO:0035024;GO:0043010;GO:0043116;GO:0043547;GO:0044319;GO:0045724;GO:0045892;GO:0050770;GO:0051056;GO:0097485	GO:0000977;GO:0001227;GO:0003677;GO:0003714;GO:0005096;GO:0005525;GO:0005543	GO:0005634;GO:0005737;GO:0005829;GO:0015629;GO:0036064	hsa04510;hsa04670;hsa04810	NA
ARHGAP36	0	0	0	0	0	0	0	0	0	0	0	0	NA	NA	Rho GTPase activating protein 36	GO:0007165;GO:0043547;GO:0051056	GO:0005096	GO:0005829	NA	NA
ARHGAP39	100	125	54	108	2.48	3.42	1.29	2.9	0.91	1.26	0.53	1.04	0.654913	0.197064	Rho GTPase activating protein 39	GO:0007165;GO:0043547;GO:0051056	GO:0005096	GO:0005634;GO:0005829;GO:0005856	NA	NA
ARHGAP4	2	1	9	1	0.07	0.04	0.31	0.04	0.03	0.01	0.13	0.01	3.62829	0.276467	Rho GTPase activating protein 4	GO:0007010;GO:0007266;GO:0009967;GO:0010764;GO:0030336;GO:0030517;GO:0043065;GO:0043547;GO:0051056	GO:0005070;GO:0005085;GO:0005089;GO:0005096;GO:0005515;GO:0048365	GO:0005737;GO:0005794;GO:0005829;GO:0005874;GO:0030426	NA	NA
ARHGAP40	0	3	0	0	0	0.14	0	0	0	0.05	0	0	0.334557	1	Rho GTPase activating protein 40	GO:0007165;GO:0043547;GO:0051056	GO:0005096	GO:0005829	NA	NA
ARHGAP42	221.99	215	191	106	5.41	5.83	4.5	2.8	1.99	2.14	1.83	1.01	1.28027	0.747882	Rho GTPase activating protein 42	GO:0003085;GO:0007165;GO:0035024;GO:0043547;GO:1904694	GO:0005096	NA	NA	NA
ARHGAP44	48	51	74	58	1.31	1.55	1.95	1.71	0.48	0.57	0.79	0.62	1.12217	0.844672	Rho GTPase activating protein 44	GO:0006887;GO:0007165;GO:0043547;GO:0051056	GO:0005096;GO:0005515;GO:0005543	GO:0005829;GO:0030054;GO:0031256;GO:0043197;GO:0055037	NA	NA
ARHGAP5	2161	2192	2134	2080	25.91	29.2	24.69	26.97	9.52	10.74	10.07	9.7	1.00249	0.991312	Rho GTPase activating protein 5	GO:0007155;GO:0007266;GO:0030879;GO:0043547;GO:0051056	GO:0003924;GO:0005096;GO:0005525;GO:0042169	GO:0005737;GO:0005783;GO:0005829;GO:0016020	hsa04510;hsa04670	NA
ARHGAP5-AS1	25	20	16	20	2.34	2.08	1.45	2.03	0.86	0.77	0.59	0.73	1.01408	1	ARHGAP5 antisense RNA 1 (head to head)	NA	NA	NA	NA	NA
ARHGAP6	228	17	510	16	6.81	0.56	14.67	0.52	2.5	0.21	5.98	0.19	21.6509	3.40451e-05	Rho GTPase activating protein 6	GO:0007266;GO:0009967;GO:0030041;GO:0043547;GO:0048041;GO:0051056;GO:0051497;GO:0051895	GO:0005070;GO:0005096;GO:0017124	GO:0005737;GO:0005829;GO:0005884;GO:0015629	NA	NA
ARHGAP8	0	0	0	0	0	0	0	0	0	0	0	0	NA	NA	Rho GTPase activating protein 8	GO:0007165;GO:0043547;GO:0051056;GO:0070374	GO:0005096;GO:0005515	GO:0005737;GO:0005829	NA	NA
ARHGAP9	1	1	2	2	0.06	0.06	0.11	0.1	0.02	0.02	0.04	0.04	1.00467	1	Rho GTPase activating protein 9	GO:0007165;GO:0043547;GO:0051056	GO:0005096;GO:0005547	GO:0005829	NA	NA
ARHGDIA	3184	6400	3739	6972	197.53	441.6	224.91	467.44	72.56	162.49	91.69	168.17	0.51764	0	Rho GDP dissociation inhibitor alpha	GO:0006928;GO:0007162;GO:0035023;GO:0043066;GO:0043547;GO:0050771;GO:0050772;GO:0051056;GO:0071526;GO:2000249	GO:0005094;GO:0005096;GO:0005515	GO:0005829;GO:0005856;GO:0070062	hsa04722;hsa04962	NA
ARHGDIB	29	285	111	122	2.87	31.35	10.61	13.05	1.05	11.54	4.33	4.69	0.35276	0.277964	Rho GDP dissociation inhibitor beta	GO:0006928;GO:0007162;GO:0007275;GO:0035023;GO:0043547;GO:0051056;GO:0071461;GO:1901164;GO:2000249	GO:0003924;GO:0005094;GO:0005096;GO:0005515;GO:0048365	GO:0005737;GO:0005829;GO:0005856;GO:0016020;GO:0016023;GO:0070062	hsa04722;hsa04962	NA
ARHGDIG	0	0	0	0	0	0	0	0	0	0	0	0	NA	NA	Rho GDP dissociation inhibitor gamma	GO:0007162;GO:0007266;GO:0032880;GO:0043547;GO:0051056	GO:0005094;GO:0005096;GO:0005515	GO:0005829;GO:0016020;GO:0016023	NA	NA
ARHGEF1	966	1000	877	1064	35.09	40.29	30.72	41.76	12.89	14.82	12.52	15.02	0.888967	1	Rho guanine nucleotide exchange factor 1	GO:0007266;GO:0008283;GO:0035023;GO:0043547;GO:0050771	GO:0005089;GO:0005096;GO:0005515;GO:0044822	GO:0005737;GO:0005829;GO:0005886	hsa04270;hsa04810	NA
ARHGEF10	1186	1499	1012	1756	24.75	34.76	20.34	39.72	9.09	12.79	8.29	14.29	0.671532	1.48975e-05	Rho guanine nucleotide exchange factor 10	GO:0022011;GO:0035023;GO:0051298;GO:0051496;GO:0090307;GO:0090630	GO:0005089;GO:0019894	GO:0005813;GO:0005829	NA	NA
ARHGEF10L	1155	644	847	697	31.29	19.26	22.16	20.38	11.5	7.09	9.03	7.33	1.48029	0.0104326	Rho guanine nucleotide exchange factor 10 like	GO:0035023;GO:0043547	GO:0005089	GO:0005737	NA	NA
ARHGEF11	1755	1201	1235	1214	29.73	22.63	20.16	22.19	10.92	8.33	8.22	7.98	1.22727	0.718722	Rho guanine nucleotide exchange factor 11	GO:0000910;GO:0001558;GO:0006928;GO:0006941;GO:0007186;GO:0007266;GO:0030010;GO:0030036;GO:0035023;GO:0043065;GO:0043547;GO:0045893;GO:0051056	GO:0001664;GO:0005085;GO:0005089;GO:0005096;GO:0005515	GO:0005622;GO:0005737;GO:0005829;GO:0016020	hsa04270	NA
ARHGEF12	5440	5325	5903	5373	63.96	69.58	66.95	68.34	23.49	25.6	27.29	24.59	1.05877	0.950078	Rho guanine nucleotide exchange factor 12	GO:0007186;GO:0035023;GO:0035556;GO:0043065;GO:0043547;GO:0051056	GO:0001664;GO:0005085;GO:0005089;GO:0005096;GO:0005515	GO:0005737;GO:0005829;GO:0016020;GO:0070062	hsa04270;hsa04360;hsa04810	NA
ARHGEF15	0	0	0	0	0	0	0	0	0	0	0	0	NA	NA	Rho guanine nucleotide exchange factor 15	GO:0035023;GO:0043547;GO:0050790;GO:0051496;GO:0061299;GO:2000297	GO:0005089;GO:0005096;GO:0005515	GO:0005737;GO:0030425	NA	NA
ARHGEF16	0	11	1	15	0	0.49	0.04	0.65	0	0.18	0.02	0.23	0.0920369	1	Rho guanine nucleotide exchange factor 16	GO:0035023;GO:0043065;GO:0051056;GO:0060326;GO:0090004;GO:0090630;GO:0098609	GO:0005085;GO:0005089;GO:0005515;GO:0017048;GO:0030165;GO:0030971;GO:0098641	GO:0005829;GO:0005913	NA	NA
ARHGEF17	2831	3898	2255	3023	41.78	63.92	32.12	48.25	15.35	23.52	13.09	17.36	0.730478	0.3122	Rho guanine nucleotide exchange factor 17	GO:0030036;GO:0035023;GO:0043065;GO:0043547;GO:0051056	GO:0005085;GO:0005089	GO:0005829	NA	NA
ARHGEF18	948	1292	791	1059	20.91	31.75	16.84	25.31	7.68	11.68	6.86	9.1	0.735866	0.0207693	Rho/Rac guanine nucleotide exchange factor 18	GO:0007179;GO:0007264;GO:0008360;GO:0030036;GO:0035023;GO:0043065;GO:0043547;GO:0051056	GO:0005085;GO:0005089	GO:0005737;GO:0005829;GO:0005856;GO:0016324;GO:0030054;GO:0045177;GO:0070062	NA	NA
ARHGEF19	103	93	131	149	3.97	3.98	4.87	6.21	1.46	1.47	1.99	2.23	0.967405	0.839111	Rho guanine nucleotide exchange factor 19	GO:0032956;GO:0035023;GO:0042060;GO:0043547;GO:0060071	GO:0005089;GO:0005096	NA	NA	NA
ARHGEF2	2107	2296	1779	2816	58.83	71.19	47.68	84.82	21.61	26.19	19.44	30.51	0.755661	0.155432	Rho/Rac guanine nucleotide exchange factor 2	GO:0000132;GO:0000902;GO:0006886;GO:0007015;GO:0007026;GO:0007067;GO:0032755;GO:0032760;GO:0035023;GO:0035556;GO:0042127;GO:0043065;GO:0043547;GO:0045087;GO:0045944;GO:0050731;GO:0050768;GO:0051056;GO:0051092;GO:0051301;GO:0060546;GO:0071225;GO:0071356;GO:0071474;GO:1902042;GO:1902219	GO:0005085;GO:0005089;GO:0005515;GO:0008017;GO:0008134;GO:0008270;GO:0017048;GO:0030676;GO:0048365	GO:0005737;GO:0005794;GO:0005819;GO:0005829;GO:0005856;GO:0005874;GO:0005923;GO:0005925;GO:0016023;GO:0031982;GO:0032587;GO:0043025;GO:0043198;GO:0043234	hsa05130	NA
ARHGEF25	545	384	589	286	26.82	21.11	28.2	15.44	9.85	7.77	11.5	5.55	1.68953	1.09786e-05	Rho guanine nucleotide exchange factor 25	GO:0035023;GO:0043547	GO:0005089	GO:0005829;GO:0005886;GO:0030016;GO:0030017	NA	NA
ARHGEF26	3	17	2	8	0.07	0.43	0.04	0.2	0.02	0.16	0.02	0.07	0.243896	0.0366319	Rho guanine nucleotide exchange factor 26	GO:0001886;GO:0035023;GO:0043547;GO:0097178	GO:0005089	GO:0001726	hsa05100	NA
ARHGEF26-AS1	88.22	161.54	61.08	156.08	3.98	8.09	2.66	7.61	1.46	2.98	1.08	2.74	0.468435	0.988648	ARHGEF26 antisense RNA 1	NA	NA	NA	NA	NA
ARHGEF28	1453	1217	904	986	27.85	25.52	16.39	19.66	10.23	9.39	6.68	7.07	1.059	0.931091	Rho guanine nucleotide exchange factor 28	GO:0030154;GO:0035023;GO:0035556;GO:0043547;GO:0048013	GO:0003723;GO:0005085;GO:0005089;GO:0046872	GO:0005829;GO:0005886	NA	NA
ARHGEF3	831	98	510	46	26.77	3.52	15.82	1.61	9.83	1.29	6.45	0.58	9.14077	3.68994e-12	Rho guanine nucleotide exchange factor 3	GO:0007266;GO:0035023;GO:0043065;GO:0043547;GO:0051056	GO:0005085;GO:0005089;GO:0005515	GO:0005622;GO:0005829	NA	NA
ARHGEF3-AS1	0	0	0	0	0	0	0	0	0	0	0	0	NA	NA	ARHGEF3 antisense RNA 1	NA	NA	NA	NA	NA
ARHGEF33	24	3	5	3	0.65	0.09	0.13	0.09	0.24	0.03	0.05	0.03	3.9702	0.189108	Rho guanine nucleotide exchange factor 33	GO:0035023;GO:0043547	GO:0005089	NA	NA	NA
ARHGEF34P	40.81	80.87	58.95	63.14	1.13	2.48	1.57	1.89	0.41	0.91	0.64	0.68	0.698534	0.443407	Rho guanine nucleotide exchange factor 34, pseudogene	NA	NA	NA	NA	NA
ARHGEF35	21.47	69.38	9.33	39.87	1.02	3.65	0.43	2.04	0.37	1.34	0.17	0.73	0.287533	0.00255958	Rho guanine nucleotide exchange factor 35	NA	NA	NA	NA	NA
ARHGEF37	10	2	11	9	0.24	0.05	0.25	0.23	0.09	0.02	0.1	0.08	1.7937	1	Rho guanine nucleotide exchange factor 37	GO:0035023;GO:0043547	GO:0005089	GO:0005737	NA	NA
ARHGEF38	0	2	3	0	0	0.05	0.06	0	0	0.02	0.03	0	1.31504	0.708118	Rho guanine nucleotide exchange factor 38	GO:0035023;GO:0043547	GO:0005089	GO:0005737	NA	NA
ARHGEF38-IT1	0	0	0	0	0	0	0	0	0	0	0	0	NA	NA	ARHGEF38 intronic transcript 1	NA	NA	NA	NA	NA
ARHGEF39	21.54	93.06	17.84	212.39	0.67	3.19	0.53	7.1	0.24	1.18	0.22	2.55	0.132212	0.00205061	Rho guanine nucleotide exchange factor 39	GO:0030335;GO:0035023;GO:0043547	GO:0005089	GO:0005886	NA	NA
ARHGEF4	2	10	0	2	0.06	0.34	0	0.07	0.02	0.12	0	0.02	0.254619	0.242942	Rho guanine nucleotide exchange factor 4	GO:0030032;GO:0035023;GO:0035556;GO:0043065;GO:0043547;GO:0046847;GO:0051056	GO:0005085;GO:0005089;GO:0005515;GO:0019904;GO:0030676	GO:0005829;GO:0032587	hsa04810	NA
ARHGEF40	2678.71	1371.66	2195.37	1462.6	52.22	29.7	41.26	30.84	19.18	10.93	16.82	11.1	1.7086	1.11022e-15	Rho guanine nucleotide exchange factor 40	GO:0035023;GO:0043547	GO:0005089	GO:0005737	NA	NA
ARHGEF5	175.4	344.13	169.68	202.04	3.7	8.06	3.45	4.61	1.36	2.97	1.41	1.66	0.631412	0.42402	Rho guanine nucleotide exchange factor 5	GO:0002408;GO:0030036;GO:0032956;GO:0035023;GO:0035556;GO:0043087;GO:0043507;GO:0043547;GO:0051091;GO:0051493;GO:0051496;GO:0071803;GO:1904591	GO:0005085;GO:0005089;GO:0005515;GO:0005525;GO:0008289	GO:0002102;GO:0005634;GO:0005654;GO:0005737;GO:0005886;GO:0030054;GO:0042995;GO:0071944	NA	NA
ARHGEF6	1479	635	1590	572	34.51	16.85	35.6	14.7	12.68	6.2	14.51	5.29	2.53733	0	Rac/Cdc42 guanine nucleotide exchange factor 6	GO:0006915;GO:0007254;GO:0030032;GO:0035023;GO:0043065;GO:0043547;GO:0051056	GO:0005085;GO:0005089;GO:0005096;GO:0005515	GO:0005622;GO:0005829;GO:0030027	hsa04810;hsa05212	NA
ARHGEF7	1118	1000	904	1083	25.88	25.49	20.27	27.06	9.51	9.38	8.26	9.73	0.96444	0.936072	Rho guanine nucleotide exchange factor 7	GO:0002244;GO:0007030;GO:0007165;GO:0007399;GO:0010763;GO:0030032;GO:0032092;GO:0035023;GO:0035556;GO:0042059;GO:0043065;GO:0043547;GO:0048013;GO:0048041;GO:0051056;GO:0060124;GO:1900026;GO:1904424;GO:2000394	GO:0005085;GO:0005089;GO:0005515;GO:0019901	GO:0000322;GO:0001726;GO:0005829;GO:0005886;GO:0005925;GO:0005938;GO:0030027;GO:0043005;GO:0043025;GO:0043234	hsa04810	NA
ARHGEF7-AS1	0	0	0	0	0	0	0	0	0	0	0	0	NA	NA	ARHGEF7 antisense RNA 1	NA	NA	NA	NA	NA
ARHGEF7-AS2	0	0	0	0	0	0	0	0	0	0	0	0	NA	NA	ARHGEF7 antisense RNA 2	NA	NA	NA	NA	NA
ARHGEF9	422	674	465	456	8.99	16.17	9.56	10.51	3.3	5.95	3.9	3.78	0.784971	0.739755	Cdc42 guanine nucleotide exchange factor 9	GO:0034220;GO:0035023;GO:0043065;GO:0043547;GO:0051056	GO:0005085;GO:0005089	GO:0005737;GO:0005829	NA	NA
ARHGEF9-IT1	0	0	0	0	0	0	0	0	0	0	0	0	NA	NA	ARHGEF9 intronic transcript 1	NA	NA	NA	NA	NA
ARID1A	1222	1909	1096	2362	16.4	28.47	14.2	34.29	6.03	10.47	5.79	12.33	0.540156	2.54875e-07	AT-rich interaction domain 1A	GO:0000122;GO:0001843;GO:0003205;GO:0003408;GO:0006337;GO:0006338;GO:0006344;GO:0006351;GO:0006357;GO:0016569;GO:0030520;GO:0030521;GO:0030900;GO:0042766;GO:0042921;GO:0043044;GO:0045893;GO:0048096;GO:0055007;GO:0060674;GO:1901998	GO:0003677;GO:0003713;GO:0005515;GO:0016922;GO:0031491	GO:0000790;GO:0005634;GO:0005654;GO:0016514;GO:0071564;GO:0071565	NA	NA
ARID1B	1707	1114	1340	1315	20.47	14.85	15.51	17.06	7.52	5.46	6.32	6.14	1.24529	0.385728	AT-rich interaction domain 1B	GO:0006351;GO:0007399;GO:0016569;GO:0048096	GO:0003677;GO:0003713	GO:0005654;GO:0005737;GO:0016514;GO:0071565	NA	NA
ARID2	773	682	659	720	10.52	10.31	8.66	10.6	3.87	3.8	3.53	3.81	1.0157	0.995815	AT-rich interaction domain 2	GO:0006337;GO:0006351;GO:0006355;GO:0008285;GO:0016569;GO:0030336	GO:0003677;GO:0005515;GO:0046872	GO:0005654;GO:0005886;GO:0090544	NA	NA
ARID3A	81	104	51	148	3.37	4.81	2.05	6.66	1.24	1.77	0.84	2.4	0.520839	0.0194624	AT-rich interaction domain 3A	GO:0006366;GO:0006977;GO:0045944	GO:0000977;GO:0001228;GO:0003682;GO:0042803	GO:0005634;GO:0005654;GO:0005730;GO:0005737;GO:0005794;GO:0045121	NA	NA
ARID3B	46	100	34	109	1.25	3.02	0.89	3.2	0.46	1.11	0.36	1.15	0.384144	0.996264	AT-rich interaction domain 3B	GO:0006366;GO:0008150;GO:0045944	GO:0000977;GO:0000978;GO:0000980;GO:0001077;GO:0001205;GO:0001228;GO:0003677	GO:0005634;GO:0005654	NA	NA
ARID3C	1	0	2	2	0.1	0	0.19	0.21	0.04	0	0.08	0.08	1.28967	1	AT-rich interaction domain 3C	GO:0006366;GO:0045944	GO:0000977;GO:0001228;GO:0003682	GO:0005634;GO:0005737;GO:0045121	NA	NA
ARID4A	487	345	513	395	9.77	7.68	9.92	8.58	3.59	2.83	4.04	3.09	1.34769	0.000648324	AT-rich interaction domain 4A	GO:0006349;GO:0006357;GO:0006366;GO:0007283;GO:0016575;GO:0034773;GO:0036124;GO:0045892;GO:0045944;GO:0048821;GO:0080182;GO:0097368	GO:0003677;GO:0003700;GO:0004407;GO:0044212	GO:0005634;GO:0005654;GO:0017053	NA	NA
ARID4B	1150	919	1089	887	22.03	19.61	20.14	18.39	8.09	7.21	8.21	6.62	1.23508	0.999999	AT-rich interaction domain 4B	GO:0006349;GO:0006351;GO:0006357;GO:0007283;GO:0008150;GO:0016575;GO:0034773;GO:0036124;GO:0045944;GO:0097368	GO:0003674;GO:0004407;GO:0044212	GO:0005575;GO:0005634;GO:0005654;GO:0005737	NA	NA
ARID5A	131	109	79	89	6.98	6.46	4.07	5.13	2.57	2.38	1.66	1.85	1.04893	0.852844	AT-rich interaction domain 5A	GO:0006351;GO:0006357;GO:0045892	GO:0003677;GO:0044212	GO:0005634;GO:0005654;GO:0005730	NA	NA
ARID5B	3447	3191	3790	2847	55.8	57.63	58.9	50.03	20.5	21.21	24.01	18	1.19739	0.521582	AT-rich interaction domain 5B	GO:0000122;GO:0001822;GO:0001889;GO:0006351;GO:0008584;GO:0008585;GO:0009791;GO:0010761;GO:0016577;GO:0030325;GO:0035264;GO:0045444;GO:0045892;GO:0048008;GO:0048468;GO:0048644;GO:0048705;GO:0051091;GO:0060021;GO:0060325;GO:0060612;GO:0060613	GO:0000977;GO:0001227;GO:0003677;GO:0003713;GO:0005515;GO:0032452;GO:0044212	GO:0005634;GO:0005654	NA	NA
ARIH1	1623	1707	1846	1825	35.77	41.81	39.28	43.5	13.14	15.38	16.01	15.65	0.981424	0.94527	ariadne RBR E3 ubiquitin protein ligase 1	GO:0000209;GO:0006511;GO:0016567;GO:0032436;GO:0042787	GO:0004842;GO:0005515;GO:0008270;GO:0016874;GO:0019787;GO:0031624;GO:0031625;GO:0061630	GO:0000151;GO:0005737;GO:0005829	NA	NA
ARIH2	1477.75	1539.53	1517.94	1619.96	41.71	48.09	41.27	49.5	15.32	17.69	16.83	17.81	0.945876	0.907256	ariadne RBR E3 ubiquitin protein ligase 2	GO:0000209;GO:0007275;GO:0032436;GO:0042787;GO:0048588;GO:0070534;GO:0070936;GO:0071425;GO:1903955	GO:0004842;GO:0005515;GO:0008270;GO:0016874;GO:0031624;GO:0061630	GO:0000151;GO:0005634;GO:0005737	NA	NA
ARIH2OS	27.2	14.42	38.11	12.07	2.02	1.19	2.74	0.97	0.74	0.44	1.12	0.35	2.39426	1	ariadne homolog 2 opposite strand	NA	NA	GO:0016021	NA	NA
ARL1	1561	1985	2025	1826	56.14	79.34	70.32	71.02	20.62	29.19	28.67	25.55	0.942618	0.94016	ADP ribosylation factor like GTPase 1	GO:0007030;GO:0007264;GO:0009404;GO:0031584;GO:0034067;GO:0042147;GO:0048193	GO:0003924;GO:0005525;GO:0008047;GO:0019904;GO:0046872	GO:0005737;GO:0005794;GO:0005802;GO:0005829;GO:0032588;GO:0070062	NA	NA
ARL10	148.98	186.91	131.04	170.03	7.59	10.41	6.45	8.98	2.79	3.83	2.63	3.23	0.781711	1	ADP ribosylation factor like GTPase 10	GO:0007264	GO:0005525	GO:0005622	NA	NA
ARL11	0	0	1	0	0	0	0.03	0	0	0	0.01	0	1.68627	1	ADP ribosylation factor like GTPase 11	GO:0002244;GO:0007264	GO:0005525	GO:0005622	NA	NA
ARL13A	1	0	0	1	0.08	0	0	0.08	0.03	0	0	0.03	0.983845	1	ADP ribosylation factor like GTPase 13A	GO:0007264	GO:0005525	GO:0005622	NA	NA
ARL13B	337	222	399	312	9.94	7.22	11.25	9.87	3.65	2.66	4.59	3.55	1.37632	0.394066	ADP ribosylation factor like GTPase 13B	GO:0001947;GO:0007224;GO:0007264;GO:0009953;GO:0021532;GO:0021830;GO:0021943;GO:0035058;GO:0042384;GO:0070986	GO:0005515;GO:0005525	GO:0005929;GO:0005930;GO:0031514;GO:0060170;GO:0072372	NA	NA
ARL14	0	0	0	0	0	0	0	0	0	0	0	0	NA	NA	ADP ribosylation factor like GTPase 14	GO:0007264	GO:0005525	GO:0016023	NA	NA
ARL14EP	344	288	378	220	16.98	15.8	18.02	11.74	6.24	5.81	7.34	4.22	1.41911	0.0284869	ADP ribosylation factor like GTPase 14 effector protein	NA	NA	GO:0005737	NA	NA
ARL14EPL	1	0	0	0	0.2	0	0	0	0.07	0	0	0	1.64161	1	ADP ribosylation factor like GTPase 14 effector protein like	NA	NA	NA	NA	NA
ARL15	277	318	269	216	13.06	16.67	12.25	11.01	4.8	6.13	4.99	3.96	1.01989	0.88814	ADP ribosylation factor like GTPase 15	GO:0007264;GO:0008150	GO:0003674;GO:0005525	GO:0005622;GO:0070062	NA	NA
ARL16	295.99	295.89	348.28	414.01	29.51	32.8	33.56	44.62	10.84	12.07	13.68	16.05	0.907067	0.865921	ADP ribosylation factor like GTPase 16	GO:0007264	GO:0005515;GO:0005525	GO:0005622	NA	NA
ARL17A	380.79	563.47	333.84	714.18	9.97	15.36	8.65	19.77	3.66	5.65	3.53	7.11	0.556793	1.58282e-05	ADP ribosylation factor like GTPase 17A	NA	NA	NA	NA	NA
ARL17B	0	28.38	8.76	0.57	0	5.45	1.41	0.16	0	2	0.58	0.06	0.347161	0.339618	ADP ribosylation factor like GTPase 17B	GO:0007264;GO:0015031;GO:0016192	GO:0005525	GO:0005794	NA	NA
ARL2	896	677	1007	824.23	111.56	94.35	121.8	111.14	40.98	34.72	49.65	39.98	1.2658	0.411102	ADP ribosylation factor like GTPase 2	GO:0007021;GO:0007049;GO:0007264;GO:0010811;GO:0031113;GO:0031116;GO:0034260;GO:0050796;GO:0051297;GO:0051457;GO:0070830	GO:0003924;GO:0005095;GO:0005515;GO:0005525	GO:0005634;GO:0005758;GO:0005759;GO:0005813;GO:0005829;GO:0016328;GO:0070062	NA	NA
ARL2-SNX15	0	0	0	21.85	0	0	0	1.13	0	0	0	0.4	0.0640686	1	ARL2-SNX15 readthrough (NMD candidate)	NA	NA	NA	NA	NA
ARL2BP	1372	1614	1828	1628	76.93	100.59	99	98.71	28.26	37.01	40.36	35.51	0.989009	0.944578	ADP ribosylation factor like GTPase 2 binding protein	GO:0007165;GO:0042517;GO:0050790;GO:0050796;GO:0051457;GO:1903506	GO:0003713;GO:0005515;GO:0030695	GO:0005634;GO:0005758;GO:0005759;GO:0005813;GO:0005819;GO:0005829;GO:0005929;GO:0030496	NA	NA
ARL3	637	635	687	694	19.11	21.17	19.9	22.51	7.02	7.79	8.11	8.1	0.994555	0.94656	ADP ribosylation factor like GTPase 3	GO:0000910;GO:0001822;GO:0006892;GO:0007224;GO:0007264;GO:0042073;GO:0042461;GO:0060271	GO:0003924;GO:0005515;GO:0005525;GO:0008017;GO:0019003;GO:0046872	GO:0000139;GO:0005634;GO:0005794;GO:0005813;GO:0005876;GO:0005881;GO:0030496;GO:0032391;GO:0070062;GO:0072372	NA	NA
ARL4A	1146	380	1553	606	42.3	16.08	55.61	25.21	15.54	5.92	22.67	9.07	2.7383	0.000207659	ADP ribosylation factor like GTPase 4A	GO:0007264;GO:0050873	GO:0005515;GO:0005525	GO:0005634;GO:0005654;GO:0005730;GO:0005737;GO:0005886	NA	NA
ARL4C	2061	180	1497	211	59.84	5.8	41.92	6.61	21.98	2.13	17.09	2.38	8.99243	0	ADP ribosylation factor like GTPase 4C	GO:0007264;GO:0032456	GO:0003924;GO:0005515;GO:0005525;GO:0043014	GO:0005634;GO:0005737;GO:0005886;GO:0030175	NA	NA
ARL4D	131	224	145	345	9.82	18.68	10.51	27.98	3.61	6.87	4.28	10.07	0.485467	0.0174379	ADP ribosylation factor like GTPase 4D	GO:0007264;GO:0009306	GO:0003924;GO:0005515;GO:0005525	GO:0005730;GO:0005737;GO:0005886	NA	NA
ARL5A	637	729	793	677	24.54	31.59	29.85	27.64	9.02	11.62	12.17	9.94	1.0181	0.920879	ADP ribosylation factor like GTPase 5A	GO:0007264	GO:0005525	GO:0005622	NA	NA
ARL5B	270	323	305	276	8.75	11.64	9.55	9.68	3.22	4.28	3.89	3.48	0.959643	0.924779	ADP ribosylation factor like GTPase 5B	GO:0007264	GO:0005525	GO:0005622	NA	NA
ARL5C	0	0	0	0	0	0	0	0	0	0	0	0	NA	NA	ADP ribosylation factor like GTPase 5C	GO:0007264	GO:0005525	GO:0005622	NA	NA
ARL6	107	74	111	63	7.8	6.07	7.95	5.08	2.87	2.23	3.24	1.83	1.58195	1	ADP ribosylation factor like GTPase 6	GO:0006612;GO:0007264;GO:0007368;GO:0007420;GO:0007601;GO:0008589;GO:0010842;GO:0016055;GO:0032402;GO:0042384;GO:0045444;GO:0046909;GO:0051258;GO:0061512;GO:0097499	GO:0005515;GO:0005525;GO:0005543;GO:0046872	GO:0005737;GO:0005829;GO:0005879;GO:0005886;GO:0005929;GO:0005930;GO:0016020;GO:0030117;GO:0034464;GO:0060170;GO:0070062;GO:0072372	NA	NA
ARL6IP1	1967	3977	1635	11199	95.79	215.26	76.89	589.76	35.19	79.21	31.35	212.18	0.235563	0.563897	ADP ribosylation factor like GTPase 6 interacting protein 1	GO:0002038;GO:0006613;GO:0006915;GO:0043066;GO:0043154;GO:0071787;GO:1990809	GO:0005515	GO:0005784;GO:0005789;GO:0005829;GO:0016020;GO:0016021;GO:0030176	NA	NA
ARL6IP4	1045	1064	1170	1174	86.76	100.09	95.65	107.49	31.87	36.83	38.99	38.67	0.988653	0.937378	ADP ribosylation factor like GTPase 6 interacting protein 4	GO:0006397;GO:0008380	GO:0044822	GO:0005634;GO:0005730;GO:0016607	NA	NA
ARL6IP5	5438	2775	5815	2600	300.79	170.61	310.66	155.52	110.5	62.78	126.65	55.95	2.0901	0	ADP ribosylation factor like GTPase 6 interacting protein 5	GO:0002037;GO:0008631;GO:0010917;GO:0015813;GO:0032874;GO:0043065;GO:0043280	GO:0003674	GO:0005783;GO:0005789;GO:0005856;GO:0005886;GO:0016020;GO:0016021;GO:0070062	NA	NA
ARL6IP6	287	317	303	415	14.14	17.12	14.06	21.77	5.19	6.3	5.73	7.83	0.804458	0.593581	ADP ribosylation factor like GTPase 6 interacting protein 6	NA	NA	GO:0016021	NA	NA
ARL8A	534	491	506	650	35.2	36	32.22	46.36	12.93	13.25	13.14	16.68	0.907721	0.875697	ADP ribosylation factor like GTPase 8A	GO:0007059;GO:0007067;GO:0007264;GO:0051301	GO:0003924;GO:0005515;GO:0005525;GO:0043014;GO:0048487	GO:0005737;GO:0005765;GO:0016020;GO:0030496;GO:0031902;GO:0051233;GO:0070062	NA	NA
ARL8B	2752	1780	2612	1812	107.63	77.37	98.64	76.64	39.54	28.47	40.21	27.57	1.48761	0	ADP ribosylation factor like GTPase 8B	GO:0007049;GO:0007059;GO:0007264;GO:0032418;GO:0051301	GO:0003924;GO:0005515;GO:0005525;GO:0019003;GO:0043014;GO:0048487	GO:0005737;GO:0005765;GO:0016020;GO:0030496;GO:0031902;GO:0051233;GO:0070062	NA	NA
ARL9	4	1	8	2	0.59	0.16	1.14	0.32	0.22	0.06	0.46	0.11	3.01872	1	ADP ribosylation factor like GTPase 9	GO:0007264	GO:0005525	GO:0005622	NA	NA
ARMC1	782	883	856	1158	30	37.65	31.71	48.04	11.02	13.85	12.93	17.28	0.801231	0.691452	armadillo repeat containing 1	GO:0030001	GO:0046872	GO:0005634;GO:0005737;GO:0005739	NA	NA
ARMC10	1190.9	712.4	1282.54	695.92	55.51	36.98	57.64	35.01	20.39	13.61	23.5	12.59	1.75289	7.77156e-16	armadillo repeat containing 10	GO:0040008	NA	GO:0005739;GO:0005789;GO:0016021	NA	NA
ARMC12	18	4	18	1	1.8	0.47	1.84	0.12	0.66	0.17	0.75	0.04	5.76352	1	armadillo repeat containing 12	NA	NA	GO:0005634	NA	NA
ARMC2	56	45	68	31	1.74	1.56	2.05	1.05	0.64	0.57	0.83	0.38	1.62131	0.271192	armadillo repeat containing 2	NA	GO:0005515	NA	NA	NA
ARMC2-AS1	1	1	0	1	0.17	0.19	0	0.19	0.06	0.07	0	0.07	0.704078	1	ARMC2 antisense RNA 1	NA	NA	NA	NA	NA
ARMC3	0	0	0	0	0	0	0	0	0	0	0	0	NA	NA	armadillo repeat containing 3	NA	NA	GO:0005634;GO:0005737;GO:0070062	NA	NA
ARMC4	9	114	3	22	0.37	4.16	0.09	0.84	0.14	1.53	0.04	0.3	0.0967596	0.0748085	armadillo repeat containing 4	GO:0003341;GO:0003356;GO:0007368;GO:0007507;GO:0021591;GO:0036158	NA	GO:0005634;GO:0005654;GO:0005737;GO:0005930;GO:0097546	NA	NA
ARMC5	264.2	226.19	172.59	212.91	7.86	7.59	5.06	7.12	2.89	2.79	2.06	2.56	0.985157	0.890091	armadillo repeat containing 5	NA	NA	GO:0005737	NA	NA
ARMC6	351	532	403	524	17.28	28.93	19.14	27.67	6.35	10.65	7.8	9.95	0.714113	4.00887e-06	armadillo repeat containing 6	GO:0002244	NA	NA	NA	NA
ARMC7	214	163	157	158	12.34	10.5	8.41	10.03	4.53	3.86	3.43	3.61	1.14599	0.876242	armadillo repeat containing 7	NA	GO:0005515	GO:0005634;GO:0005737	NA	NA
ARMC8	913	660	949	771	22.6	19.29	22.83	22.12	8.3	7.1	9.31	7.96	1.29769	0.00664473	armadillo repeat containing 8	NA	NA	NA	NA	NA
ARMC9	4600.87	794.53	2934.99	493.81	163.58	31.18	102.99	18.19	60.09	11.47	41.99	6.54	5.78974	1.37967e-10	armadillo repeat containing 9	NA	NA	GO:0070062	NA	NA
ARMCX1	1728	604	1608	542	95.35	37.05	85.7	32.34	35.03	13.63	34.94	11.64	2.89757	0	armadillo repeat containing, X-linked 1	NA	GO:0005515	GO:0016021	NA	NA
ARMCX2	1896	1901	1709	1321	77.79	86.6	67.66	58.6	28.58	31.87	27.58	21.08	1.1146	0.920723	armadillo repeat containing, X-linked 2	NA	NA	GO:0016021	NA	NA
ARMCX3	3155	2136	3289	1805	109.04	82.07	109.68	67.47	40.06	30.2	44.71	24.27	1.63205	8.61811e-12	armadillo repeat containing, X-linked 3	GO:0034613;GO:0045944	NA	GO:0031307	NA	NA
ARMCX4	319	543	217	361	5.65	11.02	4.05	6.63	2.08	4.05	1.65	2.38	0.588669	0.172357	armadillo repeat containing, X-linked 4	NA	NA	GO:0016021	NA	NA
ARMCX5	283.79	213	263.32	178.56	11.99	10.02	10.9	8.2	4.4	3.69	4.44	2.95	1.39064	1	armadillo repeat containing, X-linked 5	NA	GO:0005515	NA	NA	NA
ARMCX5-GPRASP2	169.24	162.31	196.77	81.85	4.99	5.32	5.6	2.61	1.83	1.96	2.28	0.94	1.49768	0.459893	ARMCX5-GPRASP2 readthrough	NA	GO:0001540;GO:0005515	GO:0005737	NA	NA
ARMCX6	1293	656	895	634	115.68	72.09	83.53	67.8	42.5	26.53	34.05	24.39	1.6804	0.00540133	armadillo repeat containing, X-linked 6	NA	NA	GO:0016021	NA	NA
ARMS2	2	0	2	0	0.31	0	0.3	0	0.11	0	0.12	0	3.65577	1	age-related maculopathy susceptibility 2	GO:0001895	NA	GO:0001917;GO:0005739	NA	NA
ARMT1	692	812	780	907	31.13	40.6	33.88	44.19	11.44	14.94	13.81	15.9	0.85558	0.606572	acidic residue methyltransferase 1	GO:0006479;GO:0006974;GO:0032259;GO:2001020	GO:0005515;GO:0008757;GO:0019899;GO:0051998	NA	NA	NA
ARNT	2479	1097	2138	1180	58.78	28.91	48.95	30.27	21.59	10.64	19.95	10.89	2.01604	0	aryl hydrocarbon receptor nuclear translocator	GO:0001666;GO:0001892;GO:0001938;GO:0006351;GO:0010575;GO:0030154;GO:0030522;GO:0030949;GO:0033235;GO:0042789;GO:0043619;GO:0045648;GO:0045821;GO:0045893;GO:0045944;GO:0046886;GO:0061418	GO:0003700;GO:0003705;GO:0003713;GO:0004874;GO:0005515;GO:0008134;GO:0017162;GO:0035326;GO:0043565;GO:0046982	GO:0005634;GO:0005654;GO:0005737;GO:0090575	hsa05200;hsa05211	NA
ARNT2	2554	1286	2140	721	44.97	25.16	36.37	13.73	16.52	9.26	14.83	4.94	2.32715	1.8943e-08	aryl hydrocarbon receptor nuclear translocator 2	GO:0001666;GO:0001701;GO:0006355;GO:0006366;GO:0007417;GO:0007420;GO:0008284;GO:0032355;GO:0043066;GO:0045893;GO:0045944	GO:0000978;GO:0001077;GO:0003700;GO:0017162;GO:0046982	GO:0005634;GO:0005667;GO:0005737	hsa05200;hsa05211	NA
ARNTL	358	273	307	227	14.85	12.5	12.32	10.16	5.46	4.6	5.02	3.66	1.32243	0.00540833	aryl hydrocarbon receptor nuclear translocator like	GO:0006351;GO:0006355;GO:0007283;GO:0007623;GO:0032007;GO:0032922;GO:0042634;GO:0042753;GO:0043161;GO:0045599;GO:0045892;GO:0045893;GO:0045944;GO:0050767;GO:0050796;GO:0051726;GO:0051775;GO:0090263;GO:0090403;GO:2000074;GO:2000323;GO:2000772;GO:2001016	GO:0000976;GO:0000982;GO:0001047;GO:0003677;GO:0005515;GO:0017162;GO:0043565;GO:0046983;GO:0051879;GO:0070491;GO:0070888	GO:0005634;GO:0005654;GO:0005667;GO:0016605;GO:0033391;GO:0043231	hsa04710	NA
ARNTL2	330.49	1490.17	323.84	1436.05	5.22	26.15	4.94	24.55	1.92	9.62	2.01	8.83	0.223328	0	aryl hydrocarbon receptor nuclear translocator like 2	GO:0006351;GO:0006355;GO:0006357;GO:0007623;GO:0009649;GO:0042753;GO:0045893;GO:0045944	GO:0000982;GO:0003700;GO:0046983;GO:0070888	GO:0005634;GO:0005667;GO:0005730;GO:0005737	NA	NA
ARNTL2-AS1	0	2	0	0	0	0.34	0	0	0	0.12	0	0	0.429919	1	ARNTL2 antisense RNA 1	NA	NA	NA	NA	NA
ARPC1A	1407	2659	1970	3127	104.02	218.55	140.72	249.98	38.21	80.42	57.36	89.93	0.585203	0.00317274	actin related protein 2/3 complex subunit 1A	GO:0030036;GO:0034314;GO:0038096;GO:0048013	GO:0003779;GO:0051015	GO:0005829;GO:0005885;GO:0015629;GO:0036195;GO:0070062	hsa04666;hsa04810;hsa05100;hsa05130;hsa05131	NA
ARPC1B	2211	2805	2396	3112	171.89	242.46	179.99	261.62	63.15	89.22	73.38	94.12	0.777379	0.00791449	actin related protein 2/3 complex subunit 1B	GO:0006928;GO:0034314;GO:0038096;GO:0043627;GO:0048013	GO:0005200;GO:0051015	GO:0005829;GO:0005885;GO:0005925;GO:0015629;GO:0036284;GO:0070062	hsa04666;hsa04810;hsa05100;hsa05130;hsa05131	NA
ARPC2	4040	8574	4984	8428	335.19	791.1	399.64	756.48	123.14	291.09	162.92	272.15	0.53121	0	actin related protein 2/3 complex subunit 2	GO:0006928;GO:0010592;GO:0034314;GO:0038096;GO:0048013;GO:1900026	GO:0005200;GO:0005515;GO:0051015	GO:0005737;GO:0005768;GO:0005794;GO:0005829;GO:0005885;GO:0005925;GO:0015629;GO:0031252;GO:0036195;GO:0043005;GO:0045202;GO:0070062	hsa04666;hsa04810;hsa05100;hsa05130;hsa05131	NA
ARPC3	2639	3294	2893	3158	337.81	469.07	358.15	437.06	124.1	172.6	146	157.24	0.856457	0.234826	actin related protein 2/3 complex subunit 3	GO:0006928;GO:0034314;GO:0038096;GO:0048013;GO:1990090	GO:0005200;GO:0005515;GO:0051015	GO:0005829;GO:0005885;GO:0005925;GO:0015629;GO:0016020;GO:0030027;GO:0030426;GO:0070062	hsa04666;hsa04810;hsa05100;hsa05130;hsa05131	NA
ARPC4	2259.96	3364.97	2645.13	2935.77	175.34	286.72	196.57	243.26	64.41	105.5	80.13	87.52	0.778657	0.221778	actin related protein 2/3 complex subunit 4	GO:0030041;GO:0034314;GO:0038096;GO:0045010;GO:0048013	GO:0005200;GO:0005515;GO:0019899;GO:0030674;GO:0051015	GO:0005829;GO:0005885;GO:0042995;GO:0070062	hsa04666;hsa04810;hsa05100;hsa05130;hsa05131	NA
ARPC4-TTLL3	302.69	200.79	236.28	164.35	8.82	6.5	6.65	5.18	3.24	2.39	2.71	1.86	1.46457	0.00311239	ARPC4-TTLL3 readthrough	NA	NA	NA	NA	NA
ARPC5	3335	6864	5033	7400	189.12	432.67	275.68	453.8	69.47	159.2	112.38	163.26	0.588966	0.00618924	actin related protein 2/3 complex subunit 5	GO:0006928;GO:0014909;GO:0016477;GO:0021769;GO:0030011;GO:0030036;GO:0031023;GO:0034314;GO:0038096;GO:0048013;GO:0051639;GO:0097581	GO:0005200;GO:0005515;GO:0051015	GO:0005737;GO:0005829;GO:0005885;GO:0005925;GO:0015629;GO:0043005;GO:0070062	hsa04666;hsa04810;hsa05100;hsa05130;hsa05131	NA
ARPC5L	306	539	343	652	36.25	71.03	39.29	83.51	13.32	26.13	16.02	30.04	0.544807	1.97848e-07	actin related protein 2/3 complex subunit 5 like	GO:0008150;GO:0034314	GO:0003674;GO:0003779	GO:0005737;GO:0005885;GO:0005925;GO:0070062	hsa04666;hsa04810;hsa05100;hsa05130;hsa05131	NA
ARPIN	865.89	748.32	853.33	1115.55	16.41	15.74	15.61	22.83	6.03	5.79	6.36	8.21	0.918915	0.915574	actin-related protein 2/3 complex inhibitor	GO:0030336;GO:0033058;GO:0051126;GO:2000393	NA	GO:0030027	NA	NA
ARPP19	2461.19	3354.6	2549.94	4203.29	52.85	79.87	52.99	97.71	19.41	29.39	21.6	35.15	0.661343	0.00773078	cAMP regulated phosphoprotein 19	GO:0000086;GO:0007067;GO:0034047;GO:0043086;GO:0045722;GO:0046326;GO:0051301	GO:0004864;GO:0005102;GO:0008601;GO:0015459;GO:0019212;GO:0051721	GO:0005654;GO:0005737	NA	NA
ARPP21	36	3	5	0	1.28	0.15	0.17	0	0.47	0.06	0.07	0	9.21018	0.0919245	cAMP regulated phosphoprotein 21	GO:0008150;GO:0034605	GO:0003674;GO:0003676;GO:0005516	GO:0005575;GO:0005737	NA	NA
ARR3	0	0	1	0	0	0	0.09	0	0	0	0.04	0	1.68627	1	arrestin 3	GO:0001932;GO:0006897;GO:0007165;GO:0007601	GO:0002046;GO:0005515;GO:0051219	GO:0001750;GO:0001917;GO:0005737;GO:0045202	NA	NA
ARRB1	602	513	776	604	9.25	8.76	11.51	10.04	3.4	3.22	4.69	3.61	1.23472	0.771189	arrestin beta 1	GO:0000187;GO:0001934;GO:0002031;GO:0002092;GO:0006366;GO:0006915;GO:0007602;GO:0015031;GO:0016567;GO:0030168;GO:0031397;GO:0031398;GO:0032088;GO:0032092;GO:0032715;GO:0032717;GO:0033138;GO:0034260;GO:0034393;GO:0035025;GO:0035066;GO:0035774;GO:0042699;GO:0043149;GO:0043154;GO:0043161;GO:0043280;GO:0043547;GO:0045944;GO:0070373;GO:0070374;GO:0090240	GO:0004857;GO:0005096;GO:0005159;GO:0005515;GO:0008134;GO:0030331;GO:0031434;GO:0031625;GO:0031691;GO:0031692;GO:0031701;GO:0031762;GO:0031896;GO:0035612;GO:0035615;GO:0043027;GO:0044212;GO:0044325;GO:0045309	GO:0000139;GO:0000785;GO:0005634;GO:0005654;GO:0005737;GO:0005765;GO:0005829;GO:0005834;GO:0005886;GO:0005905;GO:0014069;GO:0016323;GO:0030659;GO:0031143;GO:0031410;GO:0043197;GO:0045211	hsa04010;hsa04062;hsa04144;hsa04744	NA
ARRB2	152	140	134	151	9.46	9.74	7.99	10.11	3.48	3.58	3.26	3.64	0.977974	1	arrestin beta 2	GO:0002031;GO:0002032;GO:0002092;GO:0006366;GO:0007179;GO:0007212;GO:0007420;GO:0007628;GO:0015031;GO:0016567;GO:0030168;GO:0031397;GO:0031398;GO:0031623;GO:0032088;GO:0032226;GO:0032691;GO:0032695;GO:0032715;GO:0032720;GO:0033138;GO:0034122;GO:0034260;GO:0034392;GO:0042699;GO:0043154;GO:0043161;GO:0045953;GO:0050731;GO:0050965;GO:0051897;GO:0051898;GO:0051928;GO:0060071;GO:0060326;GO:0060765;GO:…	GO:0001664;GO:0005102;GO:0005515;GO:0019899;GO:0019904;GO:0031625;GO:0031691;GO:0031692;GO:0031701;GO:0031702;GO:0031748;GO:0031762;GO:0031826;GO:0031859;GO:0032403;GO:0032947;GO:0043422;GO:0051019;GO:0071889	GO:0005634;GO:0005737;GO:0005829;GO:0005886;GO:0005905;GO:0014069;GO:0016323;GO:0030139;GO:0031410;GO:0043197;GO:0045211	hsa04010;hsa04062;hsa04144;hsa04740;hsa04744	NA
ARRDC1	154	176	123	231	11.12	14.29	8.67	18.12	4.09	5.26	3.54	6.52	0.676956	0.0701784	arrestin domain containing 1	NA	NA	GO:0005886;GO:0031410;GO:0070062	NA	NA
ARRDC1-AS1	112	118	108	97	9.96	11.81	8.78	9.31	3.66	4.34	3.58	3.35	1.02007	1	ARRDC1 antisense RNA 1	NA	NA	NA	NA	NA
ARRDC2	633	188	533	268	29.59	9.72	24.03	13.47	10.87	3.58	9.8	4.85	2.53565	0	arrestin domain containing 2	GO:0007165	NA	GO:0005886;GO:0031410	NA	NA
ARRDC3	852	656	1429	715	23.77	20.34	38.49	21.57	8.73	7.48	15.69	7.76	1.67221	0.647939	arrestin domain containing 3	GO:0001659;GO:0007165;GO:0031651;GO:0043588;GO:0044252;GO:0051443;GO:0060613;GO:0071879;GO:0090327	GO:0005515;GO:0031699	GO:0005764;GO:0005768;GO:0005769;GO:0005886	NA	NA
ARRDC3-AS1	29.86	48.34	14.88	26.92	1.4	2.52	0.67	1.36	0.51	0.93	0.27	0.49	0.594938	0.446003	ARRDC3 antisense RNA 1	NA	NA	NA	NA	NA
ARRDC4	50	229	191	222	1.43	7.27	5.26	6.85	0.52	2.67	2.15	2.47	0.544919	0.391025	arrestin domain containing 4	GO:0051443	NA	GO:0005768;GO:0005769;GO:0005886;GO:0016023	NA	NA
ARRDC5	2	0	4	0	0.14	0	0.28	0	0.05	0	0.11	0	5.0283	1	arrestin domain containing 5	GO:0007165	NA	NA	NA	NA
ARSA	972.91	670.48	821.04	628.86	26.46	20.32	21.6	18.58	9.72	7.48	8.81	6.69	1.37266	7.10208e-10	arylsulfatase A	GO:0006687;GO:0043687	GO:0004065;GO:0004098;GO:0005509;GO:0005515;GO:0008484	GO:0005764;GO:0005788;GO:0043202;GO:0070062	hsa00600;hsa04142	3.1.6.8
ARSB	1331	1734.85	998.17	1658.02	25.5	37.56	18.56	34.41	9.37	13.82	7.57	12.38	0.6815	6.99606e-07	arylsulfatase B	GO:0006687;GO:0006914;GO:0007040;GO:0007041;GO:0007417;GO:0007584;GO:0009268;GO:0010632;GO:0010976;GO:0030207;GO:0043627;GO:0043687;GO:0051597;GO:0061580	GO:0003943;GO:0004065;GO:0046872	GO:0005739;GO:0005764;GO:0005788;GO:0005791;GO:0005794;GO:0009986;GO:0043202;GO:0070062	hsa00531;hsa01100;hsa04142	3.1.6.12
ARSD	845	373	473	242	18.87	9.26	10.2	5.85	6.93	3.41	4.16	2.1	2.11601	0.121365	arylsulfatase D	GO:0006687;GO:0043687	GO:0004065;GO:0046872	GO:0005764;GO:0005788;GO:0070062	NA	NA
ARSE	355	22	250	12	18.84	1.29	12.83	0.69	6.92	0.48	5.23	0.25	16.9571	0	arylsulfatase E (chondrodysplasia punctata 1)	GO:0001501;GO:0006687;GO:0043687	GO:0004065;GO:0046872	GO:0005788;GO:0005795;GO:0070062	NA	NA
ARSF	0	0	0	0	0	0	0	0	0	0	0	0	NA	NA	arylsulfatase F	GO:0006687;GO:0043687	GO:0004065;GO:0046872	GO:0005788;GO:0070062	NA	NA
ARSG	40	25	47	37	1.75	1.17	2.04	1.69	0.64	0.43	0.83	0.61	1.39248	1	arylsulfatase G	GO:0006687;GO:0006790;GO:0043687	GO:0004065;GO:0046872	GO:0005615;GO:0005764;GO:0005783;GO:0005788	hsa04142	3.1.6.-
ARSH	0	0	1	0	0	0	0.07	0	0	0	0.03	0	1.68627	1	arylsulfatase family member H	GO:0006687;GO:0043687	GO:0004065;GO:0046872	GO:0005788;GO:0016021	NA	NA
ARSI	119	121	79	69	4.38	4.95	2.81	2.75	1.61	1.82	1.14	0.99	1.03307	0.824603	arylsulfatase family member I	GO:0006687;GO:0043687	GO:0004065;GO:0046872	GO:0005576;GO:0005788	NA	NA
ARSJ	381	2516	619	2924	9.44	69.26	14.8	78.35	3.47	25.49	6.04	28.19	0.184947	0	arylsulfatase family member J	GO:0006687;GO:0043687	GO:0004065;GO:0046872	GO:0005576;GO:0005788	NA	NA
ARSK	435	296	391.47	313.29	15.15	11.46	13.16	11.8	5.57	4.22	5.37	4.24	1.34927	1	arylsulfatase family member K	GO:0006687;GO:0043687	GO:0004065;GO:0046872	GO:0005576;GO:0005788	NA	NA
ART1	0	0	0	0	0	0	0	0	0	0	0	0	NA	NA	ADP-ribosyltransferase 1	GO:0006471	GO:0003950;GO:0003956	GO:0005886;GO:0005887;GO:0009986;GO:0031225;GO:0033017	NA	NA
ART3	0	0	1	1	0	0	0.07	0.08	0	0	0.03	0.03	1.01061	1	ADP-ribosyltransferase 3	GO:0006471	GO:0003950;GO:0003956	GO:0005887;GO:0031225;GO:0070062	NA	NA
ART4	0	0	0	0	0	0	0	0	0	0	0	0	NA	NA	ADP-ribosyltransferase 4 (Dombrock blood group)	GO:0006471;GO:0006525	GO:0003956	GO:0005886;GO:0016020;GO:0031225	NA	NA
ART5	0	0	0	0	0	0	0	0	0	0	0	0	NA	NA	ADP-ribosyltransferase 5	GO:0006471	GO:0003950;GO:0003953;GO:0003956	GO:0005576;GO:0016020	NA	NA
ARTN	6	5	5	11	0.36	0.34	0.29	0.78	0.13	0.13	0.12	0.28	0.709641	1	artemin	GO:0000165;GO:0007165;GO:0007405;GO:0007411;GO:0007422;GO:0043547;GO:0050930;GO:0061146;GO:0097021	GO:0005088;GO:0005102;GO:0008083	GO:0005576;GO:0005615;GO:0005622	NA	NA
ARV1	311	266	356	241	25.68	24.42	28.41	21.52	9.43	8.99	11.58	7.74	1.31425	0.0896673	ARV1 homolog, fatty acid homeostasis modulator	GO:0006665;GO:0006695;GO:0008206;GO:0016125;GO:0030301;GO:0032366;GO:0090181;GO:0097036	GO:0015248	GO:0005789;GO:0005794;GO:0016021;GO:0032541	NA	NA
ARVCF	123	61	117	86	3.54	1.95	3.25	2.68	1.3	0.72	1.32	0.96	1.61927	1	armadillo repeat gene deleted in velocardiofacial syndrome	GO:0007155;GO:0007275;GO:0016337;GO:0016339	GO:0005515	GO:0005622;GO:0005634;GO:0005737;GO:0005886	NA	NA
ARX	0	0	0	0	0	0	0	0	0	0	0	0	NA	NA	aristaless related homeobox	GO:0000122;GO:0006351;GO:0007411;GO:0010628;GO:0021759;GO:0021800;GO:0021831;GO:0021846;GO:0021853;GO:0042127;GO:0044241;GO:0046622;GO:0072148	GO:0000980;GO:0000981;GO:0001206;GO:0003682	GO:0005634	NA	NA
AS3MT	183.08	79.43	199.05	230.39	8.7	4.2	9.14	11.85	3.2	1.54	3.73	4.26	1.22809	0.818985	arsenite methyltransferase	GO:0009404;GO:0018872;GO:0032259	GO:0008757;GO:0030791;GO:0030792	GO:0005737;GO:0005739;GO:0005829	NA	NA
ASAH1	8121	1771	3883	1402	347.47	84.42	160.63	65.07	127.65	31.06	65.48	23.41	3.7284	0.0487475	N-acylsphingosine amidohydrolase 1	GO:0006672;GO:0006687	GO:0003824;GO:0017040	GO:0005615;GO:0043202;GO:0070062	hsa00600;hsa01100;hsa04142	3.5.1.23
ASAH2	7.97	13.64	10.73	18.79	0.4	0.77	0.53	1.03	0.15	0.28	0.21	0.37	0.596187	1	N-acylsphingosine amidohydrolase 2	GO:0006672;GO:0006915;GO:0007165	GO:0017040	GO:0005739;GO:0005886;GO:0016021	hsa00600;hsa01100	3.5.1.23
ASAH2B	19.03	37.36	20.27	35.21	3.67	8.02	3.79	7.34	1.35	2.95	1.54	2.64	0.549997	1	N-acylsphingosine amidohydrolase 2B	NA	NA	NA	NA	NA
ASAP1	2783	3861	3184	2838	51.41	79.19	56.79	56.6	18.89	29.14	23.15	20.36	0.890857	0.942806	ArfGAP with SH3 domain, ankyrin repeat and PH domain 1	GO:0043547;GO:0060271;GO:0061000;GO:0098609	GO:0005096;GO:0005515;GO:0005546;GO:0005547;GO:0046872;GO:0098641	GO:0005829;GO:0005913;GO:0016020;GO:0043197	hsa04144;hsa04666	NA
ASAP1-IT1	0	0	0	0	0	0	0	0	0	0	0	0	NA	NA	ASAP1 intronic transcript 1	NA	NA	NA	NA	NA
ASAP1-IT2	3.02	3	1	1.69	0.18	0.19	0.06	0.11	0.06	0.07	0.02	0.04	0.879831	1	ASAP1 intronic transcript 2	NA	NA	NA	NA	NA
ASAP2	1338	2211	1175	2992	27.58	50.57	23.38	66.72	10.13	18.61	9.53	24.01	0.480448	0.000115266	ArfGAP with SH3 domain, ankyrin repeat and PH domain 2	GO:0043547	GO:0005096;GO:0005515;GO:0008047;GO:0046872	GO:0005886;GO:0032580	hsa04144;hsa04666	NA
ASAP3	3893	581	3091	853	109.46	18.15	83.9	25.94	40.21	6.68	34.2	9.33	4.83018	0	ArfGAP with SH3 domain, ankyrin repeat and PH domain 3	GO:0016477;GO:0043547;GO:0051492	GO:0005096;GO:0046872	GO:0001726;GO:0005737;GO:0005925	hsa04144;hsa04666	NA
ASB1	783	1665	836	1819	13.23	31.25	13.63	33.23	4.86	11.5	5.56	11.96	0.464061	0	ankyrin repeat and SOCS box containing 1	GO:0016567;GO:0030539;GO:0035556;GO:0042036	GO:0003674	GO:0005622	NA	NA
ASB10	0	0	0	0	0	0	0	0	0	0	0	0	NA	NA	ankyrin repeat and SOCS box containing 10	GO:0016567;GO:0035556	GO:0004842;GO:0031625	GO:0000151;GO:0005634;GO:0005737	NA	NA
ASB11	9.95	3.35	1.32	4.43	0.43	0.16	0.05	0.2	0.16	0.06	0.02	0.07	1.3408	0.653622	ankyrin repeat and SOCS box containing 11	GO:0016567;GO:0035556	NA	GO:0005622	NA	NA
ASB12	0	0	0	0	0	0	0	0	0	0	0	0	NA	NA	ankyrin repeat and SOCS box containing 12	GO:0016567;GO:0035556	NA	GO:0005622	NA	NA
ASB13	196	59	173	73	8.41	2.86	7.29	3.41	3.09	1.05	2.97	1.23	2.76059	3.0103e-10	ankyrin repeat and SOCS box containing 13	GO:0016567;GO:0035556	GO:0005515	GO:0005622	NA	NA
ASB14	10	12	4	13	0.53	0.71	0.21	0.75	0.2	0.26	0.08	0.27	0.575787	1	ankyrin repeat and SOCS box containing 14	GO:0016567;GO:0035556	GO:0004842;GO:0031625	GO:0000151;GO:0005634;GO:0005737	NA	NA
ASB15	0	0	0	0	0	0	0	0	0	0	0	0	NA	NA	ankyrin repeat and SOCS box containing 15	GO:0016567;GO:0035556	GO:0004842;GO:0031625	GO:0000151;GO:0005634;GO:0005737	NA	NA
ASB16	10.53	27.12	3.18	23.35	0.58	1.66	0.17	1.39	0.21	0.61	0.07	0.5	0.287308	1	ankyrin repeat and SOCS box containing 16	GO:0016567;GO:0035556	GO:0004842;GO:0031625	GO:0000151;GO:0005634;GO:0005737	NA	NA
ASB16-AS1	115.47	120.88	85.82	135.65	7.8	8.97	5.47	8.89	2.86	3.3	2.23	3.2	0.779713	1	ASB16 antisense RNA 1	NA	NA	NA	NA	NA
ASB17	0	0	0	0	0	0	0	0	0	0	0	0	NA	NA	ankyrin repeat and SOCS box containing 17	GO:0016567;GO:0035556	NA	GO:0005622	NA	NA
ASB18	0	0	0	0	0	0	0	0	0	0	0	0	NA	NA	ankyrin repeat and SOCS box containing 18	GO:0016567;GO:0035556	GO:0004842;GO:0031625	GO:0000151;GO:0005634;GO:0005737	NA	NA
ASB2	56	14	35	12	2.35	0.65	1.42	0.55	0.86	0.24	0.58	0.2	3.32969	1.43099e-05	ankyrin repeat and SOCS box containing 2	GO:0000209;GO:0007165;GO:0035556;GO:0035914;GO:0042787;GO:0045445	GO:0061630	GO:0031466	NA	NA
ASB3	350.3	198.57	340.6	197.34	18.57	11.34	17.01	11.02	6.82	4.17	6.94	3.97	1.73665	0.0223736	ankyrin repeat and SOCS box containing 3	GO:0016567;GO:0035556	GO:0004842;GO:0031625	GO:0000151;GO:0005634;GO:0005737	NA	NA
ASB4	0	0	0	0	0	0	0	0	0	0	0	0	NA	NA	ankyrin repeat and SOCS box containing 4	GO:0035556;GO:0051865;GO:2001214	GO:0004842;GO:0031625;GO:0061630	GO:0005634;GO:0005737;GO:0031462;GO:0031466	NA	NA
ASB5	0	26	3	6	0	1.11	0.11	0.25	0	0.41	0.05	0.09	0.137476	0.0677877	ankyrin repeat and SOCS box containing 5	GO:0016567;GO:0035556	NA	GO:0005622	NA	NA
ASB6	420.94	605.3	451.23	687.8	10.56	16.87	10.92	18.67	3.88	6.21	4.45	6.72	0.673593	1.38344e-06	ankyrin repeat and SOCS box containing 6	GO:0016567;GO:0035556	GO:0005515	GO:0005737	NA	NA
ASB7	361	335	420	320	8.42	8.69	9.82	8.08	3.09	3.2	4	2.91	1.19175	0.618558	ankyrin repeat and SOCS box containing 7	GO:0016567;GO:0035556	NA	GO:0005622	NA	NA
ASB8	563.85	512.85	604.85	522.96	25.26	25.54	26.17	25.34	9.28	9.4	10.67	9.12	1.12626	0.750933	ankyrin repeat and SOCS box containing 8	GO:0016567;GO:0035556	NA	GO:0005737	NA	NA
ASB9	3	18	2	4	0.21	1.3	0.13	0.3	0.08	0.48	0.05	0.11	0.275324	0.221766	ankyrin repeat and SOCS box containing 9	GO:0016567;GO:0035556;GO:0045732	GO:0005515	GO:0005739	NA	NA
ASB9P1	0	1	1	0	0	0.08	0.07	0	0	0.03	0.03	0	1.01399	1	ankyrin repeat and SOCS box containing 9 pseudogene 1	NA	NA	NA	NA	NA
ASCC1	601	296	609	302	26.3	14.42	25.74	14.22	9.66	5.31	10.5	5.12	2.01561	0	activating signal cointegrator 1 complex subunit 1	GO:0006307;GO:0006351;GO:0006355	GO:0003723	GO:0005634;GO:0005654;GO:0005667;GO:0031594	NA	NA
ASCC2	937	1160	810	1161	38.79	53.59	32.51	52.1	14.25	19.72	13.25	18.74	0.748929	0.00695513	activating signal cointegrator 1 complex subunit 2	GO:0006307;GO:0006351;GO:0006355	NA	GO:0005634;GO:0005654;GO:0099053	NA	NA
ASCC3	2676	4350	2515	3555	38.68	71.24	35.81	56.58	14.21	26.21	14.6	20.36	0.654507	4.56065e-05	activating signal cointegrator 1 complex subunit 3	GO:0006307;GO:0006351;GO:0006355;GO:0008283;GO:0032508	GO:0005515;GO:0005524;GO:0043140;GO:0044822	GO:0005622;GO:0005634;GO:0005654;GO:0005737;GO:0005794;GO:0016020;GO:0099053	NA	NA
ASCL1	0	0	0	0	0	0	0	0	0	0	0	0	NA	NA	achaete-scute family bHLH transcription factor 1	GO:0000122;GO:0001764;GO:0003358;GO:0003359;GO:0006351;GO:0007219;GO:0007346;GO:0007400;GO:0007405;GO:0010226;GO:0010468;GO:0014003;GO:0021527;GO:0021530;GO:0021750;GO:0021892;GO:0021902;GO:0021954;GO:0021987;GO:0022008;GO:0030856;GO:0032526;GO:0043066;GO:0043525;GO:0045665;GO:0045666;GO:0045747;GO:0045787;GO:0045892;GO:0045944;GO:0048469;GO:0048485;GO:0048665;GO:0050883;GO:0051593;GO:0060163;GO:…	GO:0000978;GO:0000989;GO:0001078;GO:0003677;GO:0003682;GO:0003700;GO:0005515;GO:0042803;GO:0043425;GO:0070888	GO:0005634;GO:0043025;GO:0090575	NA	NA
ASCL2	0	0	0	0	0	0	0	0	0	0	0	0	NA	NA	achaete-scute family bHLH transcription factor 2	GO:0000122;GO:0001666;GO:0001890;GO:0006351;GO:0006355;GO:0010626;GO:0035019;GO:0050767;GO:0060708;GO:0060712	GO:0000978;GO:0001078;GO:0003700;GO:0046983;GO:0070888	GO:0005634;GO:0005737;GO:0090575	NA	NA
ASCL3	0	0	0	0	0	0	0	0	0	0	0	0	NA	NA	achaete-scute family bHLH transcription factor 3	GO:0000122;GO:0006351;GO:0006357	GO:0000977;GO:0001227;GO:0003677;GO:0003700;GO:0046983	GO:0090575	NA	NA
ASCL4	0	0	0	0	0	0	0	0	0	0	0	0	NA	NA	achaete-scute family bHLH transcription factor 4	GO:0006351;GO:0006357;GO:0043588	GO:0000977;GO:0003700;GO:0046983	GO:0005575;GO:0090575	NA	NA
ASCL5	0	0	0	0	0	0	0	0	0	0	0	0	NA	NA	achaete-scute family bHLH transcription factor 5	GO:0006351;GO:0006357;GO:0008150	GO:0000977;GO:0003674;GO:0003700;GO:0046983	GO:0005575;GO:0090575	NA	NA
ASF1A	527	467	552	480	24.63	24.25	24.91	24.26	9.05	8.92	10.16	8.73	1.13683	1	anti-silencing function 1A histone chaperone	GO:0001649;GO:0006281;GO:0006334;GO:0006335;GO:0006336;GO:0006351;GO:0016569;GO:0031936;GO:0042692	GO:0003682;GO:0005515;GO:0042393	GO:0000790;GO:0005634;GO:0005654;GO:0043234	NA	NA
ASF1B	1	305	10	734	0.07	23.21	0.66	54.33	0.03	8.54	0.27	19.54	0.0122549	4.58061e-08	anti-silencing function 1B histone chaperone	GO:0006335;GO:0006336;GO:0006351;GO:0006355;GO:0007275;GO:0007283;GO:0016569;GO:0030154	GO:0005515;GO:0042393	GO:0000790;GO:0005654;GO:0043234	NA	NA
ASGR1	5	3	3	6	0.43	0.29	0.23	0.56	0.16	0.11	0.09	0.2	0.895211	1	asialoglycoprotein receptor 1	GO:0006898;GO:0031668	GO:0004873;GO:0030246;GO:0042803;GO:0046872	GO:0005576;GO:0005887	NA	NA
ASGR2	7	0	0	0	0.7	0	0	0	0.26	0	0	0	5.4913	1	asialoglycoprotein receptor 2	GO:0006898;GO:0007166;GO:0009100;GO:0030282;GO:0031647;GO:0055088	GO:0004873;GO:0030246	GO:0016021	NA	NA
ASH1L	2472.88	2387.94	2520.73	2548.97	24.16	25.91	23.76	26.93	8.87	9.54	9.69	9.69	1.00886	0.961776	ASH1 like histone lysine methyltransferase	GO:0002674;GO:0006323;GO:0006366;GO:0007267;GO:0032635;GO:0043124;GO:0043409;GO:0045944;GO:0051568;GO:0097676	GO:0003677;GO:0003682;GO:0008270;GO:0042800;GO:0046975	GO:0005634;GO:0005654;GO:0005694;GO:0005737;GO:0005794;GO:0005923;GO:0070062	hsa00310;hsa04530	2.1.1.43
ASH1L-AS1	8.12	23.06	14.27	12.03	0.49	1.54	0.83	0.78	0.18	0.57	0.34	0.28	0.657695	0.719864	ASH1L antisense RNA 1	NA	NA	NA	NA	NA
ASH2L	746	728	699	1123	29.43	31.74	26.59	47.68	10.81	11.68	10.84	17.15	0.777129	0.80967	ASH2 like histone lysine methyltransferase complex subunit	GO:0006351;GO:0006355;GO:0006366;GO:0006974;GO:0008284;GO:0030097;GO:0043627;GO:0045944;GO:0051568;GO:1904837	GO:0003677;GO:0005515;GO:0008013;GO:0018024;GO:0042800;GO:0044212;GO:0046872;GO:1990188	GO:0005634;GO:0005654;GO:0005719;GO:0035097;GO:0044666;GO:0048188;GO:0071339	NA	NA
ASIC1	79	45	80	44	2.38	1.51	2.32	1.43	0.87	0.55	0.95	0.52	1.76904	1	acid sensing ion channel subunit 1	GO:0006810;GO:0006814;GO:0007165;GO:0007613;GO:0008306;GO:0009268;GO:0010447;GO:0034220;GO:0035725;GO:0042391;GO:0046929;GO:0050915;GO:0070207;GO:0070588;GO:0071467	GO:0015280;GO:0022839;GO:0044736	GO:0005886;GO:0005887;GO:0009986;GO:0045202	NA	NA
ASIC2	0	0	0	0	0	0	0	0	0	0	0	0	NA	NA	acid sensing ion channel subunit 2	GO:0003026;GO:0007268;GO:0007417;GO:0007422;GO:0007602;GO:0007605;GO:0010447;GO:0010468;GO:0015672;GO:0019229;GO:0030193;GO:0034220;GO:0034765;GO:0035418;GO:0035725;GO:0042391;GO:0043066;GO:0050915;GO:0050974;GO:0051965	GO:0015280;GO:0022839;GO:0044736	GO:0005886;GO:0005887;GO:0043025;GO:0043197	hsa04742	NA
ASIC3	25	47	16	11	1.33	2.75	0.79	0.63	0.49	1.01	0.32	0.23	0.709102	0.645298	acid sensing ion channel subunit 3	GO:0006810;GO:0007165;GO:0007600;GO:0009408;GO:0010447;GO:0034220;GO:0035725;GO:0042930;GO:0050915;GO:0050965;GO:0050966;GO:0050968	GO:0005261;GO:0005272;GO:0030165;GO:0042931;GO:0044736	GO:0005737;GO:0005886;GO:0005887	NA	NA
ASIC4	1	5	0	0	0.04	0.23	0	0	0.02	0.08	0	0	0.38044	0.403013	acid sensing ion channel subunit family member 4	GO:0006810;GO:0035725	GO:0005216;GO:0005272;GO:0015081	GO:0005887	NA	NA
ASIC5	1	1	0	0	0.07	0.08	0	0	0.03	0.03	0	0	0.987135	1	acid sensing ion channel subunit family member 5	GO:0015992;GO:0034220;GO:0035725	GO:0015252;GO:0044736	GO:0005886;GO:0016021	NA	NA
ASIP	3	0	4	0	0.65	0	0.84	0	0.24	0	0.34	0	5.66992	1	agouti signaling protein	GO:0006091;GO:0007165;GO:0007267;GO:0008343;GO:0009755;GO:0032402;GO:0032438;GO:0040030;GO:0042438;GO:0048023;GO:0071514	GO:0005102;GO:0031781;GO:0031782	GO:0005615;GO:0005623	hsa04916	NA
ASL	583	768	628	781	35.23	50.95	36.44	50.78	12.94	18.75	14.86	18.27	0.780784	1.15512e-05	argininosuccinate lyase	GO:0000050;GO:0006475;GO:0006526;GO:0006527;GO:0042450;GO:0051262	GO:0004056;GO:0005515	GO:0005737;GO:0005829;GO:0070062	hsa00250;hsa00330;hsa01100	4.3.2.1
ASMT	0	0	0	0	0	0	0	0	0	0	0	0	NA	NA	acetylserotonin O-methyltransferase	GO:0006412;GO:0030187;GO:0032259;GO:0046219	GO:0008171;GO:0008172;GO:0017096;GO:0042803	GO:0005829	hsa00380;hsa01100	2.1.1.4
ASMTL	652	356.82	610	384.81	36.29	21.88	32.51	23.01	13.33	8.05	13.25	8.28	1.69336	3.9746e-14	acetylserotonin O-methyltransferase-like	GO:0008150;GO:0032259	GO:0003674;GO:0005515;GO:0008171	GO:0005737	NA	NA
ASMTL-AS1	50.08	77.19	30	85.19	2.97	4.95	1.63	5.45	1.09	1.82	0.66	1.96	0.492244	1	ASMTL antisense RNA 1	NA	NA	NA	NA	NA
ASNA1	1611	980	1426	1047	150.99	102.14	129.18	106.11	55.47	37.58	52.66	38.17	1.49048	0	arsA arsenite transporter, ATP-binding, homolog 1 (bacterial)	GO:0006810;GO:0015698;GO:0036498;GO:0045048	GO:0005215;GO:0005524;GO:0015105;GO:0043492;GO:0046872	GO:0005634;GO:0005730;GO:0005737;GO:0005789;GO:0070062	NA	NA
ASNS	2398	1451	2936	3042	134.29	91.17	159.67	185.29	49.33	33.55	65.09	66.66	1.18608	0.95131	asparagine synthetase (glutamine-hydrolyzing)	GO:0001889;GO:0006529;GO:0006541;GO:0008652;GO:0009416;GO:0009612;GO:0009636;GO:0031427;GO:0032354;GO:0032870;GO:0036499;GO:0042149;GO:0043066;GO:0043200;GO:0045931;GO:0070981	GO:0004066;GO:0005524;GO:0042803;GO:0048037	GO:0005829	hsa00250;hsa00910;hsa01100	6.3.5.4
ASNSD1	1327	1116	1551	1225	62.96	58.85	71.07	62.85	23.13	21.65	28.97	22.61	1.2288	0.584636	asparagine synthetase domain containing 1	GO:0006529;GO:0006541;GO:0008150	GO:0003674;GO:0004066;GO:0042803	GO:0005575;GO:0005829	NA	NA
ASPA	1	0	1	0	0.09	0	0.09	0	0.03	0	0.03	0	2.32788	1	aspartoacylase	GO:0006533;GO:0008652	GO:0004046;GO:0005515;GO:0016788;GO:0019807;GO:0046872	GO:0005634;GO:0005737;GO:0005829;GO:0070062	hsa00250;hsa00340	3.5.1.15
ASPDH	1	0	1	0	0.15	0	0.11	0	0.05	0	0.05	0	2.32788	1	aspartate dehydrogenase domain containing	GO:0006742;GO:0009435;GO:0055114	GO:0033735;GO:0050661	NA	NA	NA
ASPG	0	0	0	0	0	0	0	0	0	0	0	0	NA	NA	asparaginase	GO:0006530;GO:0008652;GO:0016042	GO:0003847;GO:0004067;GO:0004622	GO:0005829	NA	NA
ASPH	10269.5	18875.7	9450.84	12964.6	238.49	534.85	215.63	362.21	87.61	196.8	87.91	130.31	0.617266	0.37114	aspartate beta-hydroxylase	GO:0006936;GO:0018193;GO:0034220;GO:0045862;GO:0055114;GO:0097202;GO:1903779	GO:0004597;GO:0005198;GO:0005509;GO:0005515;GO:0008307;GO:0009055	GO:0005783;GO:0005789;GO:0005886;GO:0016021;GO:0032541;GO:0033017	NA	NA
ASPHD1	9	33	5	22	0.73	2.96	0.39	1.92	0.27	1.09	0.16	0.69	0.271521	1	aspartate beta-hydroxylase domain containing 1	GO:0018193;GO:0055114	GO:0051213	GO:0016021	NA	NA
ASPHD2	59	82	55	50	2.07	3.2	1.87	1.9	0.76	1.18	0.76	0.68	0.862659	0.829338	aspartate beta-hydroxylase domain containing 2	GO:0018193;GO:0055114	GO:0046872;GO:0051213	GO:0016020;GO:0016021	NA	NA
ASPM	63	2590	70	8572	0.67	30.53	0.71	99.57	0.24	11.23	0.29	35.82	0.0120094	0.00010917	abnormal spindle microtubule assembly	GO:0001764;GO:0002052;GO:0007051;GO:0007067;GO:0007283;GO:0008584;GO:0021873;GO:0021987;GO:0045665;GO:0045769;GO:0048477;GO:0048589;GO:0051445;GO:0051653;GO:0051661;GO:0090263;GO:0090306;GO:0097150	GO:0005516	GO:0005634;GO:0005737;GO:0030496;GO:0036449;GO:0072687;GO:0097431	NA	NA
ASPN	8855	8	8570	19	411.96	0.46	385.16	0.95	151.34	0.17	157.02	0.34	608.401	0	asporin	GO:0006469;GO:0019221;GO:0030282;GO:0030512;GO:0046426;GO:0070171	GO:0004860;GO:0005509;GO:0005518	GO:0005578;GO:0005737;GO:0031012	NA	NA
ASPRV1	19	6	13	4	1.03	0.36	0.68	0.23	0.38	0.13	0.28	0.08	2.8896	1	aspartic peptidase, retroviral-like 1	GO:0016485;GO:0043588	GO:0004190	GO:0016021	NA	NA
ASPSCR1	333	268	249	249	21.18	19.1	15.46	17.26	7.78	7.03	6.3	6.21	1.11698	0.855184	ASPSCR1, UBX domain containing tether for SLC2A4	GO:0006886;GO:0008150;GO:0042593;GO:0046324	GO:0003674;GO:0005515	GO:0005575;GO:0005654;GO:0005829;GO:0005886;GO:0009898;GO:0012505;GO:0012506;GO:0019898;GO:0033116;GO:0043231;GO:0048471	NA	NA
ASRGL1	0	3	1	2	0	0.17	0.05	0.11	0	0.06	0.02	0.04	0.389783	1	asparaginase like 1	GO:0006508;GO:0006559;GO:0033345	GO:0004067;GO:0008798	GO:0005634;GO:0005737;GO:0005829	NA	NA
ASS1	1572	27	2347	200	104.03	1.95	150.19	14.3	38.22	0.72	61.23	5.15	17.1692	1.30451e-13	argininosuccinate synthase 1	GO:0000050;GO:0000052;GO:0000053;GO:0001822;GO:0001889;GO:0006526;GO:0006531;GO:0006953;GO:0007494;GO:0007568;GO:0007584;GO:0010043;GO:0010046;GO:0032355;GO:0042493;GO:0045429;GO:0060416;GO:0060539;GO:0070542;GO:0071222;GO:0071230;GO:0071242;GO:0071320;GO:0071346;GO:0071356;GO:0071377;GO:0071400;GO:0071418;GO:0071499;GO:0071549;GO:1903038	GO:0004055;GO:0005524;GO:0015643;GO:0016597;GO:0044822	GO:0005634;GO:0005737;GO:0005741;GO:0005764;GO:0005783;GO:0005829;GO:0043204;GO:0070062;GO:0070852	hsa00250;hsa00330;hsa01100	6.3.4.5
ASTE1	225.44	112.93	174.64	120.71	9.68	5.43	7.26	5.58	3.55	2	2.96	2.01	1.69563	5.36883e-07	asteroid homolog 1 (Drosophila)	GO:0006281;GO:0090305	GO:0004518	NA	NA	NA
ASTL	0	2	0	0	0	0.21	0	0	0	0.08	0	0	0.429919	1	astacin like metalloendopeptidase	GO:0006508;GO:0007155;GO:0009566;GO:0010954;GO:0060468;GO:2000360	GO:0004222;GO:0008233;GO:0008270;GO:0070001;GO:0070002	GO:0005737;GO:0005886;GO:0030133;GO:0060473	NA	NA
ASTN1	3	14	1	1	0.06	0.24	0.03	0.02	0.02	0.09	0.01	0.01	0.329761	0.351625	astrotactin 1	GO:0001764;GO:0007158;GO:0007626	NA	GO:0005575;GO:0005768;GO:0009897;GO:0016021;GO:0030136;GO:0043204	NA	NA
ASTN2	316.07	458.71	261.57	294.85	11.6	18.82	10.07	12.2	4.26	6.92	4.11	4.39	0.76316	0.705334	astrotactin 2	GO:0015031;GO:2000009	GO:0005509;GO:0043533	GO:0005769;GO:0005770;GO:0005938;GO:0016021;GO:0030136;GO:0043204;GO:0060187	NA	NA
ASTN2-AS1	0	0	0	1	0	0	0	0.07	0	0	0	0.03	0.599315	1	ASTN2 antisense RNA 1	NA	NA	NA	NA	NA
ASUN	603	908	611	816	23.66	39.59	23.15	34.62	8.69	14.57	9.44	12.46	0.702792	2.48431e-11	asunder, spermatogenesis regulator	GO:0007052;GO:0007067;GO:0007346;GO:0030317;GO:0042795;GO:0051301;GO:0051642;GO:0080154;GO:0090435	NA	GO:0005634;GO:0005654;GO:0005737	NA	NA
ASXL1	2332	3304	1838	3973	38.55	61.53	29.41	71.15	14.16	22.64	11.99	25.6	0.569041	1.51985e-06	additional sex combs like 1, transcriptional regulator	GO:0000122;GO:0003007;GO:0006351;GO:0032526;GO:0035359;GO:0035522;GO:0045599;GO:0045944;GO:0048386;GO:0048387;GO:0060348;GO:0060430	GO:0003677;GO:0003713;GO:0003714;GO:0005515;GO:0042974;GO:0042975;GO:0046872	GO:0000790;GO:0035517;GO:0070062	NA	NA
ASXL2	949	1099	863	1098	15.26	19.64	13.4	19.1	5.61	7.23	5.46	6.87	0.821282	1	additional sex combs like 2, transcriptional regulator	GO:0006351;GO:0035360;GO:0045600;GO:0045944	GO:0003677;GO:0042975;GO:0046872	GO:0005654	NA	NA
ASXL3	0	0	0	0	0	0	0	0	0	0	0	0	NA	NA	additional sex combs like 3, transcriptional regulator	GO:0006351;GO:0006355	GO:0003677;GO:0046872	GO:0005634	NA	NA
ASZ1	0	0	0	0	0	0	0	0	0	0	0	0	NA	NA	ankyrin repeat, SAM and basic leucine zipper domain containing 1	GO:0007140;GO:0007165;GO:0007275;GO:0007283;GO:0030154;GO:0031047;GO:0034587;GO:0043046	GO:0004871	GO:0005737;GO:0071546	NA	NA
ATAD1	1285	961	1198	899	49.43	41.08	44.5	37.4	18.16	15.12	18.14	13.45	1.32959	0.00110664	ATPase family, AAA domain containing 1	GO:0002092;GO:0007612;GO:0007613;GO:0031122;GO:0051967	GO:0005524;GO:0008568;GO:0016887	GO:0005634;GO:0005739;GO:0005778;GO:0016020;GO:0030054;GO:0045211	NA	NA
ATAD2	359	1251	358	2447	7.46	28.9	7.18	55.01	2.74	10.63	2.93	19.79	0.193408	0.00340825	ATPase family, AAA domain containing 2	GO:0006351;GO:0031936;GO:0045893;GO:0045944	GO:0003682;GO:0005524;GO:0016887;GO:0042393	GO:0005634;GO:0005654;GO:0070062	NA	NA
ATAD2B	332	248	307	205	4.73	3.92	4.22	3.15	1.74	1.44	1.72	1.13	1.40405	1	ATPase family, AAA domain containing 2B	GO:0031936;GO:0045944	GO:0003682;GO:0005524;GO:0016887;GO:0070577	GO:0005634	NA	NA
ATAD3A	242.62	586.5	218.58	692.67	11.77	32.21	10.44	36.62	4.32	11.85	4.25	13.18	0.359542	0	ATPase family, AAA domain containing 3A	GO:0016049;GO:0043066	GO:0005524	GO:0005739;GO:0005743;GO:0016021;GO:0042645	NA	NA
ATAD3B	149.19	332.28	114.23	354.2	6.81	17.08	5.03	17.78	2.5	6.29	2.05	6.4	0.382253	0	ATPase family, AAA domain containing 3B	NA	GO:0005524	GO:0005743	NA	NA
ATAD3C	9.35	15.42	9.99	10.44	0.28	0.52	0.29	0.34	0.1	0.19	0.12	0.12	0.761114	1	ATPase family, AAA domain containing 3C	NA	GO:0005524	NA	NA	NA
ATAD5	28	155	25	310	0.47	2.9	0.41	5.64	0.17	1.07	0.17	2.03	0.116139	7.70468e-05	ATPase family, AAA domain containing 5	GO:0006974	GO:0005524	GO:0005634	NA	NA
ATAT1	142	149	127	138	8.18	9.77	7.18	8.85	3	3.59	2.93	3.18	0.933425	1	alpha tubulin acetyltransferase 1	GO:0006996;GO:0007283;GO:0021542;GO:0045598;GO:0048666;GO:0070507;GO:0071929;GO:1900227	GO:0004468;GO:0019799;GO:0050662	GO:0005737;GO:0005794;GO:0005829;GO:0005874;GO:0005905;GO:0005925;GO:0030424;GO:0072686;GO:0097427	NA	NA
ATCAY	19.8	25.72	14.74	18.35	0.46	0.66	0.33	0.46	0.17	0.24	0.13	0.16	0.785583	1	ATCAY, caytaxin	GO:0006810;GO:0006915;GO:0031175;GO:0032880;GO:0048311;GO:2000212	GO:0005515;GO:0019894;GO:0050699	GO:0005737;GO:0030054;GO:0030424;GO:0030425;GO:0031966;GO:0043005;GO:0045202	NA	NA
ATE1	640	509	645	560	15	13.25	14.63	14.2	5.51	4.88	5.96	5.11	1.19836	0.037675	arginyltransferase 1	GO:0016598	GO:0004057	GO:0005634;GO:0005737	NA	NA
ATE1-AS1	30	16	22	8	3.85	2.28	2.73	1.11	1.41	0.84	1.11	0.4	2.0845	1	ATE1 antisense RNA 1	NA	NA	NA	NA	NA
ATF1	713	365	839	414	33.36	18.98	37.91	20.95	12.25	6.98	15.45	7.54	1.98976	1.4916e-07	activating transcription factor 1	GO:0006366;GO:0010976;GO:0014070;GO:0032025;GO:0043623;GO:0045740;GO:0045944	GO:0000977;GO:0001228;GO:0003700;GO:0003705;GO:0005515;GO:0032403;GO:0046982	GO:0005634;GO:0005654;GO:1990590	NA	NA
ATF2	1327	1100	1342	1342	37.02	34.2	36.27	40.57	13.6	12.58	14.78	14.59	1.08962	0.893826	activating transcription factor 2	GO:0000122;GO:0003151;GO:0006355;GO:0006357;GO:0006366;GO:0006970;GO:0006974;GO:0009414;GO:0016573;GO:0031573;GO:0032915;GO:0043525;GO:0045444;GO:0045944;GO:0050680;GO:0051090;GO:0051091;GO:0060612;GO:0097186;GO:1902110	GO:0000977;GO:0000980;GO:0001076;GO:0001077;GO:0001102;GO:0001158;GO:0001228;GO:0003682;GO:0003700;GO:0003705;GO:0003713;GO:0004402;GO:0005515;GO:0008140;GO:0019901;GO:0035497;GO:0046872;GO:0046982	GO:0005634;GO:0005654;GO:0005737;GO:0005741;GO:0035861	hsa04010	NA
ATF3	179	181	166	263	10.59	11.75	9.54	16.82	3.89	4.32	3.89	6.05	0.774055	0.62144	activating transcription factor 3	GO:0000122;GO:0006094;GO:0006366;GO:0008284;GO:0034198;GO:0035914;GO:0036499;GO:0045944;GO:0061394;GO:0070373;GO:1903984;GO:1990440	GO:0000976;GO:0000977;GO:0000978;GO:0000982;GO:0001078;GO:0001228;GO:0003700;GO:0003714;GO:0005515;GO:0042803;GO:0044212;GO:0046982	GO:0005634;GO:0005654;GO:0005730;GO:1990622	NA	NA
ATF4	12744	5336	12414	6593	1064.71	490.87	1003.03	590.48	391.14	180.62	408.9	212.43	2.10113	0	activating transcription factor 4	GO:0006094;GO:0006355;GO:0006366;GO:0006520;GO:0007214;GO:0010575;GO:0010628;GO:0032057;GO:0032922;GO:0034198;GO:0034644;GO:0034976;GO:0036003;GO:0036091;GO:0036499;GO:0042149;GO:0042789;GO:0043065;GO:0043267;GO:0043525;GO:0045893;GO:0045943;GO:0045944;GO:0061395;GO:0070059;GO:1903204;GO:1990440;GO:1990737	GO:0000977;GO:0000978;GO:0000981;GO:0001046;GO:0001076;GO:0001077;GO:0001085;GO:0003677;GO:0003700;GO:0005515;GO:0008022;GO:0043522;GO:0043565;GO:0044212;GO:0046982	GO:0005634;GO:0005654;GO:0005737;GO:0005815;GO:0032590;GO:0034399;GO:0043005;GO:1990037;GO:1990589;GO:1990590;GO:1990617	hsa04010;hsa04141;hsa04720;hsa04722;hsa04912;hsa05215	NA
ATF5	365	457	220	681	20.49	27.54	11.81	40.08	7.53	10.13	4.81	14.42	0.50859	0.0669744	activating transcription factor 5	GO:0006355;GO:0006357;GO:0006366;GO:0007623;GO:0008285;GO:0009791;GO:0021891;GO:0021930;GO:0035264;GO:0043066;GO:0045444;GO:0045892;GO:0045893;GO:0045944;GO:0046605;GO:1902750	GO:0000977;GO:0000981;GO:0001228;GO:0003682;GO:0003700;GO:0003714;GO:0005515;GO:0015631;GO:0019900;GO:0043565;GO:0044212	GO:0005634;GO:0005654;GO:0005667;GO:0005737;GO:0005813	NA	NA
ATF6	1547.38	2005.53	1642.77	1957.98	23.65	34.06	24.23	32.37	8.69	12.53	9.88	11.64	0.803567	9.32247e-06	activating transcription factor 6	GO:0001654;GO:0006351;GO:0006357;GO:0006457;GO:0006950;GO:0006990;GO:0007165;GO:0007601;GO:0030968;GO:0036500;GO:0043065;GO:1990440	GO:0000976;GO:0000977;GO:0003700;GO:0003713;GO:0005515;GO:0031625;GO:0035497;GO:0046982	GO:0000139;GO:0005634;GO:0005635;GO:0005654;GO:0005783;GO:0005789;GO:0005794;GO:0016020;GO:0030176	hsa04141;hsa05010	NA
ATF6B	2798	1990	2060	1868	125.28	99.04	89.1	90.48	46.02	36.44	36.32	32.55	1.24936	0.53734	activating transcription factor 6 beta	GO:0006351;GO:0007165;GO:0036500;GO:1990440	GO:0003700;GO:0035497;GO:0043565;GO:0044212	GO:0005622;GO:0005634;GO:0005789;GO:0005794;GO:0030176;GO:0032993	hsa04141	NA
ATF7	1935.93	1163.32	1772	1129.96	37.23	30.56	36.02	29.84	13.68	11.24	14.68	10.74	1.60968	0	activating transcription factor 7	GO:0006351;GO:0006355;GO:0016032	GO:0003700;GO:0005515;GO:0008134;GO:0019899;GO:0043565;GO:0046872;GO:0051019	GO:0005634;GO:0005654;GO:0005737;GO:0034399	NA	NA
ATF7IP	1920.23	1138.67	1926.57	1347.64	25.11	19.26	24.38	21.81	9.23	7.09	9.94	7.85	1.54211	1.52521e-11	activating transcription factor 7 interacting protein	GO:0000122;GO:0006306;GO:0006351;GO:0016032;GO:0045892;GO:0045893;GO:0045898	GO:0003714;GO:0005515;GO:0016887	GO:0005634;GO:0005654;GO:0005667;GO:0005737	NA	NA
ATF7IP2	77	61	87	60	2.51	2.19	2.73	2.13	0.92	0.81	1.11	0.77	1.35008	1	activating transcription factor 7 interacting protein 2	GO:0006351;GO:0006355	NA	GO:0005634;GO:0005730;GO:0005737	NA	NA
ATG10	93.97	120	101.04	111	4.71	6.55	4.84	5.87	1.73	2.41	1.97	2.11	0.844033	1	autophagy related 10	GO:0006497;GO:0006914;GO:0015031;GO:0016236;GO:0031401;GO:0032446;GO:0034263	GO:0016874;GO:0019777	GO:0005622;GO:0005829	NA	NA
ATG101	577	595	509	670	48.87	55.72	41.36	62.05	17.95	20.5	16.86	22.32	0.854273	0.26243	autophagy related 101	GO:0000045;GO:0016236	GO:0005515;GO:0032403	GO:0000407;GO:0005829	NA	NA
ATG12	1545	1114.86	1773.96	1262.1	41.39	33.14	45.86	36.57	15.21	12.19	18.7	13.15	1.39505	0.0296009	autophagy related 12	GO:0000045;GO:0000422;GO:0006501;GO:0016236;GO:0044804;GO:0045087	GO:0005515;GO:0019776	GO:0005829;GO:0030670;GO:0034045;GO:0034274	hsa04140;hsa04622	NA
ATG13	2307	1573	2569	1597	45.86	34.75	49.29	34.33	16.85	12.79	20.09	12.35	1.53637	2.12871e-06	autophagy related 13	GO:0000045;GO:0016236;GO:0098779;GO:1903955	GO:0005515;GO:0019901	GO:0000407;GO:0005739;GO:0005829;GO:1990316	NA	NA
ATG14	928.55	493.45	776	406	22.69	13.4	18.3	10.73	8.33	4.93	7.46	3.86	1.88344	0	autophagy related 14	GO:0000045;GO:0001932;GO:0001933;GO:0001934;GO:0008333;GO:0009267;GO:0010508;GO:0010608;GO:0016236;GO:0042149;GO:0043552;GO:0061635;GO:0090207;GO:0098779	GO:0005515	GO:0000421;GO:0005634;GO:0005737;GO:0005776;GO:0005789;GO:0005829;GO:0005930;GO:0034045;GO:0035032;GO:0044233;GO:0045335;GO:0097629;GO:0097632	NA	NA
ATG16L1	534	581	467	685	18.38	22.24	15.61	25.62	6.75	8.18	6.36	9.22	0.786693	0.0525445	autophagy related 16 like 1	GO:0000045;GO:0015031;GO:0016236;GO:0039689;GO:0051260	GO:0005515;GO:0019787;GO:0042802	GO:0000421;GO:0005776;GO:0005829;GO:0005930;GO:0034045	NA	NA
ATG16L2	162	89	105	93	8.89	5.43	5.56	5.52	3.26	2	2.27	1.98	1.44862	0.250579	autophagy related 16 like 2	GO:0000045;GO:0015031;GO:0039689	NA	GO:0000421;GO:0005654	NA	NA
ATG2A	542	552	426	630	9.82	11.12	7.45	12.35	3.61	4.09	3.04	4.44	0.813399	0.297745	autophagy related 2A	GO:0000045;GO:0000422;GO:0044804	NA	GO:0000407;GO:0005811;GO:0019898;GO:0034045	NA	NA
ATG2B	1599	1355	1396	1137	16.57	15.6	13.96	12.75	6.09	5.74	5.69	4.59	1.1961	0.161462	autophagy related 2B	GO:0000045;GO:0000422;GO:0044804	NA	GO:0000407;GO:0005811;GO:0019898;GO:0034045	NA	NA
ATG3	888	826	914	1010	65.55	65.92	64.62	79.43	24.08	24.26	26.34	28.58	0.978839	0.929869	autophagy related 3	GO:0000045;GO:0000422;GO:0006464;GO:0006612;GO:0016236;GO:0016567;GO:0043653;GO:0044804;GO:0050765;GO:1902017	GO:0005515;GO:0016874;GO:0019776;GO:0019777;GO:0019787;GO:0019899	GO:0000153;GO:0005829	hsa04140	NA
ATG4A	227	280	263	300	11.57	15.79	12.93	16.46	4.25	5.81	5.27	5.92	0.844844	0.645988	autophagy related 4A cysteine peptidase	GO:0000045;GO:0000422;GO:0006501;GO:0006508;GO:0006612;GO:0016485;GO:0044804;GO:0051697	GO:0004197;GO:0005515;GO:0008234	GO:0005737;GO:0005829	hsa04140	3.4.22.-
ATG4B	688	589	603	704	27.93	26.56	23.63	30.91	10.26	9.77	9.63	11.12	0.993116	0.936121	autophagy related 4B cysteine peptidase	GO:0000045;GO:0000422;GO:0006501;GO:0006508;GO:0006612;GO:0006914;GO:0016236;GO:0016485;GO:0044804;GO:0045732;GO:0051697	GO:0004175;GO:0004197;GO:0005515;GO:0008234	GO:0005737;GO:0005829	hsa04140	3.4.22.-
ATG4C	332	189	441	247	14.47	9.08	18.52	11.58	5.32	3.34	7.55	4.17	1.77275	0.0337329	autophagy related 4C cysteine peptidase	GO:0000045;GO:0000422;GO:0006501;GO:0006508;GO:0006612;GO:0006914;GO:0016485;GO:0044804;GO:0051697	GO:0004197;GO:0008233	GO:0005576;GO:0005737;GO:0005829	hsa04140	3.4.22.-
ATG4D	74.37	143.06	65.7	176.82	4.56	9.9	3.98	11.99	1.68	3.64	1.62	4.31	0.438203	4.70926e-11	autophagy related 4D cysteine peptidase	GO:0000045;GO:0000422;GO:0006501;GO:0006612;GO:0006915;GO:0016485;GO:0044804;GO:0051697	GO:0004197	GO:0005737;GO:0005759;GO:0005829	hsa04140	3.4.22.-
ATG5	826	940	993	1058	29.76	37.72	34.6	41.45	10.93	13.88	14.1	14.91	0.910528	0.889122	autophagy related 5	GO:0000045;GO:0000422;GO:0006501;GO:0006914;GO:0006915;GO:0006995;GO:0016236;GO:0035973;GO:0043687;GO:0044804;GO:0045087;GO:0060548;GO:1902017	GO:0005515;GO:0019776	GO:0005737;GO:0005776;GO:0005829;GO:0005930;GO:0016020;GO:0030670;GO:0034045;GO:0034274	hsa04140;hsa04622;hsa05131	NA
ATG7	731.98	827.68	814.65	799.64	16.79	21.09	18.04	19.85	6.17	7.76	7.36	7.14	0.949595	0.919153	autophagy related 7	GO:0006464;GO:0006497;GO:0006501;GO:0006914;GO:0006995;GO:0009267;GO:0010508;GO:0015031;GO:0016236;GO:0016239;GO:0016567;GO:0031401;GO:0034727;GO:0039521;GO:0043065;GO:0044805;GO:0045732;GO:0051607;GO:0061025;GO:0071455;GO:1903146	GO:0004839;GO:0005515;GO:0008134;GO:0019778;GO:0019779;GO:0042803	GO:0000407;GO:0005737;GO:0005829;GO:0005930	hsa04140	NA
ATG9A	1926	2053	1227	1989	58.84	69.68	36.13	65.7	21.62	25.64	14.73	23.64	0.77223	0.642056	autophagy related 9A	GO:0000045;GO:0000422;GO:0015031;GO:0034497;GO:0034727;GO:0044805	GO:0005515	GO:0000407;GO:0005768;GO:0005770;GO:0005789;GO:0005802;GO:0016020;GO:0016021;GO:0031410;GO:0031902;GO:0055037	NA	NA
ATG9B	1	0	0	2	0.03	0	0	0.05	0.01	0	0	0.02	0.702403	1	autophagy related 9B	GO:0000045;GO:0000422;GO:0034497;GO:0034727;GO:0044805	NA	GO:0000407;GO:0000421;GO:0005776;GO:0016021;GO:0031410	NA	NA
ATHL1	190	258	153	272	6.78	10.22	5.27	10.49	2.49	3.76	2.15	3.77	0.64397	1	protein-glucosylgalactosylhydroxylysine glucosidase	GO:0005975	GO:0016787;GO:0016798	GO:0005618	NA	NA
ATIC	1235	1593	1162	1379	69.79	100.07	63.43	84.28	25.64	36.82	25.86	30.32	0.803806	0.00413459	5-aminoimidazole-4-carboxamide ribonucleotide formyltransferase/IMP cyclohydrolase	GO:0003360;GO:0006139;GO:0006189;GO:0009116;GO:0009168;GO:0010035;GO:0021549;GO:0021987;GO:0031100;GO:0046452;GO:0046654;GO:0098609	GO:0003937;GO:0004643;GO:0042803;GO:0098641	GO:0005739;GO:0005829;GO:0005913;GO:0016020;GO:0070062	hsa00230;hsa00670;hsa01100	2.1.2.3;3.5.4.10
ATL1	41	88	48	45	1.82	4.35	2.02	2.17	0.67	1.6	0.82	0.78	0.673675	0.568033	atlastin GTPase 1	GO:0007029;GO:0007409;GO:0051260	GO:0003924;GO:0005515;GO:0005525;GO:0042802	GO:0000137;GO:0000139;GO:0005783;GO:0005789;GO:0005794;GO:0016021;GO:0030424;GO:0071782	NA	NA
ATL2	598.98	557.67	516.35	1044.09	21.04	22.69	17.8	39.96	7.73	8.35	7.26	14.38	0.692063	0.807074	atlastin GTPase 2	GO:0007029;GO:0007030;GO:0051260	GO:0003924;GO:0005515;GO:0005525;GO:0042802	GO:0005783;GO:0005789;GO:0016020;GO:0016021	NA	NA
ATL3	3581.8	4179	3667.6	5873.05	57.07	73.83	56.31	101	20.97	27.17	22.96	36.33	0.719006	0.689947	atlastin GTPase 3	GO:0007029;GO:0007030;GO:0051260	GO:0003924;GO:0005515;GO:0005525;GO:0042802	GO:0005783;GO:0005789;GO:0016020;GO:0016021;GO:0071782	NA	NA
ATM	2961.92	1583.71	2527.81	1582.08	25.9	15.38	21.33	14.96	9.51	5.66	8.7	5.38	1.72433	0	ATM serine/threonine kinase	GO:0000724;GO:0000729;GO:0000731;GO:0000732;GO:0001666;GO:0001756;GO:0002331;GO:0006260;GO:0006281;GO:0006303;GO:0006468;GO:0006974;GO:0006975;GO:0006977;GO:0007004;GO:0007050;GO:0007094;GO:0007131;GO:0007165;GO:0007420;GO:0007507;GO:0008340;GO:0008630;GO:0010212;GO:0010506;GO:0016572;GO:0018105;GO:0030889;GO:0032212;GO:0033129;GO:0033151;GO:0036092;GO:0036289;GO:0042159;GO:0042981;GO:0043065;GO:…	GO:0003677;GO:0004674;GO:0004677;GO:0005515;GO:0005524;GO:0016303;GO:0032403;GO:0046983;GO:0047485	GO:0000781;GO:0000784;GO:0005634;GO:0005654;GO:0005819;GO:0016023;GO:1990391	hsa04110;hsa04115;hsa04210	2.7.11.1
ATMIN	1656	1455	1581	1406	39.46	38.52	36.33	36.29	14.5	14.17	14.81	13.06	1.12742	1	ATM interactor	GO:0006351;GO:0006974;GO:0045893;GO:0060271	GO:0005515;GO:0044212;GO:0045502;GO:0046872	GO:0005634	NA	NA
ATN1	3838	3368	3207	4036	102.5	99.95	82.68	116.57	37.65	36.78	33.71	41.94	0.945668	0.953146	atrophin 1	GO:0000122;GO:0006351;GO:0007417;GO:0051402	GO:0003714;GO:0005515;GO:0019904	GO:0005634;GO:0005654;GO:0005737;GO:0016363;GO:0030054;GO:0048471	NA	NA
ATOH1	0	0	0	0	0	0	0	0	0	0	0	0	NA	NA	atonal bHLH transcription factor 1	GO:0001764;GO:0006366;GO:0007219;GO:0007411;GO:0007417;GO:0021987;GO:0042472;GO:0042667;GO:0042668;GO:0043066;GO:0045609;GO:0045666;GO:0045944	GO:0000978;GO:0001077;GO:0003700;GO:0031490;GO:0046983	GO:0005634	NA	NA
ATOH7	5	0	2	0	0.39	0	0.15	0	0.14	0	0.06	0	5.58061	1	atonal bHLH transcription factor 7	GO:0003407;GO:0006351;GO:0006355;GO:0007623;GO:0009649;GO:0021554;GO:0030154	GO:0003677;GO:0046983	GO:0005634	NA	NA
ATOH8	226	1153	372	1254	4.46	25.26	7.08	26.74	1.64	9.29	2.89	9.62	0.25021	0	atonal bHLH transcription factor 8	GO:0001704;GO:0001937;GO:0006351;GO:0007399;GO:0010595;GO:0030154;GO:0035148;GO:0045603;GO:0045892;GO:0045893;GO:0051450;GO:0060395	GO:0003700;GO:0033613;GO:0046983;GO:0070888	GO:0005634;GO:0005737;GO:0016607	NA	NA
ATOX1	447	693	526	648	118.87	205.34	135.63	186.24	43.67	75.56	55.29	67	0.725948	0.000650416	antioxidant 1 copper chaperone	GO:0006825;GO:0006878;GO:0006979;GO:0015680;GO:0035434	GO:0005375;GO:0005507;GO:0005515;GO:0016530;GO:0016531;GO:0032767	GO:0005829	NA	NA
ATP10A	1108	1941	1110	2830	24.5	47.69	23.69	67.68	9	17.55	9.66	24.35	0.463424	0.0035634	ATPase phospholipid transporting 10A (putative)	GO:0008360;GO:0034220;GO:0045332	GO:0000287;GO:0004012;GO:0005515;GO:0005524	GO:0005783;GO:0005789;GO:0005886;GO:0016021	NA	NA
ATP10B	0	0	0	0	0	0	0	0	0	0	0	0	NA	NA	ATPase phospholipid transporting 10B (putative)	GO:0045332	GO:0000287;GO:0004012;GO:0005515;GO:0005524	GO:0005783;GO:0005789;GO:0005886;GO:0016021;GO:0030659	NA	NA
ATP10D	2062	2711	1459	2300	36.35	53.1	24.83	43.85	13.35	19.54	10.12	15.78	0.696998	0.0493862	ATPase phospholipid transporting 10D (putative)	GO:0006812;GO:0034220;GO:0045332	GO:0000287;GO:0004012;GO:0005515;GO:0005524	GO:0005654;GO:0005783;GO:0005789;GO:0005886;GO:0016021	NA	NA
ATP11A	389	696	272	320	5.11	10.16	3.45	4.55	1.88	3.74	1.41	1.64	0.646444	0.785525	ATPase phospholipid transporting 11A	GO:0045332	GO:0000287;GO:0004012;GO:0005515;GO:0005524	GO:0005765;GO:0005769;GO:0005783;GO:0005886;GO:0016020;GO:0016021;GO:0043231;GO:0055037	NA	NA
ATP11A-AS1	0	0	0	1	0	0	0	0.06	0	0	0	0.02	0.599315	1	ATP11A antisense RNA 1	NA	NA	NA	NA	NA
ATP11AUN	0	0	0	0	0	0	0	0	0	0	0	0	NA	NA	ATP11A upstream neighbor	NA	NA	NA	NA	NA
ATP11B	2203	2094	2010	2174	34.72	36.67	30.58	37.06	12.75	13.49	12.46	13.33	0.982786	1	ATPase phospholipid transporting 11B (putative)	GO:0006811;GO:0015917;GO:0034220;GO:0045332	GO:0000287;GO:0004012;GO:0005515;GO:0005524;GO:0015075	GO:0005637;GO:0005769;GO:0005783;GO:0005794;GO:0005886;GO:0016020;GO:0016021;GO:0055037;GO:0055038	NA	NA
ATP11C	1279	1861	1407	2458	24.48	39.47	26	50.88	8.99	14.52	10.6	18.3	0.620944	0.024568	ATPase phospholipid transporting 11C	GO:0002329;GO:0034220;GO:0045332;GO:0045579	GO:0000287;GO:0004012;GO:0005515;GO:0005524	GO:0005765;GO:0005783;GO:0005789;GO:0005886;GO:0016021;GO:0055037	NA	NA
ATP12A	0	0	0	1	0	0	0	0.03	0	0	0	0.01	0.599315	1	ATPase H+/K+ transporting non-gastric alpha2 subunit	GO:0006883;GO:0006885;GO:0010107;GO:0010248;GO:0015991;GO:0030007;GO:0034220;GO:0036376	GO:0005391;GO:0005524;GO:0008900;GO:0046872	GO:0005886;GO:0005889;GO:0016323;GO:0043231	hsa00190	3.6.3.10
ATP13A1	1244	988	815	970	37.41	33.02	23.66	31.55	13.74	12.15	9.65	11.35	1.04132	0.926402	ATPase 13A1	GO:0006874;GO:0008150;GO:0034220;GO:0071421	GO:0003674;GO:0005524;GO:0015410;GO:0019829;GO:0046872	GO:0005789;GO:0005887;GO:0016020;GO:0043231	NA	NA
ATP13A2	573	1021	463	939	16.49	32.79	12.9	29.48	6.06	12.07	5.26	10.61	0.525677	0	ATPase 13A2	GO:0006874;GO:0006879;GO:0006882;GO:0010821;GO:0016241;GO:0016243;GO:0030003;GO:0033157;GO:0034220;GO:0034599;GO:0046777;GO:0050714;GO:0052548;GO:0055069;GO:0071287;GO:0071294;GO:0098655;GO:1901215;GO:1903146;GO:1903543;GO:1904714;GO:1905037;GO:1905122;GO:1905123;GO:1905165;GO:1905166;GO:1990938	GO:0005524;GO:0008270;GO:0016887;GO:0019829;GO:0030145;GO:0070300;GO:0080025;GO:1903135	GO:0005764;GO:0005765;GO:0005770;GO:0005771;GO:0005776;GO:0005887;GO:0012506;GO:0016021;GO:0030133;GO:0031982;GO:0032585;GO:0043005;GO:0043025;GO:0043202;GO:1905103	NA	NA
ATP13A3	2304	12146	2265	7806	36.27	212.45	34.42	132.9	13.32	78.17	14.03	47.81	0.228564	1.82091e-06	ATPase 13A3	GO:0006874;GO:0098655	GO:0005524;GO:0019829;GO:0046872	GO:0005887;GO:0016020;GO:0043231	NA	NA
ATP13A4	3	1	5	2	0.05	0.02	0.07	0.03	0.02	0.01	0.03	0.01	2.11862	1	ATPase 13A4	GO:0006874;GO:0034220;GO:0098655	GO:0005524;GO:0019829;GO:0046872	GO:0005886;GO:0005887;GO:0043231	NA	NA
ATP13A4-AS1	0	0	0	0	0	0	0	0	0	0	0	0	NA	NA	ATP13A4 antisense RNA 1	NA	NA	NA	NA	NA
ATP13A5	0	0	0	0	0	0	0	0	0	0	0	0	NA	NA	ATPase 13A5	GO:0006874;GO:0034220;GO:0098655	GO:0005524;GO:0019829;GO:0046872	GO:0005886;GO:0005887;GO:0043231	NA	NA
ATP13A5-AS1	0	0	0	0	0	0	0	0	0	0	0	0	NA	NA	ATP13A5 antisense RNA 1	NA	NA	NA	NA	NA
ATP1A1	9930	8341.99	6949.99	8451	317.76	295.7	214.47	291.18	116.73	108.8	87.43	104.76	0.996413	0.97718	ATPase Na+/K+ transporting subunit alpha 1	GO:0002026;GO:0002028;GO:0006883;GO:0008217;GO:0010107;GO:0010248;GO:0015991;GO:0016311;GO:0030007;GO:0031947;GO:0034220;GO:0036376;GO:0042493;GO:0045822;GO:0045823;GO:0045989;GO:0055119;GO:0060048;GO:0060081;GO:0071260;GO:0071383;GO:0086004;GO:0086009;GO:0086013;GO:0086064;GO:1903416;GO:1903779;GO:1990573	GO:0005391;GO:0005515;GO:0005524;GO:0016791;GO:0019901;GO:0019904;GO:0030506;GO:0030955;GO:0031402;GO:0043531;GO:0043548;GO:0051087;GO:1990239	GO:0005768;GO:0005783;GO:0005794;GO:0005886;GO:0005890;GO:0005901;GO:0014704;GO:0016020;GO:0016021;GO:0016323;GO:0016324;GO:0030315;GO:0042383;GO:0042470;GO:0043209;GO:0043231;GO:0043234;GO:0070062;GO:1903561	hsa04260;hsa04960;hsa04964;hsa04970;hsa04971;hsa04972;hsa04973;hsa04974;hsa04976	3.6.3.9
ATP1A1-AS1	35	31.01	37.01	20	3.19	3.57	3.41	1.76	1.17	1.31	1.39	0.63	1.39861	1	ATP1A1 antisense RNA 1	NA	NA	NA	NA	NA
ATP1A2	5.01	15.03	2	2	0.11	0.35	0.04	0.05	0.04	0.13	0.02	0.02	0.45415	0.438806	ATPase Na+/K+ transporting subunit alpha 2	GO:0001504;GO:0002026;GO:0002087;GO:0006813;GO:0006814;GO:0006883;GO:0006940;GO:0006942;GO:0008217;GO:0008344;GO:0008542;GO:0010107;GO:0010248;GO:0010881;GO:0015991;GO:0019229;GO:0030007;GO:0034220;GO:0035094;GO:0036376;GO:0040011;GO:0045822;GO:0045988;GO:0046034;GO:0051481;GO:0051946;GO:0051966;GO:0055119;GO:0060048;GO:0071260;GO:0071383;GO:0086004;GO:0086009;GO:0086012;GO:0086064;GO:1903170;GO:…	GO:0005391;GO:0005515;GO:0005524;GO:0008144;GO:0016887;GO:0030955;GO:0031402;GO:0051087;GO:1990239	GO:0005737;GO:0005768;GO:0005886;GO:0005890;GO:0005901;GO:0014704;GO:0016020;GO:0030315;GO:0043197;GO:0043209;GO:0043231;GO:1903561	hsa04260;hsa04960;hsa04964;hsa04970;hsa04971;hsa04972;hsa04973;hsa04974;hsa04976	3.6.3.9
ATP1A3	4	11	1	118	0.13	0.4	0.03	4.14	0.05	0.15	0.01	1.49	0.0487785	0.00389756	ATPase Na+/K+ transporting subunit alpha 3	GO:0006883;GO:0007613;GO:0008344;GO:0008542;GO:0010107;GO:0010248;GO:0015991;GO:0030007;GO:0034220;GO:0035235;GO:0036376;GO:0042493;GO:0060048;GO:0071383;GO:0086036;GO:0086064;GO:1903416;GO:1903779	GO:0005391;GO:0005524;GO:0031748;GO:0043395;GO:0046872;GO:0051087;GO:0086037;GO:1990239	GO:0005634;GO:0005783;GO:0005794;GO:0005886;GO:0005890;GO:0016021;GO:0030424;GO:0042383;GO:0043209;GO:0044326;GO:0044327;GO:0045202;GO:1903561	hsa04260;hsa04960;hsa04964;hsa04970;hsa04971;hsa04972;hsa04973;hsa04974;hsa04976	3.6.3.9
ATP1A4	0	0	0	0	0	0	0	0	0	0	0	0	NA	NA	ATPase Na+/K+ transporting subunit alpha 4	GO:0006813;GO:0006814;GO:0006883;GO:0007283;GO:0009566;GO:0010107;GO:0010248;GO:0015991;GO:0030007;GO:0030317;GO:0030641;GO:0034220;GO:0036376;GO:0042391;GO:1903779	GO:0005391;GO:0005524;GO:0046872	GO:0005886;GO:0005887;GO:0005890;GO:0043231	hsa04260;hsa04960;hsa04964;hsa04970;hsa04971;hsa04972;hsa04973;hsa04974;hsa04976	3.6.3.9
ATP1B1	2185.89	761.46	1341.37	329	116.84	45.24	69.25	19.02	42.92	16.65	28.23	6.84	3.20197	0.000911496	ATPase Na+/K+ transporting subunit beta 1	GO:0001666;GO:0006874;GO:0006883;GO:0007155;GO:0010107;GO:0010248;GO:0010468;GO:0010882;GO:0030007;GO:0032781;GO:0034220;GO:0036376;GO:0044861;GO:0046034;GO:0050821;GO:0050900;GO:0055119;GO:0060048;GO:0072659;GO:0086009;GO:0086013;GO:0086064;GO:0090662;GO:1901018;GO:1903278;GO:1903281;GO:1903288;GO:1903779;GO:1990573	GO:0001671;GO:0005391;GO:0005515;GO:0005524;GO:0008022;GO:0008144;GO:0016887;GO:0023026;GO:0030955;GO:0031402;GO:0051117	GO:0005622;GO:0005886;GO:0005890;GO:0005901;GO:0014704;GO:0016020;GO:0016323;GO:0016324;GO:0042383;GO:0043209;GO:0070062;GO:1903561	hsa04260;hsa04960;hsa04964;hsa04970;hsa04971;hsa04972;hsa04973;hsa04974;hsa04976	NA
ATP1B2	1	1	0	1	0.03	0.05	0	0.05	0.01	0.02	0	0.02	0.704078	1	ATPase Na+/K+ transporting subunit beta 2	GO:0006810;GO:0006883;GO:0007155;GO:0010107;GO:0010248;GO:0030007;GO:0032781;GO:0034220;GO:0036376;GO:0050821;GO:0050900;GO:0086009;GO:0086064;GO:0090662;GO:1901018;GO:1903278;GO:1903288;GO:1903779	GO:0001671;GO:0005391;GO:0005515;GO:0051117	GO:0005737;GO:0005886;GO:0005890;GO:0016324	hsa04260;hsa04960;hsa04964;hsa04970;hsa04971;hsa04972;hsa04973;hsa04974;hsa04976	NA
ATP1B3	2745	2668	1942	3023	175.11	189.2	119.67	208.53	64.33	69.62	48.79	75.02	0.816399	0.770148	ATPase Na+/K+ transporting subunit beta 3	GO:0006810;GO:0006883;GO:0010107;GO:0010248;GO:0030007;GO:0032781;GO:0034220;GO:0036376;GO:0050821;GO:0050900;GO:0072659;GO:0086009;GO:0090662;GO:1901018;GO:1903278;GO:1903288;GO:1903779	GO:0001671;GO:0005391;GO:0051117	GO:0005886;GO:0005890;GO:0005901;GO:0042470;GO:0070062	hsa04260;hsa04960;hsa04964;hsa04970;hsa04971;hsa04972;hsa04973;hsa04974;hsa04976	NA
ATP1B4	20.34	9.54	18.72	3.51	0.49	0.26	0.44	0.09	0.18	0.09	0.18	0.03	2.78101	1	ATPase Na+/K+ transporting family member beta 4	GO:0006351;GO:0006355;GO:0006810;GO:0045944	GO:0015077	GO:0005635;GO:0005637;GO:0005887;GO:0005890	hsa04260;hsa04960;hsa04964;hsa04970;hsa04971;hsa04972;hsa04973;hsa04974;hsa04976	NA
ATP2A1	17	31	6	11	0.57	1.18	0.21	0.44	0.21	0.43	0.09	0.16	0.554355	0.507257	ATPase sarcoplasmic/endoplasmic reticulum Ca2+ transporting 1	GO:0006816;GO:0008637;GO:0031448;GO:0032470;GO:0032471;GO:0034220;GO:0034976;GO:0051561;GO:0051659;GO:0070059;GO:0070509;GO:0070588;GO:0090076;GO:1903779	GO:0005388;GO:0005509;GO:0005515;GO:0005524;GO:0042803	GO:0005739;GO:0005789;GO:0005887;GO:0016021;GO:0016529;GO:0031095;GO:0033017;GO:0034704	hsa04020;hsa04972;hsa05010	3.6.3.8
ATP2A1-AS1	7	7	6	5	1.71	1.9	1.35	1.32	0.63	0.7	0.55	0.47	1.06957	1	ATP2A1 antisense RNA 1	NA	NA	NA	NA	NA
ATP2A2	5429	9501	4156	8075	89.85	188.34	66.52	160.83	33.01	69.3	27.12	57.86	0.541626	6.85948e-10	ATPase sarcoplasmic/endoplasmic reticulum Ca2+ transporting 2	GO:0002026;GO:0006984;GO:0006996;GO:0007155;GO:0008544;GO:0010460;GO:0010882;GO:0014883;GO:0014898;GO:0032469;GO:0032470;GO:0033292;GO:0034220;GO:0034599;GO:0034976;GO:0043434;GO:0045822;GO:0055119;GO:0070296;GO:0070588;GO:0086036;GO:0098909;GO:1903233;GO:1903515;GO:1903779;GO:1990036	GO:0005388;GO:0005509;GO:0005515;GO:0005524;GO:0008022;GO:0019899;GO:0031775;GO:0044548;GO:0086039	GO:0005783;GO:0005789;GO:0005887;GO:0012506;GO:0016020;GO:0016529;GO:0031095;GO:0031234;GO:0033017;GO:0043234;GO:0048471;GO:0097470	hsa04020;hsa04260;hsa04972;hsa05010;hsa05410;hsa05412;hsa05414	3.6.3.8
ATP2A3	2	0	1	0	0.05	0	0.03	0	0.02	0	0.01	0	2.9695	1	ATPase sarcoplasmic/endoplasmic reticulum Ca2+ transporting 3	GO:0006810;GO:0006816;GO:0006874;GO:0034220;GO:0070588;GO:1903779	GO:0005388;GO:0005524;GO:0046872	GO:0005783;GO:0005789;GO:0005887;GO:0016529;GO:0031095;GO:0031965;GO:0033017	hsa04020;hsa04972;hsa05010	3.6.3.8
ATP2B1	2752	2287	1927	2982	46.86	43.27	31.67	54.92	17.21	15.92	12.91	19.76	0.879858	0.937835	ATPase plasma membrane Ca2+ transporting 1	GO:0003407;GO:0006810;GO:0006874;GO:0007420;GO:0007568;GO:0009409;GO:0034220;GO:0070588;GO:0071305;GO:0071386;GO:1901660;GO:1903779	GO:0005388;GO:0005515;GO:0005516;GO:0005524;GO:0030165;GO:0046872	GO:0005634;GO:0005886;GO:0005887;GO:0009898;GO:0016020;GO:0016323;GO:0016324;GO:0032591;GO:0032809;GO:0043231;GO:0045121;GO:0070062	hsa04020;hsa04970;hsa04972	3.6.3.8
ATP2B2	13	2	0	1	0.17	0.03	0	0.01	0.06	0.01	0	0.01	3.11929	0.311625	ATPase plasma membrane Ca2+ transporting 2	GO:0006810;GO:0006816;GO:0006996;GO:0007595;GO:0007605;GO:0007626;GO:0008361;GO:0021702;GO:0021707;GO:0030182;GO:0034220;GO:0040011;GO:0042428;GO:0045299;GO:0046068;GO:0048167;GO:0050808;GO:0050885;GO:0050910;GO:0051480;GO:0051928;GO:0060088;GO:0070588;GO:0090102;GO:1903779	GO:0005388;GO:0005516;GO:0005524;GO:0030899;GO:0046872	GO:0005737;GO:0005783;GO:0005886;GO:0005887;GO:0005929;GO:0016324;GO:0030054;GO:0043025;GO:0043231;GO:0045202;GO:0070062	hsa04020;hsa04970;hsa04972	3.6.3.8
ATP2B2-IT2	0	0	0	0	0	0	0	0	0	0	0	0	NA	NA	ATP2B2 intronic transcript 2	NA	NA	NA	NA	NA
ATP2B3	2	0	0	0	0.04	0	0	0	0.01	0	0	0	2.28323	1	ATPase plasma membrane Ca2+ transporting 3	GO:0006810;GO:0006874;GO:0034220;GO:0070588;GO:1903779	GO:0005388;GO:0005516;GO:0005524;GO:0030165;GO:0046872	GO:0005794;GO:0005886;GO:0005887;GO:0043231;GO:1903561	hsa04020;hsa04970;hsa04972	3.6.3.8
ATP2B4	4219	19973	7070	21541	55.58	292.26	89.92	306.88	20.42	107.54	36.66	110.4	0.273463	0	ATPase plasma membrane Ca2+ transporting 4	GO:0003407;GO:0006357;GO:0006874;GO:0007283;GO:0010751;GO:0021766;GO:0030317;GO:0033138;GO:0034220;GO:0045019;GO:0051001;GO:0051599;GO:0070588;GO:0070885;GO:0071872;GO:0097553;GO:0098703;GO:0098736;GO:1900082;GO:1901205;GO:1901660;GO:1902083;GO:1902305;GO:1902806;GO:1903243;GO:1903249;GO:1903779;GO:2000481	GO:0005388;GO:0005515;GO:0005516;GO:0005524;GO:0017080;GO:0030165;GO:0030346;GO:0036487;GO:0046872;GO:0050998;GO:0097110	GO:0005886;GO:0005887;GO:0005901;GO:0016020;GO:0016323;GO:0030018;GO:0030315;GO:0036126;GO:0043005;GO:0043231;GO:0043234;GO:0097228	hsa04020;hsa04970;hsa04972	3.6.3.8
ATP2C1	3218.56	5113.07	3094.36	5492.29	94.53	166.12	87.71	172.41	34.73	61.12	35.75	62.03	0.593181	0	ATPase secretory pathway Ca2+ transporting 1	GO:0006816;GO:0006874;GO:0007165;GO:0008544;GO:0016339;GO:0031532;GO:0032468;GO:0032472;GO:0034220;GO:0043123;GO:0070588	GO:0004871;GO:0005388;GO:0005524;GO:0046872	GO:0000139;GO:0005794;GO:0005802;GO:0005887;GO:0016020;GO:0016021	NA	NA
ATP2C2	2	4	1	2	0.08	0.17	0.04	0.09	0.03	0.06	0.02	0.03	0.595188	1	ATPase secretory pathway Ca2+ transporting 2	GO:0006874;GO:0034220;GO:0070588;GO:0071421	GO:0005388;GO:0005515;GO:0005524;GO:0015410;GO:0046872	GO:0000139;GO:0005887	NA	NA
ATP4A	0	0	0	0	0	0	0	0	0	0	0	0	NA	NA	ATPase H+/K+ transporting alpha subunit	GO:0006810;GO:0006883;GO:0010107;GO:0010248;GO:0015991;GO:0030007;GO:0034220;GO:0036376	GO:0000287;GO:0005391;GO:0005524;GO:0008900	GO:0005615;GO:0005886;GO:0005887;GO:0043231	hsa00190;hsa04966;hsa04971	3.6.3.10
ATP4B	0	1	0	0	0	0.09	0	0	0	0.03	0	0	0.60132	1	ATPase H+/K+ transporting beta subunit	GO:0006813;GO:0006814;GO:0007155;GO:0010243;GO:0032496;GO:0034220;GO:1902600	GO:0008900	GO:0005886;GO:0005890	hsa00190;hsa04966;hsa04971	3.6.3.10
ATP5A1	7975	7225	8836	6565	489.8	493.15	524.28	435.93	179.93	181.46	213.73	156.83	1.218	0.48988	ATP synthase, H+ transporting, mitochondrial F1 complex, alpha subunit 1, cardiac muscle	GO:0001937;GO:0006629;GO:0006754;GO:0009790;GO:0015991;GO:0042776	GO:0005515;GO:0005524;GO:0016887;GO:0022857;GO:0042288;GO:0044822;GO:0046933;GO:0046961	GO:0005739;GO:0005743;GO:0005753;GO:0005759;GO:0005886;GO:0008180;GO:0016020;GO:0031012;GO:0043209;GO:0045261;GO:0070062	hsa00190;hsa01100;hsa05010;hsa05012;hsa05016	3.6.3.14
ATP5B	7218	10518	7328	10400	463.02	750.06	454.11	721.42	170.1	275.99	185.12	259.54	0.693666	0	ATP synthase, H+ transporting, mitochondrial F1 complex, beta polypeptide	GO:0001525;GO:0001649;GO:0006091;GO:0006629;GO:0006754;GO:0006933;GO:0007005;GO:0015991;GO:0015992;GO:0042776;GO:0051453	GO:0005215;GO:0005515;GO:0005524;GO:0016887;GO:0022857;GO:0042288;GO:0046933;GO:0046961	GO:0005634;GO:0005739;GO:0005753;GO:0005754;GO:0005759;GO:0005886;GO:0009986;GO:0016020;GO:0031012;GO:0031966;GO:0042645;GO:0043209;GO:0070062	hsa00190;hsa01100;hsa05010;hsa05012;hsa05016	3.6.3.14
ATP5C1	2562	2474	2697	2316	276.93	294.81	282.76	268.21	101.73	108.48	115.27	96.49	1.09593	0.80217	ATP synthase, H+ transporting, mitochondrial F1 complex, gamma polypeptide 1	GO:0006119;GO:0006754;GO:0042776	GO:0016887;GO:0022857;GO:0044822;GO:0046933;GO:0046961	GO:0000275;GO:0005739;GO:0005743;GO:0005753;GO:0005759;GO:0016020;GO:0043209;GO:0070062	hsa00190;hsa01100;hsa05010;hsa05012;hsa05016	3.6.3.14
ATP5D	468	455	515	511	72.24	74.79	78.08	82.16	26.54	27.52	31.83	29.56	1.01613	0.935587	ATP synthase, H+ transporting, mitochondrial F1 complex, delta subunit	GO:0006119;GO:0006754;GO:0015986;GO:0042776;GO:0046688	GO:0005215;GO:0005524;GO:0016887;GO:0022857;GO:0043531;GO:0046933;GO:0046961	GO:0000275;GO:0005739;GO:0005743;GO:0005753;GO:0005759	hsa00190;hsa01100;hsa05010;hsa05012;hsa05016	3.6.3.14
ATP5E	2819.45	2747.32	3399.64	2526.63	848.18	921.22	992.22	821.4	311.59	338.97	404.49	295.51	1.17978	0.863367	ATP synthase, H+ transporting, mitochondrial F1 complex, epsilon subunit	GO:0006754;GO:0042776	GO:0016887;GO:0022857;GO:0046933;GO:0046961	GO:0000275;GO:0005753;GO:0005759	hsa00190;hsa01100;hsa05010;hsa05012;hsa05016	3.6.3.14
ATP5EP2	8.11	7.23	9.04	7.99	3	2.98	3.24	3.19	1.1	1.1	1.32	1.15	1.11422	1	ATP synthase, H+ transporting, mitochondrial F1 complex, epsilon subunit pseudogene 2	GO:0015986	GO:0016887;GO:0046933;GO:0046961	GO:0000275;GO:0005739;GO:0005743	NA	NA
ATP5F1	2273.03	2195.02	2571.92	2185.45	127.39	136.74	139.22	132.45	46.8	50.31	56.76	47.65	1.10523	0.889055	ATP synthase, H+ transporting, mitochondrial Fo complex subunit B1	GO:0006754;GO:0015986;GO:0021762;GO:0042776	GO:0005515;GO:0016887;GO:0022857;GO:0046933	GO:0000276;GO:0005634;GO:0005654;GO:0005739;GO:0005743;GO:0005753;GO:0005759;GO:0016020;GO:0043209;GO:0070062	hsa00190;hsa01100;hsa05010;hsa05012;hsa05016	3.6.3.14
ATP5G1	339	723	496	640	74.9	177.06	105.72	152.26	27.52	65.15	43.1	54.78	0.615361	0.00692434	ATP synthase, H+ transporting, mitochondrial Fo complex subunit C1 (subunit 9)	GO:0006754;GO:0015986;GO:0015991;GO:0042776	GO:0005215;GO:0008289;GO:0046933	GO:0000276;GO:0005739;GO:0005743;GO:0005753;GO:0016021	hsa00190;hsa01100;hsa05010;hsa05012;hsa05016	3.6.3.14
ATP5G2	2704	2172	2958	1899	374.25	334.87	396.21	284.56	137.48	123.22	161.52	102.37	1.38929	0.00150672	ATP synthase, H+ transporting, mitochondrial Fo complex subunit C2 (subunit 9)	GO:0006754;GO:0015986;GO:0015991;GO:0042776	GO:0005215;GO:0008289;GO:0046933	GO:0000276;GO:0005741;GO:0005753;GO:0016021	hsa00190;hsa01100;hsa05010;hsa05012;hsa05016	3.6.3.14
ATP5G3	1663	2184	2189	2162	73.01	106.96	92.5	102.89	26.82	39.36	37.71	37.02	0.887988	0.913481	ATP synthase, H+ transporting, mitochondrial Fo complex subunit C3 (subunit 9)	GO:0006754;GO:0015986;GO:0015991;GO:0042776	GO:0005215;GO:0008289;GO:0046933	GO:0000276;GO:0005741;GO:0005753;GO:0016021	hsa00190;hsa01100;hsa05010;hsa05012;hsa05016	3.6.3.14
ATP5H	1645	1832	1798	1923	334.34	414.48	353.9	422.47	122.82	152.51	144.27	151.99	0.915673	0.845344	ATP synthase, H+ transporting, mitochondrial Fo complex subunit D	GO:0006754;GO:0015986;GO:0042776	GO:0016887;GO:0022857;GO:0046933	GO:0000274;GO:0005654;GO:0005737;GO:0005739;GO:0005743;GO:0005753;GO:0070062	hsa00190;hsa01100;hsa05010;hsa05012;hsa05016	3.6.3.14
ATP5I	725	711	923	728	271.82	298.43	336.33	295.36	99.85	109.81	137.11	106.26	1.14646	0.862474	ATP synthase, H+ transporting, mitochondrial Fo complex subunit E	GO:0006754;GO:0042776	GO:0015078;GO:0016887;GO:0022857	GO:0000276;GO:0005739;GO:0005743;GO:0005753	hsa00190;hsa01100	3.6.3.14
ATP5J	825.08	1040.81	1047.42	941.62	104	151.42	134.28	129.08	38.21	55.72	54.74	46.44	0.945925	0.919045	ATP synthase, H+ transporting, mitochondrial Fo complex subunit F6	GO:0006754;GO:0021762;GO:0042776	GO:0005215;GO:0015078;GO:0016887;GO:0022857	GO:0000276;GO:0005739;GO:0005743;GO:0005753	hsa00190;hsa01100;hsa05010;hsa05012;hsa05016	3.6.3.14
ATP5J2	863	1359	1029.9	1156	225.23	394.33	262.08	325.76	82.74	145.1	106.84	117.2	0.753181	0.140758	ATP synthase, H+ transporting, mitochondrial Fo complex subunit F2	GO:0006754;GO:0015992;GO:0042776	GO:0016887;GO:0022857	GO:0000276;GO:0005634;GO:0005743;GO:0005753;GO:0016021;GO:0070062	hsa00190;hsa01100	3.6.3.14
ATP5J2-PTCD1	0	0	50.35	0	0	0	1.02	0	0	0	0.41	0	35.5536	0.967764	ATP5J2-PTCD1 readthrough	NA	NA	NA	NA	NA
ATP5L	1452	1580	1711	1443	129.89	157.14	147.96	139.56	47.72	57.82	60.32	50.21	1.04645	0.937533	ATP synthase, H+ transporting, mitochondrial Fo complex subunit G	GO:0006754;GO:0042776	GO:0015078;GO:0016887;GO:0022857	GO:0000276;GO:0005739;GO:0005743;GO:0005753;GO:0070062	hsa00190;hsa01100	3.6.3.14
ATP5L2	0	0	0	0	0	0	0	0	0	0	0	0	NA	NA	ATP synthase, H+ transporting, mitochondrial Fo complex subunit G2	GO:0015986	GO:0015078	GO:0000276;GO:0005739	NA	NA
ATP5O	1788	1460	2108	1387	273.89	248.87	312.43	229.69	100.62	91.57	127.37	82.63	1.36838	0.0824517	ATP synthase, H+ transporting, mitochondrial F1 complex, O subunit	GO:0006754;GO:0015992;GO:0042776	GO:0005215;GO:0005515;GO:0008144;GO:0016887;GO:0022857;GO:0046933	GO:0005634;GO:0005739;GO:0005743;GO:0005753;GO:0005886;GO:0031012;GO:0070062	hsa00190;hsa01100;hsa05010;hsa05012;hsa05016	3.6.3.14
ATP5S	74	97	128	100	4.88	6.95	7.98	6.97	1.79	2.56	3.26	2.51	1.03142	0.830031	ATP synthase, H+ transporting, mitochondrial Fo complex subunit s (factor B)	GO:0006754;GO:0015992;GO:0042776	GO:0015078;GO:0046872	GO:0005743;GO:0045263	NA	NA
ATP5SL	476	438	483	472	32.93	33.99	32.4	35.51	12.1	12.51	13.21	12.77	1.05093	1	ATP5S like	NA	NA	GO:0005739	NA	NA
ATP6AP1	3024	2495	1637	1872	169.56	155.5	88.66	113.51	62.29	57.22	36.14	40.84	1.05432	0.955868	ATPase H+ transporting accessory protein 1	GO:0008286;GO:0015991;GO:0015992;GO:0033572;GO:0034220;GO:0045669;GO:0045780;GO:0045851;GO:0045921;GO:0051656;GO:0070374;GO:2001206	GO:0005215;GO:0005524;GO:0017137;GO:0046933;GO:0046961	GO:0010008;GO:0016021;GO:0016469;GO:0033180;GO:0070062	hsa00190;hsa01100;hsa04142;hsa04145;hsa05110;hsa05120;hsa05323	3.6.3.14
ATP6AP1L	37	12.19	41	7	1.85	0.68	1.98	0.38	0.68	0.25	0.81	0.14	3.84221	1	ATPase H+ transporting accessory protein 1 like	GO:0015991	GO:0046933;GO:0046961	GO:0016021;GO:0033180	NA	NA
ATP6AP2	5578	3220	4358	3242	322.89	207.19	243.67	202.94	118.62	76.24	99.34	73.01	1.52686	5.98852e-06	ATPase H+ transporting accessory protein 2	NA	NA	NA	NA	NA
ATP6V0A1	1083	843	657	771	30.48	26.35	17.84	23.46	11.2	9.7	7.27	8.44	1.06636	0.917708	ATPase H+ transporting V0 subunit a1	GO:0007035;GO:0008286;GO:0015986;GO:0015991;GO:0016241;GO:0033572;GO:0034220;GO:0070072;GO:0090383;GO:1901998	GO:0005515;GO:0046961;GO:0051117	GO:0000220;GO:0005623;GO:0005654;GO:0005737;GO:0005794;GO:0005886;GO:0010008;GO:0016021;GO:0016471;GO:0030670;GO:0042470;GO:0043231;GO:0070062	hsa00190;hsa01100;hsa04142;hsa04145;hsa04966;hsa05110;hsa05120;hsa05323	3.6.3.14
ATP6V0A2	615.53	380.83	401.09	398.4	10.87	7.47	6.83	7.61	3.99	2.75	2.79	2.74	1.29111	0.633764	ATPase H+ transporting V0 subunit a2	GO:0006955;GO:0007035;GO:0008286;GO:0015986;GO:0015991;GO:0016241;GO:0033572;GO:0034220;GO:0070072;GO:0090383	GO:0046961;GO:0051117	GO:0000220;GO:0001669;GO:0005737;GO:0005765;GO:0005886;GO:0005925;GO:0010008;GO:0016021;GO:0016471;GO:0030670	hsa00190;hsa01100;hsa04142;hsa04145;hsa04966;hsa05110;hsa05120;hsa05323	3.6.3.14
ATP6V0A4	1	54	0	16	0.04	2.31	0	0.67	0.01	0.85	0	0.24	0.0345606	0.00122072	ATPase H+ transporting V0 subunit a4	GO:0001503;GO:0006885;GO:0007035;GO:0007588;GO:0007605;GO:0008286;GO:0015986;GO:0015991;GO:0015992;GO:0033572;GO:0034220;GO:0070072;GO:0090383	GO:0005515;GO:0046961;GO:0051117	GO:0000220;GO:0005765;GO:0005768;GO:0005886;GO:0010008;GO:0016021;GO:0016324;GO:0016471;GO:0030670;GO:0031526;GO:0045177;GO:0070062	hsa00190;hsa01100;hsa04142;hsa04145;hsa04966;hsa05110;hsa05120;hsa05323	3.6.3.14
ATP6V0B	1246	914	844	804	108.57	92.14	72.5	78.5	39.88	33.9	29.55	28.24	1.20545	0.812939	ATPase H+ transporting V0 subunit b	GO:0007035;GO:0008286;GO:0015991;GO:0015992;GO:0016241;GO:0033572;GO:0034220;GO:0090383	GO:0005215;GO:0046961	GO:0000220;GO:0010008;GO:0016021;GO:0030670	hsa00190;hsa01100;hsa04142;hsa04145;hsa05110;hsa05120;hsa05323	3.6.3.14
ATP6V0C	1548	1672	1256	1771	161.92	195.21	128.79	201.1	59.48	71.83	52.5	72.35	0.809287	0.00558815	ATPase H+ transporting V0 subunit c	GO:0007042;GO:0008286;GO:0015991;GO:0015992;GO:0016032;GO:0016241;GO:0030177;GO:0033572;GO:0034220;GO:0090383	GO:0005515;GO:0031625;GO:0046933;GO:0046961	GO:0000220;GO:0005765;GO:0005925;GO:0010008;GO:0016021;GO:0030670;GO:0070062	hsa00190;hsa01100;hsa04142;hsa04145;hsa04966;hsa05110;hsa05120;hsa05323	3.6.3.14
ATP6V0CP3	0	0	0	0	0	0	0	0	0	0	0	0	NA	NA	ATPase H+ transporting V0 subunit c pseudogene 3	NA	NA	NA	NA	NA
ATP6V0D1	1918	1648	1590	1471	136.25	130.15	109.13	113	50.05	47.89	44.49	40.65	1.11828	0.723135	ATPase H+ transporting V0 subunit d1	GO:0007420;GO:0008286;GO:0015991;GO:0015992;GO:0016241;GO:0033572;GO:0034220;GO:0036498;GO:0042384;GO:0090383	GO:0005515;GO:0008553;GO:0032403	GO:0005765;GO:0005769;GO:0005813;GO:0008021;GO:0010008;GO:0016020;GO:0016324;GO:0016471;GO:0030670;GO:0033179;GO:0043679;GO:0070062	hsa00190;hsa01100;hsa04142;hsa04145;hsa04966;hsa05110;hsa05120;hsa05323	3.6.3.14
ATP6V0D2	10	0	0	2	0.5	0	0	0.11	0.18	0	0	0.04	3.17317	0.318773	ATPase H+ transporting V0 subunit d2	GO:0008286;GO:0015991;GO:0016241;GO:0033572;GO:0034220;GO:0090383	GO:0005515;GO:0015078	GO:0005769;GO:0010008;GO:0016020;GO:0016324;GO:0016471;GO:0030670;GO:0033179;GO:0070062	hsa00190;hsa01100;hsa04142;hsa04145;hsa04966;hsa05110;hsa05120;hsa05323	3.6.3.14
ATP6V0E1	4391	4068	3938	3100	610.53	629.31	529.65	466	224.28	231.56	215.92	167.65	1.15724	0.868128	ATPase H+ transporting V0 subunit e1	GO:0007035;GO:0008286;GO:0015991;GO:0015992;GO:0016049;GO:0016241;GO:0033572;GO:0034220;GO:0090383	GO:0005215;GO:0042625;GO:0046961	GO:0010008;GO:0016020;GO:0016021;GO:0030670;GO:0033179	hsa00190;hsa01100;hsa04145;hsa04966;hsa05110;hsa05120;hsa05323	3.6.3.14
ATP6V0E2	152.98	159.95	106	145.86	6.56	7.59	4.37	6.77	2.41	2.79	1.78	2.43	0.840309	0.836606	ATPase H+ transporting V0 subunit e2	GO:0007035;GO:0008286;GO:0015991;GO:0016049;GO:0016241;GO:0033572;GO:0034220;GO:0090383	GO:0042625;GO:0046961	GO:0010008;GO:0016020;GO:0016021;GO:0030670;GO:0033179	hsa00190;hsa01100;hsa04145;hsa04966;hsa05110;hsa05120;hsa05323	3.6.3.14
ATP6V0E2-AS1	4.02	10.05	11	12.14	0.15	0.42	0.4	0.5	0.06	0.16	0.16	0.18	0.705225	1	ATP6V0E2 antisense RNA 1	NA	NA	NA	NA	NA
ATP6V1A	3191.63	2444.98	2459.06	1616.8	80.56	68.57	59.92	44.13	29.59	25.23	24.43	15.88	1.38231	0.615435	ATPase H+ transporting V1 subunit A	GO:0006810;GO:0008286;GO:0015991;GO:0016241;GO:0033572;GO:0034220;GO:0046034;GO:0090383	GO:0005524;GO:0046961	GO:0005739;GO:0005765;GO:0005829;GO:0005886;GO:0005887;GO:0005902;GO:0016324;GO:0016469;GO:0033180;GO:0043209;GO:0070062	hsa00190;hsa01100;hsa04145;hsa04966;hsa05110;hsa05120;hsa05323	3.6.3.14
ATP6V1B1	38	16	35	26	2.31	1.08	2.06	1.71	0.85	0.4	0.84	0.62	1.704	1	ATPase H+ transporting V1 subunit B1	GO:0001503;GO:0006885;GO:0007588;GO:0007605;GO:0008286;GO:0015991;GO:0015992;GO:0016241;GO:0033572;GO:0034220;GO:0042472;GO:0045851;GO:0046034;GO:0055074;GO:0090383	GO:0005524;GO:0015078;GO:0016820;GO:0032403	GO:0005737;GO:0005829;GO:0005902;GO:0012505;GO:0016323;GO:0016324;GO:0016328;GO:0016471;GO:0033180;GO:0070062	hsa00190;hsa01100;hsa04145;hsa04966;hsa05110;hsa05120;hsa05323	3.6.3.14
ATP6V1B1-AS1	2	6	1	4	0.26	0.95	0.13	0.61	0.1	0.35	0.05	0.22	0.388051	1	ATP6V1B1 antisense RNA 1	NA	NA	NA	NA	NA
ATP6V1B2	3286	2320	2335	1937	125.98	98.85	86.44	80.31	46.28	36.37	35.24	28.89	1.30964	0.629178	ATPase H+ transporting V1 subunit B2	GO:0008286;GO:0015991;GO:0015992;GO:0016241;GO:0033572;GO:0034220;GO:0046034;GO:0090383	GO:0005524;GO:0015078;GO:0046961	GO:0001726;GO:0005765;GO:0005829;GO:0005886;GO:0005902;GO:0012505;GO:0016021;GO:0033180;GO:0042470;GO:0043209;GO:0043231;GO:0070062	hsa00190;hsa01100;hsa04145;hsa04966;hsa05110;hsa05120;hsa05323	3.6.3.14
ATP6V1C1	2967	1570	1914	1480	60.15	35.36	37.45	32.45	22.1	13.01	15.27	11.67	1.58422	0.221916	ATPase H+ transporting V1 subunit C1	GO:0008286;GO:0015991;GO:0015992;GO:0016241;GO:0033572;GO:0034220;GO:0090383	GO:0005215;GO:0008553;GO:0046961	GO:0005765;GO:0005829;GO:0005886;GO:0016469;GO:0031410;GO:0033180;GO:0045177;GO:0070062	hsa00190;hsa01100;hsa04145;hsa04966;hsa05110;hsa05120;hsa05323	3.6.3.14
ATP6V1C2	20.1	31.2	11.37	26.24	0.76	1.3	0.41	1.07	0.28	0.48	0.17	0.38	0.553143	1	ATPase H+ transporting V1 subunit C2	GO:0008286;GO:0015991;GO:0016241;GO:0030177;GO:0033572;GO:0034220;GO:0090383	GO:0008553;GO:0046983	GO:0005765;GO:0005829;GO:0033180;GO:0070062	hsa00190;hsa01100;hsa04145;hsa04966;hsa05110;hsa05120;hsa05323	3.6.3.14
ATP6V1D	1095	1657	1121	1610	71.73	120.67	70.94	114.05	26.35	44.4	28.92	41.03	0.676871	0	ATPase H+ transporting V1 subunit D	GO:0008286;GO:0015992;GO:0016241;GO:0033572;GO:0034220;GO:0042384;GO:0061512;GO:0090383	GO:0005515;GO:0042626	GO:0005765;GO:0005813;GO:0005829;GO:0005929;GO:0016020;GO:0033176;GO:0070062	hsa00190;hsa01100;hsa04145;hsa04966;hsa05110;hsa05120;hsa05323	3.6.3.14
ATP6V1E1	2275	2250	2140	2080	193.65	212.88	176.06	191.33	71.14	78.33	71.77	68.84	1.01592	0.989208	ATPase H+ transporting V1 subunit E1	GO:0008286;GO:0015991;GO:0015992;GO:0016241;GO:0033572;GO:0034220;GO:0090383	GO:0005515;GO:0008553;GO:0046961;GO:0051117	GO:0005739;GO:0005765;GO:0005768;GO:0005829;GO:0005902;GO:0016324;GO:0016469;GO:0033178;GO:0070062	hsa00190;hsa01100;hsa04145;hsa04966;hsa05110;hsa05120;hsa05323	3.6.3.14
ATP6V1E2	18	12	18	15	1.07	0.8	1.04	0.97	0.39	0.29	0.42	0.35	1.31168	1	ATPase H+ transporting V1 subunit E2	GO:0008286;GO:0015991;GO:0016241;GO:0033572;GO:0034220;GO:0090383	GO:0005515;GO:0008553;GO:0046961	GO:0001669;GO:0005829;GO:0033178	hsa00190;hsa01100;hsa04145;hsa04966;hsa05110;hsa05120;hsa05323	3.6.3.14
ATP6V1F	1235	816	1120	887	209.66	154.12	184.02	162.68	77.02	56.71	75.02	58.53	1.37618	4.82429e-07	ATPase H+ transporting V1 subunit F	GO:0008286;GO:0015991;GO:0015992;GO:0033572;GO:0034220;GO:0090383	GO:0005515;GO:0015078;GO:0042624;GO:0042625;GO:0046961	GO:0005829;GO:0016020;GO:0016469;GO:0016471;GO:0033180;GO:0070062	hsa00190;hsa01100;hsa04145;hsa04966;hsa05110;hsa05120;hsa05323	3.6.3.14
ATP6V1G1	1743	1008	1693	904	128.52	82.64	120.62	72.08	47.22	30.41	49.17	25.93	1.79099	0	ATPase H+ transporting V1 subunit G1	GO:0008286;GO:0016241;GO:0033572;GO:0034220;GO:0090383;GO:1902600	GO:0005515;GO:0008553;GO:0051117	GO:0005765;GO:0005829;GO:0005886;GO:0016471;GO:0070062	hsa00190;hsa01100;hsa04145;hsa04966;hsa05110;hsa05120;hsa05323	3.6.3.14
ATP6V1G2	22.12	18	30.98	9	1.64	1.5	2.22	0.8	0.6	0.55	0.9	0.29	1.92351	0.375314	ATPase H+ transporting V1 subunit G2	GO:0008286;GO:0016241;GO:0033572;GO:0034220;GO:0090383;GO:1902600	GO:0008553	GO:0005829;GO:0016471;GO:0030285;GO:0042470	hsa00190;hsa01100;hsa04145;hsa04966;hsa05110;hsa05120;hsa05323	3.6.3.14
ATP6V1G2-DDX39B	43.55	0	90.78	45.46	2.22	0	4.47	2.5	0.82	0	1.82	0.9	2.90642	0.283996	ATP6V1G2-DDX39B readthrough (NMD candidate)	NA	NA	NA	NA	NA
ATP6V1G3	2	3	1	3	0.4	0.67	0.19	0.6	0.15	0.25	0.08	0.22	0.594525	1	ATPase H+ transporting V1 subunit G3	GO:0008286;GO:0033572;GO:0034220;GO:0090383;GO:1902600	GO:0008553;GO:0051117	GO:0005829;GO:0005886;GO:0016471	hsa00190;hsa01100;hsa04145;hsa04966;hsa05110;hsa05120;hsa05323	3.6.3.14
ATP6V1H	1119	1081	985	1051	60.38	64.82	51.26	61.38	22.18	23.85	20.9	22.08	0.98209	1	ATPase H+ transporting V1 subunit H	GO:0006897;GO:0007035;GO:0008286;GO:0015991;GO:0016032;GO:0016241;GO:0033572;GO:0034220;GO:0050690;GO:0050790;GO:0090383	GO:0005515;GO:0016887;GO:0030234;GO:0046961	GO:0000221;GO:0005765;GO:0005829;GO:0005886;GO:0070062	hsa00190;hsa01100;hsa04142;hsa04145;hsa05110;hsa05120;hsa05323	3.6.3.14
[truncated: 25,055 more rows]

## Sheet: Suppl Fig. S2c
	Original data from Hakelien, A. M. et al. The regulatory landscape of osteogenic differentiation. Stem Cells 32, 2780-2793 (ref.27).
[truncated: 9 more rows]

[truncated: 1 more sheets: Suppl Fig. S3]
